# Supplementary material for: Synergistic effects of multiple “good agricultural practices” for promoting organic carbon in soils: A systematic review of long-term experiments
Source: Ambio. 2025 May 27;54(11):1715–28. doi: 10.1007/s13280-025-02188-8 (PMC12480305; doi:10.1007/s13280-025-02188-8)
Supplement: Supplementary file 1 — Supplementary file1 (XLSX 92 KB) [file 13280_2025_2188_MOESM1_ESM.xlsx]

## Sheet: metadata TS
STUDY CODE	GEOREF	ID	TITLE	AUTHOR	JOURNAL	YEAR	VOLUME	PAGE START-PAGE END	AUTHOR E-MAIL	STUDY COUNTRY	LOCATION SITE/NAME	LATITUDE	LONGITUDE	CLIMATE	SIMPLIFIED SOIL TEXTURE	SOIL TEXTURE, % CLAY	SOIL TEXTURE, % SILT	SOIL TEXTURE, % SAND	INTERVENTION, START	INTERVENTION, END	DURATION	CORE SAMPLING DEPTH	SPATIAL REPLICATES	TEMPORAL REPLICATES	OUTCOME (SOC / TOC / SOM / LOI / TC /OC)	STARTING VALUE SOC	UNIT	CROP ROTATION BY AUTHORS	FERTILISER APPLICATION KG/HA	AMENDMENTS TYPE	TILLAGE	FALLOW	AMENDMENTS	ROTATION	FERTILISER	Rotation/Monoculture	MANAGEMENT SUMMARY	coverlog	croplog	tillog	amelog	Interventions.nr	Interventions	notfallow	CA category	Duration of experiment	Soil sampling depth	Spatial (true) replication	Temporal replication
AREF98V62.1	40--88	Aref_CC_AN	Long-term trends of corn yield and soil organic matter in different crop sequences and soil fertility treatments on the morrow plots	Aref S ; Wander M M;	Advances in Agronomy	1998	62	153-197		USA	Morrow Plots, Urbana, University of Illinois	40.104	-88.226	Dfa	silt loam	silt loam (fine, montmorillonitic, mesic Aquic Argiudoll)			1904	1992	88	15	4	11	SOC	20.9951	g/kg	Continous Corn	0		High	Without	None	Monoculture	Without	Monoculture	Monoculture High Tillage Without Fertiliser + None Amendments	1	0	0	0	1	B	1	High	2	1	1	2
AREF98V62.1	40--88	Aref_CC_AS	Long-term trends of corn yield and soil organic matter in different crop sequences and soil fertility treatments on the morrow plots	Aref S ; Wander M M;	Advances in Agronomy	1998	62	153-197		USA	Morrow Plots, Urbana, University of Illinois	40.104	-88.226	Dfa	silt loam	silt loam (fine, montmorillonitic, mesic Aquic Argiudoll)			1904	1992	88	15	4	11	SOC	22.9955	g/kg	Continous Corn	53.2438	Cured and wet manure	High	Without	Organic	Monoculture	With	Monoculture	Monoculture High Tillage With Fertiliser + Organic Amendments	1	0	0	1	2	C	1	High	2	1	1	2
AREF98V62.1	40--88	AREF_CC_CN	Long-term trends of corn yield and soil organic matter in different crop sequences and soil fertility treatments on the morrow plots	Aref S ; Wander M M;	Advances in Agronomy	1998	62	153-197		USA	Morrow Plots, Urbana, University of Illinois	40.104	-88.226	Dfa	silt loam	silt loam (fine, montmorillonitic, mesic Aquic Argiudoll)			1904	1992	88	15	4	11	SOC	21.6622	g/kg	Continous Corn	0		High	Without	None	Monoculture	Without	Monoculture	Monoculture High Tillage Without Fertiliser + None Amendments	1	0	0	0	1	B	1	High	2	1	1	2
AREF98V62.1	40--88	Aref_CC_CS	Long-term trends of corn yield and soil organic matter in different crop sequences and soil fertility treatments on the morrow plots	Aref S ; Wander M M;	Advances in Agronomy	1998	62	153-197		USA	Morrow Plots, Urbana, University of Illinois	40.104	-88.226	Dfa	silt loam	silt loam (fine, montmorillonitic, mesic Aquic Argiudoll)			1904	1992	88	15	4	11	SOC	23.9279	g/kg	Continous Corn	103.14	Cured and wet manure	High	Without	Organic	Monoculture	With	Monoculture	Monoculture High Tillage With Fertiliser + Organic Amendments	1	0	0	1	2	C	1	High	2	1	1	2
AREF98V62.1	40--88	Aref_Co_AN	Long-term trends of corn yield and soil organic matter in different crop sequences and soil fertility treatments on the morrow plots	Aref S ; Wander M M;	Advances in Agronomy	1998	62	153-197		USA	Morrow Plots, Urbana, University of Illinois	40.104	-88.226	Dfa	silt loam	silt loam (fine, montmorillonitic, mesic Aquic Argiudoll)			1904	1992	88	15	4	11	SOC	24.0316	g/kg	Corn- Oats	0		High	Without	None	Rotation	Without	Rotation	Rotation High Tillage Without Fertiliser + None Amendments	1	1	0	0	2	C	1	High	2	1	1	2
AREF98V62.1	40--88	Aref_Co_AS	Long-term trends of corn yield and soil organic matter in different crop sequences and soil fertility treatments on the morrow plots	Aref S ; Wander M M;	Advances in Agronomy	1998	62	153-197		USA	Morrow Plots, Urbana, University of Illinois	40.104	-88.226	Dfa	silt loam	silt loam (fine, montmorillonitic, mesic Aquic Argiudoll)			1904	1992	88	15	4	11	SOC	21.9162	g/kg	Corn- Oats	2.47105	Cured and wet manure	High	Without	Organic	Rotation	Without	Rotation	Rotation High Tillage Without Fertiliser + Organic Amendments	1	1	0	1	3	D	1	High	2	1	1	2
AREF98V62.1	40--88	AREF_Co_CN	Long-term trends of corn yield and soil organic matter in different crop sequences and soil fertility treatments on the morrow plots	Aref S ; Wander M M;	Advances in Agronomy	1998	62	153-197		USA	Morrow Plots, Urbana, University of Illinois	40.104	-88.226	Dfa	silt loam	silt loam (fine, montmorillonitic, mesic Aquic Argiudoll)			1904	1992	88	15	4	11	SOC	26.1469	g/kg	Corn- Oats	0		High	Without	None	Rotation	Without	Rotation	Rotation High Tillage Without Fertiliser + None Amendments	1	1	0	0	2	C	1	High	2	1	1	2
AREF98V62.1	40--88	Aref_Co_CS	Long-term trends of corn yield and soil organic matter in different crop sequences and soil fertility treatments on the morrow plots	Aref S ; Wander M M;	Advances in Agronomy	1998	62	153-197		USA	Morrow Plots, Urbana, University of Illinois	40.104	-88.226	Dfa	silt loam	silt loam (fine, montmorillonitic, mesic Aquic Argiudoll)			1904	1992	88	15	4	11	SOC	29.8008	g/kg	Corn- Oats	2.47105	Cured and wet manure	High	Without	Organic	Rotation	Without	Rotation	Rotation High Tillage Without Fertiliser + Organic Amendments	1	1	0	1	3	D	1	High	2	1	1	2
AREF98V62.1	40--88	Aref_Coh_AN	Long-term trends of corn yield and soil organic matter in different crop sequences and soil fertility treatments on the morrow plots	Aref S ; Wander M M;	Advances in Agronomy	1998	62	153-197		USA	Morrow Plots, Urbana, University of Illinois	40.104	-88.226	Dfa	silt loam	silt loam (fine, montmorillonitic, mesic Aquic Argiudoll)			1904	1992	88	15	4	11	SOC	23.0899	g/kg	Corn-Oats-Clover Hay	0		High	Without	None	Rotation G/L	Without	Rotation	Rotation G/L High Tillage Without Fertiliser + None Amendments	1	1	0	0	2	C	1	High	2	1	1	2
AREF98V62.1	40--88	Aref_Coh_AS	Long-term trends of corn yield and soil organic matter in different crop sequences and soil fertility treatments on the morrow plots	Aref S ; Wander M M;	Advances in Agronomy	1998	62	153-197		USA	Morrow Plots, Urbana, University of Illinois	40.104	-88.226	Dfa	silt loam	silt loam (fine, montmorillonitic, mesic Aquic Argiudoll)			1904	1992	88	15	4	11	SOC	25.7865	g/kg	Corn-Oats-Clover Hay	34.9379	Cured and wet manure	High	Without	Organic	Rotation G/L	With	Rotation	Rotation G/L High Tillage With Fertiliser + Organic Amendments	1	1	0	1	3	D	1	High	2	1	1	2
AREF98V62.1	40--88	AREF_Coh_CN	Long-term trends of corn yield and soil organic matter in different crop sequences and soil fertility treatments on the morrow plots	Aref S ; Wander M M;	Advances in Agronomy	1998	62	153-197		USA	Morrow Plots, Urbana, University of Illinois	40.104	-88.226	Dfa	silt loam	silt loam (fine, montmorillonitic, mesic Aquic Argiudoll)			1904	1992	88	15	4	11	SOC	34.3258	g/kg	Corn-Oats-Clover Hay	0		High	Without	None	Rotation G/L	Without	Rotation	Rotation G/L High Tillage Without Fertiliser + None Amendments	1	1	0	0	2	C	1	High	2	1	1	2
AREF98V62.1	40--88	Aref_Coh_CS	Long-term trends of corn yield and soil organic matter in different crop sequences and soil fertility treatments on the morrow plots	Aref S ; Wander M M;	Advances in Agronomy	1998	62	153-197		USA	Morrow Plots, Urbana, University of Illinois	40.104	-88.226	Dfa	silt loam	silt loam (fine, montmorillonitic, mesic Aquic Argiudoll)			1904	1992	88	15	4	11	SOC	32.9775	g/kg	Corn-Oats-Clover Hay	151.362	Cured and wet manure	High	Without	Organic	Rotation G/L	With	Rotation	Rotation G/L High Tillage With Fertiliser + Organic Amendments	1	1	0	1	3	D	1	High	2	1	1	2
BUYSS13V167.1	50-4	Bouysse_FYM	Fifty years of contrasted residue management of an agricultural crop: Impacts on the soil carbon budget and on soil heterotrophic respiration	Buysse P ; Roisin C ; Aubinet M ;	Agriculture Ecosystems & Environment	2013	167	52-59	paulinebuysse@gmail.com	Belgium	Gembloux	50.558	4.728	Cfb	silt	12	85	3	1959	2009	50	25	6	39	SOC	5.40204	kg/m2	1959-1974: 4y rot. With legume. 1975- onvards: 3y rot. Without leg.	7	FYM	Reduced	Without	Organic	Rotation	Without	Rotation	Rotation Reduced Tillage Without Fertiliser + Organic Amendments	1	1	1	1	4	E	1	High	1	2	2	2
BUYSS13V167.1	50-4	Bouysse_RE	Fifty years of contrasted residue management of an agricultural crop: Impacts on the soil carbon budget and on soil heterotrophic respiration	Buysse P ; Roisin C ; Aubinet M ;	Agriculture Ecosystems & Environment	2013	167	52-59	paulinebuysse@gmail.com	Belgium	Gembloux	50.558	4.728	Cfb	silt	12	85	3	1959	2009	50	25	6	39	SOC	4.99491	kg/m2	1959-1974: 4y rot. With legume. 1975- onvards: 3y rot. Without leg.	0	Residues removed	Reduced	Without	None	Rotation	Without	Rotation	Rotation Reduced Tillage Without Fertiliser + None Amendments	1	1	1	0	3	D	1	High	1	2	2	2
BUYSS13V167.1	50-4	Bouysse_RR	Fifty years of contrasted residue management of an agricultural crop: Impacts on the soil carbon budget and on soil heterotrophic respiration	Buysse P ; Roisin C ; Aubinet M ;	Agriculture Ecosystems & Environment	2013	167	52-59	paulinebuysse@gmail.com	Belgium	Gembloux	50.558	4.728	Cfb	silt	12	85	3	1959	2009	50	25	6	39	SOC	5.24936	kg/m2	1959-1974: 4y rot. With legume. 1975- onvards: 3y rot. Without leg.	0	All residues returned to soil + "green manure" from vetches or mustard	Reduced	Without	Organic	Rotation	Without	Rotation	Rotation Reduced Tillage Without Fertiliser + Organic Amendments	1	1	1	1	4	E	1	High	1	2	2	2
BREME95V59.1	49--112	BReme_95_fw	Total and light-fraction carbon dynamics during four decades after cropping changes	Bremer E ; Ellert B H; Janzen H H;	Soil Science Society of America Journal	1995	59	1398-1403	bremer@abrsle.agr.ca	Canada	Lethbridge, Alberta	49.693	-112.842	BSk	Clay loam	Clay loam texture (Typic Haploboroll)			1951	1992	41	15	4	5	SOC/ OC/ IC	18	mg/g	Fallow-Wheat	0		Reduced	With	None	Rotation	Without	Rotation	Rotation Reduced Tillage Without Fertiliser + None Amendments	0	1	1	0	2	C	0	Low	1	1	1	1
BREME95V59.1	49--112	Breme_95_FWW	Total and light-fraction carbon dynamics during four decades after cropping changes	Bremer E ; Ellert B H; Janzen H H;	Soil Science Society of America Journal	1995	59	1398-1403	bremer@abrsle.agr.ca	Canada	Lethbridge, Alberta	49.693	-112.842	BSk	Clay loam	Clay loam texture (Typic Haploboroll)			1951	1992	41	15	4	5	SOC/ OC/ IC	18	mg/g	Fallow-Wheat-Wheat	0		Reduced	With	None	Rotation	Without	Rotation	Rotation Reduced Tillage Without Fertiliser + None Amendments	0	1	1	0	2	C	0	Low	1	1	1	1
BREME95V59.1	49--112	breme_95_W	Total and light-fraction carbon dynamics during four decades after cropping changes	Bremer E ; Ellert B H; Janzen H H;	Soil Science Society of America Journal	1995	59	1398-1403	bremer@abrsle.agr.ca	Canada	Lethbridge, Alberta	49.693	-112.842	BSk	Clay loam	Clay loam texture (Typic Haploboroll)			1951	1992	41	15	4	5	SOC/ OC/ IC	18	mg/g	Continous Wheat	0		Reduced	Without	None	Monoculture	Without	Monoculture	Monoculture Reduced Tillage Without Fertiliser + None Amendments	1	0	1	0	2	C	1	Low	1	1	1	1
BULL98V28.1	51-0	BULL_FYMsince1852	Organic geochemical studies of soils from the Rothamsted Classical Experiments--II, Soils from the Hoosfield Spring Barley Experiment treated with different quantities of manure	Bull I D; van Bergen ; P F ; Poulton P R; Evershed R P;	Organic Geochemistry	1998	28	11-26		UK	Rothamsted	51.817	-0.35	Cfb	Unknown				1852	1995	140	15	4	5	SOC/ OC/ IC	2.43	mg/g	Continous Barley	45.2	FYM	High	Without	Organic	Monoculture	Without	Monoculture	Monoculture High Tillage Without Fertiliser + Organic Amendments	1	0	0	1	2	C	1	High	2	1	1	1
BULL98V28.1	51-0	Bull_FYMuntil1871	Organic geochemical studies of soils from the Rothamsted Classical Experiments--II, Soils from the Hoosfield Spring Barley Experiment treated with different quantities of manure	Bull I D; van Bergen ; P F ; Poulton P R; Evershed R P;	Organic Geochemistry	1998	28	11-26		UK	Rothamsted	51.817	-0.35	Cfb	Unknown				1852	1995	140	15	1	5	TOC	1.93	%	Continous Barley	6	FYM	High	Without	Organic	Monoculture	Without	Monoculture	Monoculture High Tillage Without Fertiliser + Organic Amendments	1	0	0	1	2	C	1	Low	2	1	0	1
BULL98V28.1	51-0	Bull_noFYM	Organic geochemical studies of soils from the Rothamsted Classical Experiments--II, Soils from the Hoosfield Spring Barley Experiment treated with different quantities of manure	Bull I D; van Bergen ; P F ; Poulton P R; Evershed R P;	Organic Geochemistry	1998	28	11-26		UK	Rothamsted	51.817	-0.35	Cfb	Unknown				1852	1995	140	15	1	5	TOC	1.06	%	Continous Barley	0		High	Without	None	Monoculture	Without	Monoculture	Monoculture High Tillage Without Fertiliser + None Amendments	1	0	0	0	1	B	1	Low	2	1	0	1
CAMPB01V81.1i	50--107	Campbell_FW_NP	Evaluation of a simple model to describe carbon accumulation in a Brown Chernozem under varying fallow frequency	Campbell, C. A.; Zentner, R. P., Selles, F., Liang, B. C. and Blomert, B	Can. J. Soil Sci.	2001	81	383-394		Canada	Semiarid Prairie Agricultural Research Centre, Swift Current	50.285	-107.797	BSk	loam	Swinton loam (Ayres et al. 1985), an Orthic Brown Chernozem (Canada Soil Survey Committee on Soil Classifications 1978)			1966 / 1979 / 1985	1999	30	15	3	7	SOC	30.6039	mg/ha	Fallow-Wheat	6.1		High	With	None	Rotation	With	Rotation	Rotation High Tillage With Fertiliser + None Amendments	0	1	0	0	1	B	0	Low	0	1	1	1
CAMPB01V81.1i	50--107	Campbell_FWW_NP	Evaluation of a simple model to describe carbon accumulation in a Brown Chernozem under varying fallow frequency	Campbell, C. A.; Zentner, R. P., Selles, F., Liang, B. C. and Blomert, B	Can. J. Soil Sci.	2001	81	383-394		Canada	Semiarid Prairie Agricultural Research Centre, Swift Current	50.285	-107.797	BSk	loam	Swinton loam (Ayres et al. 1985), an Orthic Brown Chernozem (Canada Soil Survey Committee on Soil Classifications 1978)			1967 / 1979 / 1985	2000	30	15	3	7	SOC	33.0024	mg/ha	F-W-W	15.4		High	With	None	Rotation	With	Rotation	Rotation High Tillage With Fertiliser + None Amendments	0	1	0	0	1	B	0	Low	0	1	1	1
CAMPB01V81.1i	50--107	Campbell_FWWWWW_NP	Evaluation of a simple model to describe carbon accumulation in a Brown Chernozem under varying fallow frequency	Campbell, C. A.; Zentner, R. P., Selles, F., Liang, B. C. and Blomert, B	Can. J. Soil Sci.	2001	81	383-394		Canada	Semiarid Prairie Agricultural Research Centre, Swift Current	50.285	-107.797	BSk	loam	Swinton loam (Ayres et al. 1985), an Orthic Brown Chernozem (Canada Soil Survey Committee on Soil Classifications 1978)			1968 / 1979 / 1985	2001	30	15	3	7	SOC	36.2548	mg/ha	F-W-W-W-W-W	26		High	With	None	Rotation	With	Rotation	Rotation High Tillage With Fertiliser + None Amendments	0	1	0	0	1	B	0	Low	0	1	1	1
CAMPB01V81.1i	50--107	Campbell_Wlen_NP	Evaluation of a simple model to describe carbon accumulation in a Brown Chernozem under varying fallow frequency	Campbell, C. A.; Zentner, R. P., Selles, F., Liang, B. C. and Blomert, B	Can. J. Soil Sci.	2001	81	383-394		Canada	Semiarid Prairie Agricultural Research Centre, Swift Current	50.285	-107.797	BSk	loam	Swinton loam (Ayres et al. 1985), an Orthic Brown Chernozem (Canada Soil Survey Committee on Soil Classifications 1978)			1969 / 1979 / 1985	2002	30	15	3	7	SOC	37.4868	mg/ha	W-Lentils(legume)	22.3		High	Without	None	Rotation G/L	With	Rotation	Rotation G/L High Tillage With Fertiliser + None Amendments	1	1	0	0	2	C	1	Low	0	1	1	1
CHRIS88V92.1	55-9	Christensen_ler_led1fallow	Effect of cropping system on the soil organic matter content. I. Small-plot experiments with incorporation of straw and animal manure, 1956-1986	Christensen B T;	Tidsskr. Planteavl	1988	92	295-305		Denmark	Askov (Framing exp on field E)	55.467	9.117	Cfb	loamy sand	2 different soils : 3% and 10%	2% and 13%		1956	1986	30	25	2	9	TC	3.01826	%	Black fallow	0		High	With	None	Monoculture	Without	Monoculture	Monoculture High Tillage Without Fertiliser + None Amendments	0	0	0	0	0	A	0	Low	0	2	0	2
CHRIS88V92.1	55-9	Christensen_ler_led2strawremoval	Effect of cropping system on the soil organic matter content. I. Small-plot experiments with incorporation of straw and animal manure, 1956-1986	Christensen B T;	Tidsskr. Planteavl	1988	92	295-305		Denmark	Askov (Framing exp on field E)	55.467	9.117	Cfb	loamy sand	2 different soils : 3% and 10%	2% and 13%		1956	1986	30	25	2	9	TC	3.13997	%	19% maize, 19% flax, 26% spring barley, 16% rye, 13% winter wheat, 6% oat	82.2581	Straw removal	High	Without	None	Rotation	With	Rotation	Rotation High Tillage With Fertiliser + None Amendments	1	1	0	0	2	C	1	Low	0	2	0	2
CHRIS88V92.1	55-9	Christensen_ler_led3strawincorp	Effect of cropping system on the soil organic matter content. I. Small-plot experiments with incorporation of straw and animal manure, 1956-1986	Christensen B T;	Tidsskr. Planteavl	1988	92	295-305		Denmark	Askov (Framing exp on field E)	55.467	9.117	Cfb	loamy sand	2 different soils : 3% and 10%	2% and 13%		1956	1986	30	25	2	9	TC	3.06085	%	19% maize, 19% flax, 26% spring barley, 16% rye, 13% winter wheat, 6% oat	82.2581	Straw incorporation	High	Without	Organic	Rotation	With	Rotation	Rotation High Tillage With Fertiliser + Organic Amendments	1	1	0	1	3	D	1	Low	0	2	0	2
CHRIS88V92.1	55-9	Christensen_ler_led4_inorgN	Effect of cropping system on the soil organic matter content. I. Small-plot experiments with incorporation of straw and animal manure, 1956-1986	Christensen B T;	Tidsskr. Planteavl	1988	92	295-305		Denmark	Askov (Framing exp on field E)	55.467	9.117	Cfb	loamy sand	2 different soils : 3% and 10%	2% and 13%		1956	1986	30	25	2	9	TC	3.09754	%	spring barley +insown clovergrass/ clovergrass/rye or winter wheat/beets	66.129		High	Without	None	Rotation G/L	With	Rotation	Rotation G/L High Tillage With Fertiliser + None Amendments	1	1	0	0	2	C	1	Low	0	2	0	2
CHRIS88V92.1	55-9	Christensen_ler_led5FYM_andinorgN	Effect of cropping system on the soil organic matter content. I. Small-plot experiments with incorporation of straw and animal manure, 1956-1986	Christensen B T;	Tidsskr. Planteavl	1988	92	295-305		Denmark	Askov (Framing exp on field E)	55.467	9.117	Cfb	loamy sand	2 different soils : 3% and 10%	2% and 13%		1956	1986	30	25	2	9	TC	3.02441	%	spring barley +insown clovergrass/ clovergrass/rye or winter wheat/beets	34.7	FYM	High	Without	Organic	Rotation G/L	With	Rotation	Rotation G/L High Tillage With Fertiliser + Organic Amendments	1	1	0	1	3	D	1	Low	0	2	0	2
CHRIS88V92.1	55-9	Christensen_ler_led6_rootcropts	Effect of cropping system on the soil organic matter content. I. Small-plot experiments with incorporation of straw and animal manure, 1956-1986	Christensen B T;	Tidsskr. Planteavl	1988	92	295-305		Denmark	Askov (Framing exp on field E)	55.467	9.117	Cfb	loamy sand	2 different soils : 3% and 10%	2% and 13%		1956	1986	30	25	2	9	TC	3.05	%	Only root crops	182.3		High	Without	None	Rotation	With	Rotation	Rotation High Tillage With Fertiliser + None Amendments	1	1	0	0	2	C	1	Low	0	2	0	2
CHRIS88V92.1	55-9	Christensen_ler_led7_clover	Effect of cropping system on the soil organic matter content. I. Small-plot experiments with incorporation of straw and animal manure, 1956-1986	Christensen B T;	Tidsskr. Planteavl	1988	92	295-305		Denmark	Askov (Framing exp on field E)	55.467	9.117	Cfb	loamy sand	2 different soils : 3% and 10%	2% and 13%		1956	1986	30	25	2	9	TC	3	%	3 years clover grass/1 year root crop	63.9		High	Without	None	Rotation G/L	With	Rotation	Rotation G/L High Tillage With Fertiliser + None Amendments	1	1	0	0	2	C	1	Low	0	2	0	2
CHRIS90V94.1	55-9	Christensen1990_Fallow	Effect af cropping system on the soil organic matter content II. Field experiments on a sandy loam, 1956-1985	Christensen B T;	Tidsskr. Planteavl	1990	94	161-169		Denmark	Askov (field exp on fields B3 and B4)	55.467	9.117	Cfb	sandy loam	10-15%	0-30%	55-90%	1956	1986	30	20	2	29	TC	1.66657	%	Cont. Fallow	82.4138		Reduced	With	None	Monoculture	With	Monoculture	Monoculture Reduced Tillage With Fertiliser + None Amendments	0	0	1	0	1	B	0	Low	0	2	0	2
CHRIS90V94.1	55-9	Christensen1990_LED1	Effect af cropping system on the soil organic matter content II. Field experiments on a sandy loam, 1956-1985	Christensen B T;	Tidsskr. Planteavl	1990	94	161-169		Denmark	Askov (field exp on fields B3 and B4)	55.467	9.117	Cfb	sandy loam	10-15%	0-30%	55-90%	1956	1986	30	20	2	29	TC	1.56072	%	Winter Wheat/root crop/spring barley/clovergrass	82.4138	Residues removed	High	Without	None	Rotation G/L	With	Rotation	Rotation G/L High Tillage With Fertiliser + None Amendments	1	1	0	0	2	C	1	Low	0	2	0	2
CHRIS90V94.1	55-9	Christensen1990_LED2	Effect af cropping system on the soil organic matter content II. Field experiments on a sandy loam, 1956-1985	Christensen B T;	Tidsskr. Planteavl	1990	94	161-169		Denmark	Askov (field exp on fields B3 and B4)	55.467	9.117	Cfb	sandy loam	10-15%	0-30%	55-90%	1956	1986	30	20	2	29	TC	1.58301	%	Winter Wheat/root crop/spring barley/flax	90.4138	Residues removed	High	Without	None	Rotation	With	Rotation	Rotation High Tillage With Fertiliser + None Amendments	1	1	0	0	2	C	1	Low	0	2	0	2
CHRIS90V94.1	55-9	Christensen1990_LED3	Effect af cropping system on the soil organic matter content II. Field experiments on a sandy loam, 1956-1985	Christensen B T;	Tidsskr. Planteavl	1990	94	161-169		Denmark	Askov (field exp on fields B3 and B4)	55.467	9.117	Cfb	sandy loam	10-15%	0-30%	55-90%	1956	1986	30	20	2	29	TC	1.64708	%	Winter Wheat/maize/spring barley/flax	90.4138	Residues removed	High	Without	None	Rotation	With	Rotation	Rotation High Tillage With Fertiliser + None Amendments	1	1	0	0	2	C	1	Low	0	2	0	2
CHRIS06V121.1	55-9	Christensen2006B3_0.5NPK	The Askov long-term experiments on animal manure and mineral fertilizers: The Lermarken site 1894-2004	Christensen B T; Petersen J ; Trentemöller U M;	DIAS report/Plant production	2006	121		www.agrsci.dk	Denmark	Askov	55.467	9.117	Cfb	loamy sand	Table 2	Table 2	Table 2	1894	2004	110	20	4	18	TC	16.2098	mg/g	Winter cereals/root crops/Spring cereals with undersown clover grass/ clover grass	35.4		High	Without	None	Rotation G/L	With	Rotation	Rotation G/L High Tillage With Fertiliser + None Amendments	1	1	0	0	2	C	1	High	2	2	1	2
CHRIS06V121.1	55-9	Christensen2006B3_1.5AM	The Askov long-term experiments on animal manure and mineral fertilizers: The Lermarken site 1894-2004	Christensen B T; Petersen J ; Trentemöller U M;	DIAS report/Plant production	2006	121		www.agrsci.dk	Denmark	Askov	55.467	9.117	Cfb	loamy sand	Table 2	Table 2	Table 2	1894	2004	110	20	3	20	TC	19.186	mg/g	Winter cereals/root crops/Spring cereals with undersown clover grass/ clover grass	34.6	FYM and cattle slurry	High	Without	Organic	Rotation G/L	Without	Rotation	Rotation G/L High Tillage Without Fertiliser + Organic Amendments	1	1	0	1	3	D	1	High	2	2	1	2
CHRIS06V121.1	55-9	Christensen2006B3_1.5NPK	The Askov long-term experiments on animal manure and mineral fertilizers: The Lermarken site 1894-2004	Christensen B T; Petersen J ; Trentemöller U M;	DIAS report/Plant production	2006	121		www.agrsci.dk	Denmark	Askov	55.467	9.117	Cfb	loamy sand	Table 2	Table 2	Table 2	1894	2004	110	20	3	20	TC	17.9086	mg/g	Winter cereals/root crops/Spring cereals with undersown clover grass/ clover grass	106.2		High	Without	None	Rotation G/L	With	Rotation	Rotation G/L High Tillage With Fertiliser + None Amendments	1	1	0	0	2	C	1	High	2	2	1	2
CHRIS06V121.1	55-9	Christensen2006B3_1AM	The Askov long-term experiments on animal manure and mineral fertilizers: The Lermarken site 1894-2004	Christensen B T; Petersen J ; Trentemöller U M;	DIAS report/Plant production	2006	121		www.agrsci.dk	Denmark	Askov	55.467	9.117	Cfb	loamy sand	Table 2	Table 2	Table 2	1894	2004	110	20	5	21	TC	16.4574	mg/g	Winter cereals/root crops/Spring cereals with undersown clover grass/ clover grass	23	FYM and cattle slurry	High	Without	Organic	Rotation G/L	Without	Rotation	Rotation G/L High Tillage Without Fertiliser + Organic Amendments	1	1	0	1	3	D	1	High	2	2	1	2
CHRIS06V121.1	55-9	Christensen2006B3_1NPK	The Askov long-term experiments on animal manure and mineral fertilizers: The Lermarken site 1894-2004	Christensen B T; Petersen J ; Trentemöller U M;	DIAS report/Plant production	2006	121		www.agrsci.dk	Denmark	Askov	55.467	9.117	Cfb	loamy sand	Table 2	Table 2	Table 2	1894	2004	110	20	4	21	TC	16.4929	mg/g	Winter cereals/root crops/Spring cereals with undersown clover grass/ clover grass	70.8		High	Without	None	Rotation G/L	With	Rotation	Rotation G/L High Tillage With Fertiliser + None Amendments	1	1	0	0	2	C	1	High	2	2	1	2
CHRIS06V121.1	55-9	Christensen2006B3_Unmanured	The Askov long-term experiments on animal manure and mineral fertilizers: The Lermarken site 1894-2004	Christensen B T; Petersen J ; Trentemöller U M;	DIAS report/Plant production	2006	121		www.agrsci.dk	Denmark	Askov	55.467	9.117	Cfb	loamy sand	Table 2	Table 2	Table 2	1894	2004	110	20	5	21	TC	15.2636	mg/g	Winter cereals/root crops/Spring cereals with undersown clover grass/ clover grass	0		High	Without	None	Rotation G/L	Without	Rotation	Rotation G/L High Tillage Without Fertiliser + None Amendments	1	1	0	0	2	C	1	High	2	2	1	2
CHRIS06V121.1	55-9	Christensen2006B3_Unmanuredinorg	The Askov long-term experiments on animal manure and mineral fertilizers: The Lermarken site 1894-2004	Christensen B T; Petersen J ; Trentemöller U M;	DIAS report/Plant production	2006	121		www.agrsci.dk	Denmark	Askov	55.467	9.117	Cfb	loamy sand	Table 2	Table 2	Table 2	1894	2004	110	20	5	19	TC	15.2046	mg/g	Winter cereals/root crops/Spring cereals with undersown clover grass/ clover grass	0		High	Without	None	Rotation G/L	Without	Rotation	Rotation G/L High Tillage Without Fertiliser + None Amendments	1	1	0	0	2	C	1	High	2	2	1	2
CHRIS06V121.1	55-9	Christensen2006B5_0.5AM	The Askov long-term experiments on animal manure and mineral fertilizers: The Lermarken site 1894-2004	Christensen B T; Petersen J ; Trentemöller U M;	DIAS report/Plant production	2006	121		www.agrsci.dk	Denmark	Askov	55.467	9.117	Cfb	loamy sand	Table 2	Table 2	Table 2	1894	2004	110	20	3	19	TC	13.7023	mg/g	Winter cereals/root crops/Spring cereals with undersown clover grass/ clover grass	11.5	FYM and cattle slurry	High	Without	Organic	Rotation G/L	Without	Rotation	Rotation G/L High Tillage Without Fertiliser + Organic Amendments	1	1	0	1	3	D	1	High	2	2	1	2
CHRIS06V121.1	55-9	Christensen2006B5_0.5NPK	The Askov long-term experiments on animal manure and mineral fertilizers: The Lermarken site 1894-2004	Christensen B T; Petersen J ; Trentemöller U M;	DIAS report/Plant production	2006	121		www.agrsci.dk	Denmark	Askov	55.467	9.117	Cfb	loamy sand	Table 2	Table 2	Table 2	1894	2004	110	20	4	19	TC	13.3913	mg/g	Winter cereals/root crops/Spring cereals with undersown clover grass/ clover grass	35.4		High	Without	None	Rotation G/L	With	Rotation	Rotation G/L High Tillage With Fertiliser + None Amendments	1	1	0	0	2	C	1	High	2	2	1	2
CHRIS06V121.1	55-9	Christensen2006B5_1.5AM	The Askov long-term experiments on animal manure and mineral fertilizers: The Lermarken site 1894-2004	Christensen B T; Petersen J ; Trentemöller U M;	DIAS report/Plant production	2006	121		www.agrsci.dk	Denmark	Askov	55.467	9.117	Cfb	loamy sand	Table 2	Table 2	Table 2	1894	2004	110	20	3	19	TC	16.6862	mg/g	Winter cereals/root crops/Spring cereals with undersown clover grass/ clover grass	34.6	FYM and cattle slurry	High	Without	Organic	Rotation G/L	Without	Rotation	Rotation G/L High Tillage Without Fertiliser + Organic Amendments	1	1	0	1	3	D	1	High	2	2	1	2
CHRIS06V121.1	55-9	Christensen2006B5_1.5NPK	The Askov long-term experiments on animal manure and mineral fertilizers: The Lermarken site 1894-2004	Christensen B T; Petersen J ; Trentemöller U M;	DIAS report/Plant production	2006	121		www.agrsci.dk	Denmark	Askov	55.467	9.117	Cfb	loamy sand	Table 2	Table 2	Table 2	1894	2004	110	20	2	19	TC	13.9891	mg/g	Winter cereals/root crops/Spring cereals with undersown clover grass/ clover grass	106.2		High	Without	None	Rotation G/L	With	Rotation	Rotation G/L High Tillage With Fertiliser + None Amendments	1	1	0	0	2	C	1	High	2	2	0	2
CHRIS06V121.1	55-9	Christensen2006B5_1AM	The Askov long-term experiments on animal manure and mineral fertilizers: The Lermarken site 1894-2004	Christensen B T; Petersen J ; Trentemöller U M;	DIAS report/Plant production	2006	121		www.agrsci.dk	Denmark	Askov	55.467	9.117	Cfb	loamy sand	Table 2	Table 2	Table 2	1894	2004	110	20	4	19	TC	15.0749	mg/g	Winter cereals/root crops/Spring cereals with undersown clover grass/ clover grass	23	FYM and cattle slurry	High	Without	Organic	Rotation G/L	Without	Rotation	Rotation G/L High Tillage Without Fertiliser + Organic Amendments	1	1	0	1	3	D	1	High	2	2	1	2
CHRIS06V121.1	55-9	Christensen2006B5_1NPK	The Askov long-term experiments on animal manure and mineral fertilizers: The Lermarken site 1894-2004	Christensen B T; Petersen J ; Trentemöller U M;	DIAS report/Plant production	2006	121		www.agrsci.dk	Denmark	Askov	55.467	9.117	Cfb	loamy sand	Table 2	Table 2	Table 2	1894	2004	110	20	4	19	TC	13.6902	mg/g	Winter cereals/root crops/Spring cereals with undersown clover grass/ clover grass	70.8		High	Without	None	Rotation G/L	With	Rotation	Rotation G/L High Tillage With Fertiliser + None Amendments	1	1	0	0	2	C	1	High	2	2	1	2
CHRIS06V121.1	55-9	Christensen2006B5_Unmanured	The Askov long-term experiments on animal manure and mineral fertilizers: The Lermarken site 1894-2004	Christensen B T; Petersen J ; Trentemöller U M;	DIAS report/Plant production	2006	121		www.agrsci.dk	Denmark	Askov	55.467	9.117	Cfb	loamy sand	Table 2	Table 2	Table 2	1894	2004	110	20	5	19	TC	12.27	mg/g	Winter cereals/root crops/Spring cereals with undersown clover grass/ clover grass	0		High	Without	None	Rotation G/L	Without	Rotation	Rotation G/L High Tillage Without Fertiliser + None Amendments	1	1	0	0	2	C	1	High	2	2	1	2
CHRIS06V121.1	55-9	Christensen2006B5_Unmanuredinorg	The Askov long-term experiments on animal manure and mineral fertilizers: The Lermarken site 1894-2004	Christensen B T; Petersen J ; Trentemöller U M;	DIAS report/Plant production	2006	121		www.agrsci.dk	Denmark	Askov	55.467	9.117	Cfb	loamy sand	Table 2	Table 2	Table 2	1894	2004	110	20	5	19	TC	12.2554	mg/g	Winter cereals/root crops/Spring cereals with undersown clover grass/ clover grass	0		High	Without	None	Rotation G/L	Without	Rotation	Rotation G/L High Tillage Without Fertiliser + None Amendments	1	1	0	0	2	C	1	High	2	2	1	2
CONGR5aV107	50--107	Congreves_fflaxw	Measuring and Modeling the Long-Term Impact of Crop Management on Soil Carbon Sequestration in the Semiarid Canadian	Congreves K A; Grant B B; Campbell C A; Smith W N; VandenBygaart A J; Krobel R; Lemke R L; and Desjardins R L	Agronomy Journal	2015	107	1141-1154	katelyn.congreves@agr.gc.ca	Canada	Swift Current, Saskatchewan	50.17	107.47	Dfb	loam	Swinton loam			1967	2009	42	15	3	3	SOC	32	Mg/ha	Fallow-flux-winter wheat	16	Crop residues	High	With	Organic	Rotation	With	Rotation	Rotation High Tillage With Fertiliser + Organic Amendments	0	1	0	1	2	C	0	Low	1	1	1	0
CONGR5aV107	50--107	Congreves_fryew	Measuring and Modeling the Long-Term Impact of Crop Management on Soil Carbon Sequestration in the Semiarid Canadian	Congreves K A; Grant B B; Campbell C A; Smith W N; VandenBygaart A J; Krobel R; Lemke R L; and Desjardins R L	Agronomy Journal	2015	107	1141-1154	katelyn.congreves@agr.gc.ca	Canada	Swift Current, Saskatchewan	50.17	107.47	Dfb	loam	Swinton loam			1967	2009	42	15	3	3	SOC	34.8	Mg/ha	Fallow-rye-winter wheat	20	Crop residues	High	With	Organic	Rotation	With	Rotation	Rotation High Tillage With Fertiliser + Organic Amendments	0	1	0	1	2	C	0	Low	1	1	1	0
HOFFM13V59.1	46-17	control_Hoffman	Impact of mineral and organic fertilization on yield, C content in the soil, as well as on C, N and energy balances in a long-term field experiment	Hoffmann S ; Lepossa A ;	Archives of Agronomy and Soil Science	2013	59	1133-1141	hoffmann-s@georgikon.hu	Hungary	Sarmellek	46.717	17.217	Dfb	loam	21.3			1963	2009	46	15	6	5	SOC	0.86	%	potato or sugar beet/winter wheat/winter wheat/maize/maize	0		High	Without	None	Rotation	Without	Rotation	Rotation High Tillage Without Fertiliser + None Amendments	1	1	0	0	2	C	1	High	1	1	2	1
VANW04V8.1	50-4	Control_vanven	Changes in soil carbon stocks from 1960 to 2000 in the main Belgian cropland areas	van Wesemael ; B ; Lettens S ; Roelandt C ; Van Orshoven ; J	Biotechnologie, Agronomie, Société et Environnement	2004	8	133-139	vanwesemael@geog.ucl.ac.be	Belgium	Gembloux	50.558	4.728	Cfb	loamy sand	13.5			1960	2000	40	22	1	35	SOC	40.9517	t/ha	beet-w-w-beans-oats-fallow	0		High	Without	None	Rotation	Without	Rotation	Rotation High Tillage Without Fertiliser + None Amendments	1	1	0	0	2	B	1	High	1	2	0	2
GANY12V43.1	50--107	CONTW_Gan	Carbon footprint of spring wheat in response to fallow frequency and soil carbon changes over 25 years on the semiarid Canadian prairie	Gan Y ; Liang C ; Campbell C A; Zentner R P; Lemke R L; Wang H ; Yang C ;	European Journal of Agronomy	2012	43	175-184	yantai.gan@agr.gc.ca	Canada	Agriculture and Agri- Food Canada Research Centre, Swift Current	50.285	-107.797	Dfb	Unknown	Aridic Haploboroll soil (Orthic Brown Chernozem			1966	2009	43	30	3	6	SOC	32	Mg/ha	Cont. Wheat	37		High	Without	None	Monoculture	With	Monoculture	Monoculture High Tillage With Fertiliser + None Amendments	1	0	0	0	1	B	1	High	1	2	1	1
DARMO97Vx.2a	40--88	Darmody_2yr_plotNC	Soil organic changes through time at the University of Illinois Morrow Plots	Darmody, R.G;, Peck, T.R.,	In: Paul, E.A., Paustian, K., Elliott, E.T., Cole, C.V. (Eds.), Soil Organic Matter in Temperate Ecosystems: Long-Term Experiments in North America. CRC Press, New York, pp. 183-196	1997				USA	Morrow Plots, Urbana, University of Illinois	40.104	-88.226	Dfa	silt loam	Flanagan silt loam, a fine monmorillonitic, mesic Aquic Agiudoll			1954	1990	36	15	3	24	SOC	26.1862	g/kg	Corn-oats(1876-1966)/ Corn- soybeans(1967-1990)	0		High	Without	None	Rotation	Without	Rotation	Rotation High Tillage Without Fertiliser + None Amendments	1	1	0	0	2	C	1	Low	0	1	1	2
DARMO97Vx.2a	40--88	Darmody_2yr_plotSB	Soil organic changes through time at the University of Illinois Morrow Plots	Darmody, R.G;, Peck, T.R.,	In: Paul, E.A., Paustian, K., Elliott, E.T., Cole, C.V. (Eds.), Soil Organic Matter in Temperate Ecosystems: Long-Term Experiments in North America. CRC Press, New York, pp. 183-199	2000				USA	Morrow Plots, Urbana, University of Illinois	40.104	-88.226	Dfa	silt loam	Flanagan silt loam, a fine monmorillonitic, mesic Aquic Agiudoll			1954	1990	36	15	3	24	SOC	21.5656	g/kg	Corn-oats(1876-1966)/ Corn- soybeans(1967-1990)	48	Cured manure	High	Without	Organic	Rotation	With	Rotation	Rotation High Tillage With Fertiliser + Organic Amendments	1	1	0	1	3	D	1	Low	0	1	1	2
DARMO97Vx.2a	40--88	Darmody_3yr_plotNC	Soil organic changes through time at the University of Illinois Morrow Plots	Darmody, R.G;, Peck, T.R.,	In: Paul, E.A., Paustian, K., Elliott, E.T., Cole, C.V. (Eds.), Soil Organic Matter in Temperate Ecosystems: Long-Term Experiments in North America. CRC Press, New York, pp. 183-197	1998				USA	Morrow Plots, Urbana, University of Illinois	40.104	-88.226	Dfa	silt loam	Flanagan silt loam, a fine monmorillonitic, mesic Aquic Agiudoll			1954	1990	36	15	3	23	SOC	34.2024	g/kg	Corn-Oats-Clover Hay	0		High	Without	None	Rotation G/L	Without	Rotation	Rotation G/L High Tillage Without Fertiliser + None Amendments	1	1	0	0	2	C	1	Low	0	1	1	2
DARMO97Vx.2a	40--88	DArmody_3yr_plotSB	Soil organic changes through time at the University of Illinois Morrow Plots	Darmody, R.G;, Peck, T.R.,	In: Paul, E.A., Paustian, K., Elliott, E.T., Cole, C.V. (Eds.), Soil Organic Matter in Temperate Ecosystems: Long-Term Experiments in North America. CRC Press, New York, pp. 183-200	2001				USA	Morrow Plots, Urbana, University of Illinois	40.104	-88.226	Dfa	silt loam	Flanagan silt loam, a fine monmorillonitic, mesic Aquic Agiudoll			1954	1990	36	15	3	23	SOC	25.6362	g/kg	Corn-Oats-Clover Hay	48	Cured manure	High	Without	Organic	Rotation G/L	With	Rotation	Rotation G/L High Tillage With Fertiliser + Organic Amendments	1	1	0	1	3	D	1	Low	0	1	1	2
DARMO97Vx.2b	40--88	Darmody_ccorn_plotNC	Soil organic changes through time at the University of Illinois Morrow Plots	Darmody, R.G;, Peck, T.R.,	In: Paul, E.A., Paustian, K., Elliott, E.T., Cole, C.V. (Eds.), Soil Organic Matter in Temperate Ecosystems: Long-Term Experiments in North America. CRC Press, New York, pp. 183-196	1997				USA	Morrow Plots, Urbana, University of Illinois	40.104	-88.226	Dfa	silt loam	Flanagan silt loam, a fine monmorillonitic, mesic Aquic Agiudoll			1876	1990	114	15	1	24	SOC	23.8545	g/kg	Continous Corn	0		High	Without	None	Monoculture	Without	Monoculture	Monoculture High Tillage Without Fertiliser + None Amendments	1	0	0	0	1	B	1	High	2	1	0	2
DARMO97Vx.2a	40--88	Darmody_ccorn_plotSB	Soil organic changes through time at the University of Illinois Morrow Plots	Darmody, R.G;, Peck, T.R.,	In: Paul, E.A., Paustian, K., Elliott, E.T., Cole, C.V. (Eds.), Soil Organic Matter in Temperate Ecosystems: Long-Term Experiments in North America. CRC Press, New York, pp. 183-198	1999				USA	Morrow Plots, Urbana, University of Illinois	40.104	-88.226	Dfa	silt loam	Flanagan silt loam, a fine monmorillonitic, mesic Aquic Agiudoll			1954	1990	36	15	3	24	SOC	22.6233	g/kg	Continous Corn	49.3	Cured manure	High	Without	Organic	Monoculture	With	Monoculture	Monoculture High Tillage With Fertiliser + Organic Amendments	1	0	0	1	2	C	1	Low	0	1	1	2
DIMAS14V188.1	48-2	Dimas_CM1_FIT	Long-term effect of contrasted tillage and crop management on soilcarbon dynamics during 41 years	Dimassia B;, Bruno Marya,∗, Richard Wyllemanc, Jérôme Labreucheb,Daniel Coutureb, Franc¸ ois Pirauxb, Jean-Pierre Cohan	Agriculture, Ecosystems and Environment	2014	188	134-146	bruno.mary@laon.inra.fr	France	Arvalis-Institut du Végétal at Boigneville	48.325	2.384	Cfb	silt loam	Haplic Luvisol	68	7	1970	2011	41	28	8	11	SOC	42.32	t/ha	Maize/winter wheat	178	Crop residues	High	Without	Organic	Rotation	With	Rotation	Rotation High Tillage With Fertiliser + Organic Amendments	1	1	0	1	3	D	1	High	1	2	2	2
DIMAS14V188.1	48-2	Dimas_CM1_NT	Long-term effect of contrasted tillage and crop management on soilcarbon dynamics during 41 years	Dimassia B;, Bruno Marya,∗, Richard Wyllemanc, Jérôme Labreucheb,Daniel Coutureb, Franc¸ ois Pirauxb, Jean-Pierre Cohan	Agriculture, Ecosystems and Environment	2014	188	134-146	bruno.mary@laon.inra.fr	France	Arvalis-Institut du Végétal at Boigneville	48.325	2.384	Cfb	silt loam	Haplic Luvisol	68	7	1970	2011	41	28	8	11	SOC	42.52	t/ha	Maize/winter wheat	178	Crop residues	Reduced	Without	Organic	Rotation	With	Rotation	Rotation Reduced Tillage With Fertiliser + Organic Amendments	1	1	1	1	4	E	1	High	1	2	2	2
DIMAS14V188.1	48-2	Dimas_CM1_ST	Long-term effect of contrasted tillage and crop management on soilcarbon dynamics during 41 years	Dimassia B;, Bruno Marya,∗, Richard Wyllemanc, Jérôme Labreucheb,Daniel Coutureb, Franc¸ ois Pirauxb, Jean-Pierre Cohan	Agriculture, Ecosystems and Environment	2014	188	134-146	bruno.mary@laon.inra.fr	France	Arvalis-Institut du Végétal at Boigneville	48.325	2.384	Cfb	silt loam	Haplic Luvisol	68	7	1970	2011	41	28	8	11	SOC	41.96	t/ha	Maize/winter wheat	178	Crop residues	Reduced	Without	Organic	Rotation	With	Rotation	Rotation Reduced Tillage With Fertiliser + Organic Amendments	1	1	1	1	4	E	1	High	1	2	2	2
ELLME00V163.2b	52-13	Ellemr_FYM_NPK_LIME	Tillage and fertilizing effects on sandy soils. Review and selected results of long-term experiments at Humboldt-University Berlin	Ellmer F ; Peschke H ; Köhn W ; Chmielewski F M; Baumecker M ;	Journal of Plant Nutrition and Soil Science	2000	163	267-272		Germany	Thyrow	52.218	13.225	Cfb	loamy sand	2.7		83	1936	1998	62	35	4	33	TOC	697	mg/100g	Potatoes/spring barley/maize/spring barley	82.5	FYM + Lime	High	Without	Organic	Rotation	With	Rotation	Rotation High Tillage With Fertiliser + Organic Amendments	1	1	0	1	3	D	1	High	2	2	1	2
ELLME00V163.2b	52-13	Ellemr_NPK_lime	Tillage and fertilizing effects on sandy soils. Review and selected results of long-term experiments at Humboldt-University Berlin	Ellmer F ; Peschke H ; Köhn W ; Chmielewski F M; Baumecker M ;	Journal of Plant Nutrition and Soil Science	2000	163	267-272		Germany	Thyrow	52.218	13.225	Cfb	loamy sand	2.7		83	1936	1998	62	35	4	33	TOC	459	mg/100g	Potatoes/spring barley/maize/spring barley	75	Lime	High	Without	Organic	Rotation	With	Rotation	Rotation High Tillage With Fertiliser + Organic Amendments	1	1	0	1	3	D	1	High	2	2	1	2
ELLME00V163.2b	52-13	Ellmer_FYM_Ellmer	Tillage and fertilizing effects on sandy soils. Review and selected results of long-term experiments at Humboldt-University Berlin	Ellmer F ; Peschke H ; Köhn W ; Chmielewski F M; Baumecker M ;	Journal of Plant Nutrition and Soil Science	2000	163	267-272		Germany	Thyrow	52.218	13.225	Cfb	loamy sand	2.7		83	1936	1998	62	35	4	33	TOC	589	mg/100g	Potatoes/spring barley/maize/spring barley	7.5	FYM	High	Without	Organic	Rotation	Without	Rotation	Rotation High Tillage Without Fertiliser + Organic Amendments	1	1	0	1	3	D	1	High	2	2	1	2
ELLME00V163.2b	52-13	Ellmer_None	Tillage and fertilizing effects on sandy soils. Review and selected results of long-term experiments at Humboldt-University Berlin	Ellmer F ; Peschke H ; Köhn W ; Chmielewski F M; Baumecker M ;	Journal of Plant Nutrition and Soil Science	2000	163	267-272		Germany	Thyrow	52.218	13.225	Cfb	loamy sand	2.7		83	1936	1998	62	35	4	33	TOC	406	mg/100g	Potatoes/spring barley/maize/spring barley	0		High	Without	None	Rotation	Without	Rotation	Rotation High Tillage Without Fertiliser + None Amendments	1	1	0	0	2	C	1	High	2	2	1	2
ELLME06V151.1	52-13	Ellmer2006_FYM	Der statische Nährstoffmangelversuch Thyrow. Ergebnisse nach 65 Versuchsjahren. (German)	Ellmer F ; Baumecker M ;	Archives of Agronomy and Soil Science	2005	151	151-162		Germany	Thyrow	52.218	13.225	Cfb	loamy sand	2.7		83	1936	2000	64	35	4	36	TOC	698.402	mg/100g	Potatoes/spring barley/maize/spring barley	82.5	FYM + Lime	High	Without	Organic	Rotation	With	Rotation	Rotation High Tillage With Fertiliser + Organic Amendments	1	1	0	1	3	D	1	High	2	2	1	2
ELLME06V151.1	52-13	Ellmer2006_nofert	Der statische Nährstoffmangelversuch Thyrow. Ergebnisse nach 65 Versuchsjahren. (German)	Ellmer F ; Baumecker M ;	Archives of Agronomy and Soil Science	2005	151	151-161		Germany	Thyrow	52.218	13.225	Cfb	loamy sand	2.7		83	1936	2000	64	35	4	36	TOC	466.667	mg/100g	Potatoes/spring barley/maize/spring barley	0		High	Without	None	Rotation	Without	Rotation	Rotation High Tillage Without Fertiliser + None Amendments	1	1	0	0	2	C	1	High	2	2	1	2
GANY12V43.1	50--107	FW_Gan	Carbon footprint of spring wheat in response to fallow frequency and soil carbon changes over 25 years on the semiarid Canadian prairie	Gan Y ; Liang C ; Campbell C A; Zentner R P; Lemke R L; Wang H ; Yang C ;	European Journal of Agronomy	2012	43	175-184	yantai.gan@agr.gc.ca	Canada	Agriculture and Agri- Food Canada Research Centre, Swift Current	50.285	-107.797	Dfb	Unknown	Aridic Haploboroll soil (Orthic Brown Chernozem			1966	2009	43	30	3	6	SOC	30.04	Mg/ha	Fallow/wheat	8.5		High	With	None	Rotation	With	Rotation	Rotation High Tillage With Fertiliser + None Amendments	0	1	0	0	1	B	0	High	1	2	1	1
GANY12V43.1	50--107	FWW_Gan	Carbon footprint of spring wheat in response to fallow frequency and soil carbon changes over 25 years on the semiarid Canadian prairie	Gan Y ; Liang C ; Campbell C A; Zentner R P; Lemke R L; Wang H ; Yang C ;	European Journal of Agronomy	2012	43	175-184	yantai.gan@agr.gc.ca	Canada	Agriculture and Agri- Food Canada Research Centre, Swift Current	50.285	-107.797	Dfb	Unknown	Aridic Haploboroll soil (Orthic Brown Chernozem			1966	2009	43	30	3	6	SOC	31.71	Mg/ha	Fallow/wheat/wheat	17.6667		High	With	None	Rotation	With	Rotation	Rotation High Tillage With Fertiliser + None Amendments	0	1	0	0	1	B	0	High	1	2	1	1
VANW04V8.1	50-4	FYM_vanven	Changes in soil carbon stocks from 1960 to 2000 in the main Belgian cropland areas	van Wesemael ; B ; Lettens S ; Roelandt C ; Van Orshoven ; J	Biotechnologie, Agronomie, Société et Environnement	2004	8	133-139	vanwesemael@geog.ucl.ac.be	Belgium	Gembloux	50.558	4.728	Cfb	loamy sand	13.5			1960	2000	40	22	1	35	SOC	38.219	t/ha	beet-w-w-beans-oats-fallow	No data	FYM	High	Without	Organic	Rotation	Without	Rotation	Rotation High Tillage Without Fertiliser + Organic Amendments	1	1	0	1	3	D	1	High	1	2	0	2
GANY12V43.1	50--107	Gan_FWWWWW	Carbon footprint of spring wheat in response to fallow frequency and soil carbon changes over 25 years on the semiarid Canadian prairie	Gan Y ; Liang C ; Campbell C A; Zentner R P; Lemke R L; Wang H ; Yang C ;	European Journal of Agronomy	2012	43	175-184	yantai.gan@agr.gc.ca	Canada	Agriculture and Agri- Food Canada Research Centre, Swift Current	50.285	-107.797	Dfb	Unknown	Aridic Haploboroll soil (Orthic Brown Chernozem			1966	2009	43	30	3	5	SOC	32.13	Mg/ha	Fallow/Wheat/wheat/wheat/wheat/wheat	26.8333		High	With	None	Rotation	With	Rotation	Rotation High Tillage With Fertiliser + None Amendments	0	1	0	0	1	B	0	High	1	2	1	1
HOFFM13V59.1	46-17	Hoffma_FYM2	Impact of mineral and organic fertilization on yield, C content in the soil, as well as on C, N and energy balances in a long-term field experiment	Hoffmann S ; Lepossa A ;	Archives of Agronomy and Soil Science	2013	59	1133-1141	hoffmann-s@georgikon.hu	Hungary	Sarmellek	46.717	17.217	Dfb	loam	21.3			1963	2009	46	15	6	5	SOC	0.88	%	potato or sugar beet/winter wheat/winter wheat/maize/maize	87	FYM	High	Without	Organic	Rotation	Without	Rotation	Rotation High Tillage Without Fertiliser + Organic Amendments	1	1	0	1	3	D	1	High	1	1	2	1
HOFFM13V59.1	46-17	Hoffman_9	Impact of mineral and organic fertilization on yield, C content in the soil, as well as on C, N and energy balances in a long-term field experiment	Hoffmann S ; Lepossa A ;	Archives of Agronomy and Soil Science	2013	59	1133-1141	hoffmann-s@georgikon.hu	Hungary	Sarmellek	46.717	17.217	Dfb	loam	21.3			1963	2009	46	15	6	5	SOC	0.84	%	potato or sugar beet/winter wheat/winter wheat/maize/maize	171.5		High	Without	None	Rotation	With	Rotation	Rotation High Tillage With Fertiliser + None Amendments	1	1	0	0	2	C	1	High	1	1	2	1
HOFMA09V6.1	44-11	Hoffman_fertilised	Mineral fertilization did not affect decay of old lignin and SOC in a 13C-labeled arable soil over 36 years	Hofmann A ; Heim A ; Gioacchini P ; Miltner A ; Gehre M ; Schmidt M W. I;	Biogeosciences	2009	6	1133-1141	alexander.heim@geo.uzh.ch	Italy	Cadriano/Bologna	44.56	11.4	Cfa	loam	28	16	56	1966	2002	36	25	2	5	SOC	8.70032	mg/g	Cont. Maize	300		High	Without	None	Monoculture	With	Monoculture	Monoculture High Tillage With Fertiliser + None Amendments	1	0	0	0	1	B	1	Low	0	2	0	1
HOFFM13V59.1	46-17	Hoffman_FYM1	Impact of mineral and organic fertilization on yield, C content in the soil, as well as on C, N and energy balances in a long-term field experiment	Hoffmann S ; Lepossa A ;	Archives of Agronomy and Soil Science	2013	59	1133-1141	hoffmann-s@georgikon.hu	Hungary	Sarmellek	46.717	17.217	Dfb	loam	21.3			1963	2009	46	15	6	5	SOC	0.96	%	potato or sugar beet/winter wheat/winter wheat/maize/maize	43.5	FYM	High	Without	Organic	Rotation	Without	Rotation	Rotation High Tillage Without Fertiliser + Organic Amendments	1	1	0	1	3	D	1	High	1	1	2	1
HOFFM13V59.1	46-17	Hoffman_FYM1NPK1	Impact of mineral and organic fertilization on yield, C content in the soil, as well as on C, N and energy balances in a long-term field experiment	Hoffmann S ; Lepossa A ;	Archives of Agronomy and Soil Science	2013	59	1133-1141	hoffmann-s@georgikon.hu	Hungary	Sarmellek	46.717	17.217	Dfb	loam	21.3			1963	2009	46	15	6	5	SOC	0.82	%	potato or sugar beet/winter wheat/winter wheat/maize/maize	171.5	FYM	High	Without	Organic	Rotation	With	Rotation	Rotation High Tillage With Fertiliser + Organic Amendments	1	1	0	1	3	D	1	High	1	1	2	1
HOFFM13V59.1	46-17	Hoffman_NPK2	Impact of mineral and organic fertilization on yield, C content in the soil, as well as on C, N and energy balances in a long-term field experiment	Hoffmann S ; Lepossa A ;	Archives of Agronomy and Soil Science	2013	59	1133-1141	hoffmann-s@georgikon.hu	Hungary	Sarmellek	46.717	17.217	Dfb	loam	21.3			1963	2009	46	15	6	5	SOC	0.88	%	potato or sugar beet/winter wheat/winter wheat/maize/maize	87		High	Without	None	Rotation	With	Rotation	Rotation High Tillage With Fertiliser + None Amendments	1	1	0	0	2	C	1	High	1	1	2	1
HOFFM13V59.1	46-17	HOffman_NPK3	Impact of mineral and organic fertilization on yield, C content in the soil, as well as on C, N and energy balances in a long-term field experiment	Hoffmann S ; Lepossa A ;	Archives of Agronomy and Soil Science	2013	59	1133-1141	hoffmann-s@georgikon.hu	Hungary	Sarmellek	46.717	17.217	Dfb	loam	21.3			1963	2009	46	15	6	5	SOC	0.98	%	potato or sugar beet/winter wheat/winter wheat/maize/maize	130.5		High	Without	None	Rotation	With	Rotation	Rotation High Tillage With Fertiliser + None Amendments	1	1	0	0	2	C	1	High	1	1	2	1
HOFFM13V59.1	46-17	HoffmanFYm3	Impact of mineral and organic fertilization on yield, C content in the soil, as well as on C, N and energy balances in a long-term field experiment	Hoffmann S ; Lepossa A ;	Archives of Agronomy and Soil Science	2013	59	1133-1141	hoffmann-s@georgikon.hu	Hungary	Sarmellek	46.717	17.217	Dfb	loam	21.3			1963	2009	46	15	6	5	SOC	0.99	%	potato or sugar beet/winter wheat/winter wheat/maize/maize	130.5	FYM	High	Without	Organic	Rotation	Without	Rotation	Rotation High Tillage Without Fertiliser + Organic Amendments	1	1	0	1	3	D	1	High	1	1	2	1
HOFFM13V59.1	46-17	HoffmanNPK1	Impact of mineral and organic fertilization on yield, C content in the soil, as well as on C, N and energy balances in a long-term field experiment	Hoffmann S ; Lepossa A ;	Archives of Agronomy and Soil Science	2013	59	1133-1141	hoffmann-s@georgikon.hu	Hungary	Sarmellek	46.717	17.217	Dfb	loam	21.3			1963	2009	46	15	6	5	SOC	0.8	%	potato or sugar beet/winter wheat/winter wheat/maize/maize	43.5		High	Without	None	Rotation	With	Rotation	Rotation High Tillage With Fertiliser + None Amendments	1	1	0	0	2	C	1	High	1	1	2	1
HOFMA09V6.1	44-11	Hofman_unfert	Mineral fertilization did not affect decay of old lignin and SOC in a 13C-labeled arable soil over 36 years	Hofmann A ; Heim A ; Gioacchini P ; Miltner A ; Gehre M ; Schmidt M W. I;	Biogeosciences	2009	6	1133-1141	alexander.heim@geo.uzh.ch	Italy	Cadriano/Bologna	44.56	11.4	Cfa	loam	28	16	56	1966	2002	36	25	2	5	SOC	8.00689	mg/g	Cont. Maize	0		High	Without	None	Monoculture	Without	Monoculture	Monoculture High Tillage Without Fertiliser + None Amendments	1	0	0	0	1	B	1	Low	0	2	0	1
JANZE97Vx.2b	49--112	Janzen1997_FW	Soil organic matter dynamics in long-term experiments in southern Alberta.	Janzen, H. H.; Johnston, A. M., Carefoot, J. M., and Lindwall, C. W	In 'Soil Organic Matter in Temperate Agroecosystems. Long-term Experiments in North America'. (Eds E. A. Paul, K. Paustian, E. T. Elliott, and C. V. Cole.) (CRC Lewis Publishers: Boca Raton, London, Tokyo.)	1999				Canada	Lethbridge, Alberta	49.693	-112.842	BSk	clay loam	Orthic Dark Brown Chernozem (Typic Haploboroll)			1910	1990	80	15	1	7	SOM	17.5604	g/kg	Fallow/spring wheat	0		Reduced	With	None	Rotation	Without	Rotation	Rotation Reduced Tillage Without Fertiliser + None Amendments	0	1	1	0	2	C	0	Low	2	1	0	1
JANZE97Vx.2b	49--112	Janzen1997_FWW	Soil organic matter dynamics in long-term experiments in southern Alberta.	Janzen, H. H.; Johnston, A. M., Carefoot, J. M., and Lindwall, C. W	In 'Soil Organic Matter in Temperate Agroecosystems. Long-term Experiments in North America'. (Eds E. A. Paul, K. Paustian, E. T. Elliott, and C. V. Cole.) (CRC Lewis Publishers: Boca Raton, London, Tokyo.)	1998				Canada	Lethbridge, Alberta	49.693	-112.842	BSk	clay loam	Orthic Dark Brown Chernozem (Typic Haploboroll)			1910	1990	80	15	1	7	SOM	17.5998	g/kg	Fallow/ spring wheat/spring wheat	0		Reduced	With	None	Rotation	Without	Rotation	Rotation Reduced Tillage Without Fertiliser + None Amendments	0	1	1	0	2	C	0	Low	2	1	0	1
JANZE97Vx.2b	49--112	Janzen1997_W	Soil organic matter dynamics in long-term experiments in southern Alberta.	Janzen, H. H.; Johnston, A. M., Carefoot, J. M., and Lindwall, C. W	In 'Soil Organic Matter in Temperate Agroecosystems. Long-term Experiments in North America'. (Eds E. A. Paul, K. Paustian, E. T. Elliott, and C. V. Cole.) (CRC Lewis Publishers: Boca Raton, London, Tokyo.)	1997				Canada	Lethbridge, Alberta	49.693	-112.842	BSk	clay loam	Orthic Dark Brown Chernozem (Typic Haploboroll)			1910	1990	80	15	1	7	SOM	17.5599	g/kg	Cont. Spring Wheat	0		Reduced	Without	None	Monoculture	Without	Monoculture	Monoculture Reduced Tillage Without Fertiliser + None Amendments	1	0	1	0	2	C	1	Low	2	1	0	1
KATTE11V141.1	59-17	Katterer_A	Roots contribute more to refractory soil organic matter than above-ground crop residues, as revealed by a long-term field experiment	Katterer T ; Bolinder M A; Andren O ; Kirchmann H ; Menichetti L ;	Agriculture, Ecosystems and Environment	2011	141	184-192	Thomas.Katterer@slu.se	Sweden	Ultuna, Uppsala	59.8	17.65	Dfb	clay loam	36.5	41	22.5	1956	2009	53	20	4	19	SOC	1.49443	%	Bare fallow	0		Reduced	With	None	Monoculture	Without	Monoculture	Monoculture Reduced Tillage Without Fertiliser + None Amendments	0	0	1	0	1	B	0	High	1	2	1	2
KATTE11V141.1	59-17	Katterer_B	Roots contribute more to refractory soil organic matter than above-ground crop residues, as revealed by a long-term field experiment	Katterer T ; Bolinder M A; Andren O ; Kirchmann H ; Menichetti L ;	Agriculture, Ecosystems and Environment	2011	141	184-192	Thomas.Katterer@slu.se	Sweden	Ultuna, Uppsala	59.8	17.65	Dfb	clay loam	36.5	41	22.5	1956	2009	53	20	4	19	SOC	1.49443	%	Last 10 years with maize/ before that: 32%spring barley/20%oats/19%maize/19%other crops (no legumes)/6%wheat/6%crop failure	0		Reduced	Without	None	Rotation	Without	Rotation	Rotation Reduced Tillage Without Fertiliser + None Amendments	1	1	1	0	3	D	1	High	1	2	1	2
KATTE11V141.1	59-17	Katterer_C	Roots contribute more to refractory soil organic matter than above-ground crop residues, as revealed by a long-term field experiment	Katterer T ; Bolinder M A; Andren O ; Kirchmann H ; Menichetti L ;	Agriculture, Ecosystems and Environment	2011	141	184-192	Thomas.Katterer@slu.se	Sweden	Ultuna, Uppsala	59.8	17.65	Dfb	clay loam	36.5	41	22.5	1956	2009	53	20	4	19	SOC	1.50278	%	Last 10 years with maize/ before that: 32%spring barley/20%oats/19%maize/19%other crops (no legumes)/6%wheat/6%crop failure	80		Reduced	Without	None	Rotation	With	Rotation	Rotation Reduced Tillage With Fertiliser + None Amendments	1	1	1	0	3	D	1	High	1	2	1	2
KATTE11V141.1	59-17	Katterer_D	Roots contribute more to refractory soil organic matter than above-ground crop residues, as revealed by a long-term field experiment	Katterer T ; Bolinder M A; Andren O ; Kirchmann H ; Menichetti L ;	Agriculture, Ecosystems and Environment	2011	141	184-192	Thomas.Katterer@slu.se	Sweden	Ultuna, Uppsala	59.8	17.65	Dfb	clay loam	36.5	41	22.5	1956	2009	53	20	4	19	SOC	1.56122	%	Last 10 years with maize/ before that: 32%spring barley/20%oats/19%maize/19%other crops (no legumes)/6%wheat/6%crop failure	80		Reduced	Without	None	Rotation	With	Rotation	Rotation Reduced Tillage With Fertiliser + None Amendments	1	1	1	0	3	D	1	High	1	2	1	2
KATTE11V141.1	59-17	Katterer_E	Roots contribute more to refractory soil organic matter than above-ground crop residues, as revealed by a long-term field experiment	Katterer T ; Bolinder M A; Andren O ; Kirchmann H ; Menichetti L ;	Agriculture, Ecosystems and Environment	2011	141	184-192	Thomas.Katterer@slu.se	Sweden	Ultuna, Uppsala	59.8	17.65	Dfb	clay loam	36.5	41	22.5	1956	2009	53	20	4	19	SOC	1.49443	%	Last 10 years with maize/ before that: 32%spring barley/20%oats/19%maize/19%other crops (no legumes)/6%wheat/6%crop failure	80		Reduced	Without	None	Rotation	With	Rotation	Rotation Reduced Tillage With Fertiliser + None Amendments	1	1	1	0	3	D	1	High	1	2	1	2
KATTE11V141.1	59-17	Katterer_F	Roots contribute more to refractory soil organic matter than above-ground crop residues, as revealed by a long-term field experiment	Katterer T ; Bolinder M A; Andren O ; Kirchmann H ; Menichetti L ;	Agriculture, Ecosystems and Environment	2011	141	184-192	Thomas.Katterer@slu.se	Sweden	Ultuna, Uppsala	59.8	17.65	Dfb	clay loam	36.5	41	22.5	1956	2009	53	20	4	19	SOC	1.51113	%	Last 10 years with maize/ before that: 32%spring barley/20%oats/19%maize/19%other crops (no legumes)/6%wheat/6%crop failure	0	Straw	Reduced	Without	Organic	Rotation	Without	Rotation	Rotation Reduced Tillage Without Fertiliser + Organic Amendments	1	1	1	1	4	E	1	High	1	2	1	2
KATTE11V141.1	59-17	Katterer_G	Roots contribute more to refractory soil organic matter than above-ground crop residues, as revealed by a long-term field experiment	Katterer T ; Bolinder M A; Andren O ; Kirchmann H ; Menichetti L ;	Agriculture, Ecosystems and Environment	2011	141	184-192	Thomas.Katterer@slu.se	Sweden	Ultuna, Uppsala	59.8	17.65	Dfb	clay loam	36.5	41	22.5	1956	2009	53	20	4	19	SOC	1.49443	%	Last 10 years with maize/ before that: 32%spring barley/20%oats/19%maize/19%other crops (no legumes)/6%wheat/6%crop failure	80	Straw	Reduced	Without	Organic	Rotation	With	Rotation	Rotation Reduced Tillage With Fertiliser + Organic Amendments	1	1	1	1	4	E	1	High	1	2	1	2
KATTE11V141.1	59-17	Katterer_H	Roots contribute more to refractory soil organic matter than above-ground crop residues, as revealed by a long-term field experiment	Katterer T ; Bolinder M A; Andren O ; Kirchmann H ; Menichetti L ;	Agriculture, Ecosystems and Environment	2011	141	184-192	Thomas.Katterer@slu.se	Sweden	Ultuna, Uppsala	59.8	17.65	Dfb	clay loam	36.5	41	22.5	1956	2009	53	20	4	19	SOC	1.45269	%	Last 10 years with maize/ before that: 32%spring barley/20%oats/19%maize/19%other crops (no legumes)/6%wheat/6%crop failure	0	Green manure	Reduced	Without	Organic	Rotation	Without	Rotation	Rotation Reduced Tillage Without Fertiliser + Organic Amendments	1	1	1	1	4	E	1	High	1	2	1	2
KATTE11V141.1	59-17	Katterer_I	Roots contribute more to refractory soil organic matter than above-ground crop residues, as revealed by a long-term field experiment	Katterer T ; Bolinder M A; Andren O ; Kirchmann H ; Menichetti L ;	Agriculture, Ecosystems and Environment	2011	141	184-192	Thomas.Katterer@slu.se	Sweden	Ultuna, Uppsala	59.8	17.65	Dfb	clay loam	36.5	41	22.5	1956	2009	53	20	4	19	SOC	1.46939	%	Last 10 years with maize/ before that: 32%spring barley/20%oats/19%maize/19%other crops (no legumes)/6%wheat/6%crop failure	0	Peat	Reduced	Without	Organic	Rotation	Without	Rotation	Rotation Reduced Tillage Without Fertiliser + Organic Amendments	1	1	1	1	4	E	1	High	1	2	1	2
KATTE11V141.1	59-17	Katterer_J	Roots contribute more to refractory soil organic matter than above-ground crop residues, as revealed by a long-term field experiment	Katterer T ; Bolinder M A; Andren O ; Kirchmann H ; Menichetti L ;	Agriculture, Ecosystems and Environment	2011	141	184-192	Thomas.Katterer@slu.se	Sweden	Ultuna, Uppsala	59.8	17.65	Dfb	clay loam	36.5	41	22.5	1956	2009	53	20	4	19	SOC	1.51113	%	Last 10 years with maize/ before that: 32%spring barley/20%oats/19%maize/19%other crops (no legumes)/6%wheat/6%crop failure	7.4	FYM	Reduced	Without	Organic	Rotation	Without	Rotation	Rotation Reduced Tillage Without Fertiliser + Organic Amendments	1	1	1	1	4	E	1	High	1	2	1	2
KATTE11V141.1	59-17	Katterer_K	Roots contribute more to refractory soil organic matter than above-ground crop residues, as revealed by a long-term field experiment	Katterer T ; Bolinder M A; Andren O ; Kirchmann H ; Menichetti L ;	Agriculture, Ecosystems and Environment	2011	141	184-192	Thomas.Katterer@slu.se	Sweden	Ultuna, Uppsala	59.8	17.65	Dfb	clay loam	36.5	41	22.5	1956	2009	53	20	4	19	SOC	1.50278	%	Last 10 years with maize/ before that: 32%spring barley/20%oats/19%maize/19%other crops (no legumes)/6%wheat/6%crop failure	87.4	FYM	Reduced	Without	Organic	Rotation	With	Rotation	Rotation Reduced Tillage With Fertiliser + Organic Amendments	1	1	1	1	4	E	1	High	1	2	1	2
KATTE11V141.1	59-17	Katterer_L	Roots contribute more to refractory soil organic matter than above-ground crop residues, as revealed by a long-term field experiment	Katterer T ; Bolinder M A; Andren O ; Kirchmann H ; Menichetti L ;	Agriculture, Ecosystems and Environment	2011	141	184-192	Thomas.Katterer@slu.se	Sweden	Ultuna, Uppsala	59.8	17.65	Dfb	clay loam	36.5	41	22.5	1956	2009	53	20	4	19	SOC	1.46939	%	Last 10 years with maize/ before that: 32%spring barley/20%oats/19%maize/19%other crops (no legumes)/6%wheat/6%crop failure	0	Sawdust	Reduced	Without	Organic	Rotation	Without	Rotation	Rotation Reduced Tillage Without Fertiliser + Organic Amendments	1	1	1	1	4	E	1	High	1	2	1	2
KATTE11V141.1	59-17	Katterer_M	Roots contribute more to refractory soil organic matter than above-ground crop residues, as revealed by a long-term field experiment	Katterer T ; Bolinder M A; Andren O ; Kirchmann H ; Menichetti L ;	Agriculture, Ecosystems and Environment	2011	141	184-192	Thomas.Katterer@slu.se	Sweden	Ultuna, Uppsala	59.8	17.65	Dfb	clay loam	36.5	41	22.5	1956	2009	53	20	4	19	SOC	1.51948	%	Last 10 years with maize/ before that: 32%spring barley/20%oats/19%maize/19%other crops (no legumes)/6%wheat/6%crop failure	80	Peat	Reduced	Without	Organic	Rotation	With	Rotation	Rotation Reduced Tillage With Fertiliser + Organic Amendments	1	1	1	1	4	E	1	High	1	2	1	2
KATTE11V141.1	59-17	Katterer_N	Roots contribute more to refractory soil organic matter than above-ground crop residues, as revealed by a long-term field experiment	Katterer T ; Bolinder M A; Andren O ; Kirchmann H ; Menichetti L ;	Agriculture, Ecosystems and Environment	2011	141	184-192	Thomas.Katterer@slu.se	Sweden	Ultuna, Uppsala	59.8	17.65	Dfb	clay loam	36.5	41	22.5	1956	2009	53	20	4	19	SOC	1.52783	%	Last 10 years with maize/ before that: 32%spring barley/20%oats/19%maize/19%other crops (no legumes)/6%wheat/6%crop failure	80	Sawdust	Reduced	Without	Organic	Rotation	With	Rotation	Rotation Reduced Tillage With Fertiliser + Organic Amendments	1	1	1	1	4	E	1	High	1	2	1	2
KATTE11V141.1	59-17	Katterer_O	Roots contribute more to refractory soil organic matter than above-ground crop residues, as revealed by a long-term field experiment	Katterer T ; Bolinder M A; Andren O ; Kirchmann H ; Menichetti L ;	Agriculture, Ecosystems and Environment	2011	141	184-192	Thomas.Katterer@slu.se	Sweden	Ultuna, Uppsala	59.8	17.65	Dfb	clay loam	36.5	41	22.5	1956	2009	53	20	4	19	SOC	1.52783	%	Last 10 years with maize/ before that: 32%spring barley/20%oats/19%maize/19%other crops (no legumes)/6%wheat/6%crop failure	0	Sewage sludge	Reduced	Without	Organic	Rotation	Without	Rotation	Rotation Reduced Tillage Without Fertiliser + Organic Amendments	1	1	1	1	4	E	1	High	1	2	1	2
KJELL05V.1	59-17	Kjellenberg_LEDK1	The results from the K-trial: a 33-year study on the effect of fertilization on the properties of soil and crop	Kjellenberg L ; Granstedt A	Report	2005				Sweden	Järna	59.094	17.559	Dfb	silty loam				1958	1990	33	Unknown	4	4	TC	2.43767	%	Wheat/grass/potato/beet	80		High	Without	None	Rotation	Without	Rotation	Rotation High Tillage Without Fertiliser + None Amendments	1	1	0	0	2	C	1	Unclear	0	?	1	1
KJELL05V.1	59-17	Kjellenberg_LEDK2	The results from the K-trial: a 33-year study on the effect of fertilization on the properties of soil and crop	Kjellenberg L ; Granstedt A	Report	2005				Sweden	Järna	59.094	17.559	Dfb	silty loam				1958	1990	33	Unknown	4	4	TC	2.37055	%	Wheat/grass/potato/beet	80		High	Without	None	Rotation	Without	Rotation	Rotation High Tillage Without Fertiliser + None Amendments	1	1	0	0	2	C	1	Unclear	0	?	1	1
KJELL05V.1	59-17	Kjellenberg_LEDK3	The results from the K-trial: a 33-year study on the effect of fertilization on the properties of soil and crop	Kjellenberg L ; Granstedt A	Report	2005				Sweden	Järna	59.094	17.559	Dfb	silty loam				1958	1990	33	Unknown	4	4	TC	2.73014	%	Wheat/grass/potato/beet	95	additives: meat, bone and urea meal	High	Without	Organic	Rotation	Without	Rotation	Rotation High Tillage Without Fertiliser + Organic Amendments	1	1	0	1	3	D	1	Unclear	0	?	1	1
KJELL05V.1	59-17	Kjellenberg_LEDK4	The results from the K-trial: a 33-year study on the effect of fertilization on the properties of soil and crop	Kjellenberg L ; Granstedt A	Report	2005				Sweden	Järna	59.094	17.559	Dfb	silty loam				1958	1990	33	Unknown	4	4	TC	2.80685	%	Wheat/grass/potato/beet	62		High	Without	None	Rotation G/L	With	Rotation	Rotation G/L High Tillage With Fertiliser + None Amendments	1	1	0	0	2	C	1	Unclear	0	?	1	1
KJELL05V.1	59-17	Kjellenberg_LEDK5	The results from the K-trial: a 33-year study on the effect of fertilization on the properties of soil and crop	Kjellenberg L ; Granstedt A	Report	2005				Sweden	Järna	59.094	17.559	Dfb	silty loam				1958	1990	33	Unknown	4	4	TC	2.41849	%	Wheat/grass/potato/beet	0		High	Without	None	Rotation	Without	Rotation	Rotation High Tillage Without Fertiliser + None Amendments	1	1	0	0	2	C	1	Unclear	0	?	1	1
KJELL05V.1	59-17	Kjellenberg_LEDK6	The results from the K-trial: a 33-year study on the effect of fertilization on the properties of soil and crop	Kjellenberg L ; Granstedt A	Report	2005				Sweden	Järna	59.094	17.559	Dfb	silty loam				1958	1990	33	Unknown	4	4	TC	2.72055	%	Wheat/grass/potato/beet	29		High	Without	None	Rotation	With	Rotation	Rotation High Tillage With Fertiliser + None Amendments	1	1	0	0	2	C	1	Unclear	0	?	1	1
KJELL05V.1	59-17	Kjellenberg_LEDK7	The results from the K-trial: a 33-year study on the effect of fertilization on the properties of soil and crop	Kjellenberg L ; Granstedt A	Report	2005				Sweden	Järna	59.094	17.559	Dfb	silty loam				1958	1990	33	Unknown	4	4	TC	2.48082	%	Wheat/grass/potato/beet	58		High	Without	None	Rotation	With	Rotation	Rotation High Tillage With Fertiliser + None Amendments	1	1	0	0	2	C	1	Unclear	0	?	1	1
KJELL05V.1	59-17	Kjellenberg_LEDK8	The results from the K-trial: a 33-year study on the effect of fertilization on the properties of soil and crop	Kjellenberg L ; Granstedt A	Report	2005				Sweden	Järna	59.094	17.559	Dfb	silty loam				1958	1990	33	Unknown	4	4	TC	2.50959	%	Wheat/grass/potato/beet	117		High	Without	None	Rotation	With	Rotation	Rotation High Tillage With Fertiliser + None Amendments	1	1	0	0	2	C	1	Unclear	0	?	1	1
KNIGH00V29.1	51-0	Knights_Arable_control	Long-term effects of land use and fertilizer treatments on sulfur cycling	Knights J S; Zhao F J; Spiro B ; McGrath S P;	Journal of Environmental Quality	2000	29	1867-1874	Fangjie.Zhao@bbsrc.ac.uk	UK	Rothamsted	51.817	-0.35	Cfb	silt loam	25	57	15	1843	1996	153	23	1	8	SOC	10.1051	g/kg	Cont. Wither wheat	0		High	Without	None	Monoculture	Without	Monoculture	Monoculture High Tillage Without Fertiliser + None Amendments	1	0	0	0	1	B	1	High	2	2	0	2
KNIGH00V29.1	51-0	Knights_ArableFYM	Long-term effects of land use and fertilizer treatments on sulfur cycling	Knights J S; Zhao F J; Spiro B ; McGrath S P;	Journal of Environmental Quality	2000	29	1867-1874	Fangjie.Zhao@bbsrc.ac.uk	UK	Rothamsted	51.817	-0.35	Cfb	silt loam	25	57	15	1843	1996	153	23	1	8	SOC	15.5909	g/kg	Cont. Wither wheat	35	FYM	High	Without	Organic	Monoculture	Without	Monoculture	Monoculture High Tillage Without Fertiliser + Organic Amendments	1	0	0	1	2	C	1	High	2	2	0	2
KNIGH00V29.1	51-0	Knights_ArableN	Long-term effects of land use and fertilizer treatments on sulfur cycling	Knights J S; Zhao F J; Spiro B ; McGrath S P;	Journal of Environmental Quality	2000	29	1867-1874	Fangjie.Zhao@bbsrc.ac.uk	UK	Rothamsted	51.817	-0.35	Cfb	silt loam	25	57	15	1843	1996	153	23	1	8	SOC	9.648	g/kg	Cont. Wither wheat	96		High	Without	None	Monoculture	With	Monoculture	Monoculture High Tillage With Fertiliser + None Amendments	1	0	0	0	1	B	1	High	2	2	0	2
KNIGH00V29.1	51-0	Knights_ArableNPKSMg	Long-term effects of land use and fertilizer treatments on sulfur cycling	Knights J S; Zhao F J; Spiro B ; McGrath S P;	Journal of Environmental Quality	2000	29	1867-1874	Fangjie.Zhao@bbsrc.ac.uk	UK	Rothamsted	51.817	-0.35	Cfb	silt loam	25	57	15	1843	1996	153	23	1	8	SOC	8.2767	g/kg	Cont. Wither wheat	96		High	Without	None	Monoculture	With	Monoculture	Monoculture High Tillage With Fertiliser + None Amendments	1	0	0	0	1	B	1	High	2	2	0	2
LEMKE10V135.1	50--103	lemke_10_fww_NPnostraw	Crop residue removal and fertilizer N: Effects on soil organic carbon in a long-term crop rotation experiment on a Udic Boroll	Lemke R L; VandenBygaart A J; Campbell C A; Lafond G P; Grant B ;	Agriculture, Ecosystems and Environment	2010	135	42-51	reynald.lemke@agr.gc.ca	Canada	Agriculture and Agri-Food Canada research farm, Indian Head, Saskatchewan	50.533	-103.517	Dfb	clay	Udic Boroll (Black Chernozem, Canadian System; Chernozem, FAO)			1958	2007	49	15	4	4	SOC	30.662	Mg/ha	Fallow/wheat/wheat	29.4	no straw retained	Reduced	With	None	Rotation	With	Rotation	Rotation Reduced Tillage With Fertiliser + None Amendments	0	1	1	0	2	C	0	Low	1	1	1	1
LEMKE12V92.1	50--103	LEMKE_CONTQ_NP	Long-term effects of crop rotations and fertilization on soil C and N in a thin Black Chernozem in southeastern Saskatchewan	Lemke R L; Vandenbygaart A J; Campbell C A; Lafond G P; McConkey B G; Grant B ;	Canadian Journal of Soil Science	2012	92	449-461		Canada	Agriculture and Agri-Food Canada research farm, Indian Head, Saskatchewan	50.533	-103.517	Dfb	clay	Rego thin Black Chernozem (Udic Haploboroll)			1957	2007	30	15	4	4	SOC	30.66	Mg/ha	Cont. Wheat	57.6		Reduced	Without	None	Monoculture	With	Monoculture	Monoculture Reduced Tillage With Fertiliser + None Amendments	1	0	1	0	2	C	1	Low	0	1	1	1
LEMKE12V92.1	50--103	LEMKE_CONTW	Long-term effects of crop rotations and fertilization on soil C and N in a thin Black Chernozem in southeastern Saskatchewan	Lemke R L; Vandenbygaart A J; Campbell C A; Lafond G P; McConkey B G; Grant B ;	Canadian Journal of Soil Science	2012	92	449-461		Canada	Agriculture and Agri-Food Canada research farm, Indian Head, Saskatchewan	50.533	-103.517	Dfb	clay	Rego thin Black Chernozem (Udic Haploboroll)			1957	2007	30	15	4	4	SOC	30.66	Mg/ha	Cont. Wheat	0		Reduced	Without	None	Monoculture	Without	Monoculture	Monoculture Reduced Tillage Without Fertiliser + None Amendments	1	0	1	0	2	C	1	Low	0	1	1	1
LEMKE12V92.1	50--103	Lemke_FW	Long-term effects of crop rotations and fertilization on soil C and N in a thin Black Chernozem in southeastern Saskatchewan	Lemke R L; Vandenbygaart A J; Campbell C A; Lafond G P; McConkey B G; Grant B ;	Canadian Journal of Soil Science	2012	92	449-461		Canada	Agriculture and Agri-Food Canada research farm, Indian Head, Saskatchewan	50.533	-103.517	Dfb	clay	Rego thin Black Chernozem (Udic Haploboroll)			1957	2007	30	15	4	4	SOC	30.66	Mg/ha	Fallow/wheat	0		Reduced	With	None	Rotation	Without	Rotation	Rotation Reduced Tillage Without Fertiliser + None Amendments	0	1	1	0	2	C	0	Low	0	1	1	1
LEMKE12V92.1	50--103	LEmke_FW_np	Long-term effects of crop rotations and fertilization on soil C and N in a thin Black Chernozem in southeastern Saskatchewan	Lemke R L; Vandenbygaart A J; Campbell C A; Lafond G P; McConkey B G; Grant B ;	Canadian Journal of Soil Science	2012	92	449-461		Canada	Agriculture and Agri-Food Canada research farm, Indian Head, Saskatchewan	50.533	-103.517	Dfb	clay	Rego thin Black Chernozem (Udic Haploboroll)			1957	2007	30	15	4	4	SOC	30.66	Mg/ha	Fallow/wheat	29.4		Reduced	With	None	Rotation	With	Rotation	Rotation Reduced Tillage With Fertiliser + None Amendments	0	1	1	0	2	C	0	Low	0	1	1	1
LEMKE12V92.1	50--103	Lemke_FWW	Long-term effects of crop rotations and fertilization on soil C and N in a thin Black Chernozem in southeastern Saskatchewan	Lemke R L; Vandenbygaart A J; Campbell C A; Lafond G P; McConkey B G; Grant B ;	Canadian Journal of Soil Science	2012	92	449-461		Canada	Agriculture and Agri-Food Canada research farm, Indian Head, Saskatchewan	50.533	-103.517	Dfb	clay	Rego thin Black Chernozem (Udic Haploboroll)			1957	2007	30	15	4	4	SOC	30.66	Mg/ha	Fallow/wheat/wheat	0		Reduced	With	None	Rotation	Without	Rotation	Rotation Reduced Tillage Without Fertiliser + None Amendments	0	1	1	0	2	C	0	Low	0	1	1	1
LEMKE12V92.1	50--103	LEMKE_FWW_NP	Long-term effects of crop rotations and fertilization on soil C and N in a thin Black Chernozem in southeastern Saskatchewan	Lemke R L; Vandenbygaart A J; Campbell C A; Lafond G P; McConkey B G; Grant B ;	Canadian Journal of Soil Science	2012	92	449-461		Canada	Agriculture and Agri-Food Canada research farm, Indian Head, Saskatchewan	50.533	-103.517	Dfb	clay	Rego thin Black Chernozem (Udic Haploboroll)			1957	2007	30	15	4	4	SOC	30.66	Mg/ha	Fallow/wheat/wheat	29.2		Reduced	With	None	Rotation	With	Rotation	Rotation Reduced Tillage With Fertiliser + None Amendments	0	1	1	0	2	C	0	Low	0	1	1	1
LEMKE12V92.1	50--103	LEMKE_FWWHHH	Long-term effects of crop rotations and fertilization on soil C and N in a thin Black Chernozem in southeastern Saskatchewan	Lemke R L; Vandenbygaart A J; Campbell C A; Lafond G P; McConkey B G; Grant B ;	Canadian Journal of Soil Science	2012	92	449-461		Canada	Agriculture and Agri-Food Canada research farm, Indian Head, Saskatchewan	50.533	-103.517	Dfb	clay	Rego thin Black Chernozem (Udic Haploboroll)			1957	2007	30	15	4	4	SOC	30.66	Mg/ha	Fallow/wheat/wheat/hay/hay/hay (hay= mixture of bromegrass and alfalfa)	0		Reduced	With	None	Rotation	Without	Rotation	Rotation Reduced Tillage Without Fertiliser + None Amendments	0	1	1	0	2	C	0	Low	0	1	1	1
LEMKE12V92.1	50--103	Lemke_GMWW	Long-term effects of crop rotations and fertilization on soil C and N in a thin Black Chernozem in southeastern Saskatchewan	Lemke R L; Vandenbygaart A J; Campbell C A; Lafond G P; McConkey B G; Grant B ;	Canadian Journal of Soil Science	2012	92	449-461		Canada	Agriculture and Agri-Food Canada research farm, Indian Head, Saskatchewan	50.533	-103.517	Dfb	clay	Rego thin Black Chernozem (Udic Haploboroll)			1957	2007	30	15	4	4	SOC	30.66	Mg/ha	Legume green manure or lentiles/wheat/wheat	0		Reduced	Without	None	Rotation G/L	Without	Rotation	Rotation G/L Reduced Tillage Without Fertiliser + None Amendments	1	1	1	0	3	D	1	Low	0	1	1	1
LUGAT07V120.2b	45-11	LugatoClay_F1	Modelling soil organic carbon dynamics in two long-term experiments of north-eastern Italy	Lugato E ; Paustian K ; Giardini L ;	Agriculture, Ecosystems and Environment	2007	120	423–432	emanuele.lugato@unipd.it	Italy	Legnaro/Padova (SF)	45.35	11.97	Cfa	sandy clay	sandy, clay and peaty			1964	2002	38	20	2	5	SOC	3129.93	g C m-2	Until 1984:maize/wheat; from 1985 to 1992 an open rotation was adopted; from 1993 onwards: tomato/sugarbeet/maize	19.2	FYM	Reduced	Without	Organic	Rotation	Without	Rotation	Rotation Reduced Tillage Without Fertiliser + Organic Amendments	1	1	1	1	4	E	1	Low	0	2	0	1
LUGAT07V120.2b	45-11	LugatoClay_F1M1	Modelling soil organic carbon dynamics in two long-term experiments of north-eastern Italy	Lugato E ; Paustian K ; Giardini L ;	Agriculture, Ecosystems and Environment	2007	120	423–432	emanuele.lugato@unipd.it	Italy	Legnaro/Padova (SF)	45.35	11.97	Cfa	sandy clay	sandy, clay and peaty			1964	2002	38	20	2	5	SOC	3139.54	g C m-2	Until 1984:maize/wheat; from 1985 to 1992 an open rotation was adopted; from 1993 onwards: tomato/sugarbeet/maize	119.2	FYM	Reduced	Without	Organic	Rotation	With	Rotation	Rotation Reduced Tillage With Fertiliser + Organic Amendments	1	1	1	1	4	E	1	Low	0	2	0	1
LUGAT07V120.2b	45-11	LugatoClay_F2	Modelling soil organic carbon dynamics in two long-term experiments of north-eastern Italy	Lugato E ; Paustian K ; Giardini L ;	Agriculture, Ecosystems and Environment	2007	120	423–432	emanuele.lugato@unipd.it	Italy	Legnaro/Padova (SF)	45.35	11.97	Cfa	sandy clay	sandy, clay and peaty			1964	2002	38	20	2	5	SOC	3153.06	g C m-2	Until 1984:maize/wheat; from 1985 to 1992 an open rotation was adopted; from 1993 onwards: tomato/sugarbeet/maize	38.4	FYM	Reduced	Without	Organic	Rotation	Without	Rotation	Rotation Reduced Tillage Without Fertiliser + Organic Amendments	1	1	1	1	4	E	1	Low	0	2	0	1
LUGAT07V120.2b	45-11	LugatoClay_M1	Modelling soil organic carbon dynamics in two long-term experiments of north-eastern Italy	Lugato E ; Paustian K ; Giardini L ;	Agriculture, Ecosystems and Environment	2007	120	423–432	emanuele.lugato@unipd.it	Italy	Legnaro/Padova (SF)	45.35	11.97	Cfa	sandy clay	sandy, clay and peaty			1964	2002	38	20	2	5	SOC	3140.66	g C m-2	Until 1984:maize/wheat; from 1985 to 1992 an open rotation was adopted; from 1993 onwards: tomato/sugarbeet/maize	100		Reduced	Without	None	Rotation	With	Rotation	Rotation Reduced Tillage With Fertiliser + None Amendments	1	1	1	0	3	D	1	Low	0	2	0	1
LUGAT07V120.2b	45-11	LugatoClay_M2	Modelling soil organic carbon dynamics in two long-term experiments of north-eastern Italy	Lugato E ; Paustian K ; Giardini L ;	Agriculture, Ecosystems and Environment	2007	120	423–432	emanuele.lugato@unipd.it	Italy	Legnaro/Padova (SF)	45.35	11.97	Cfa	sandy clay	sandy, clay and peaty			1964	2002	38	20	2	5	SOC	3130.03	g C m-2	Until 1984:maize/wheat; from 1985 to 1992 an open rotation was adopted; from 1993 onwards: tomato/sugarbeet/maize	200		Reduced	Without	None	Rotation	With	Rotation	Rotation Reduced Tillage With Fertiliser + None Amendments	1	1	1	0	3	D	1	Low	0	2	0	1
LUGAT07V120.2b	45-11	LugatoCLay_O	Modelling soil organic carbon dynamics in two long-term experiments of north-eastern Italy	Lugato E ; Paustian K ; Giardini L ;	Agriculture, Ecosystems and Environment	2007	120	423–432	emanuele.lugato@unipd.it	Italy	Legnaro/Padova (SF)	45.35	11.97	Cfa	sandy clay	sandy, clay and peaty			1964	2002	38	20	2	5	SOC	3118.06	g C m-2	Until 1984:maize/wheat; from 1985 to 1992 an open rotation was adopted; from 1993 onwards: tomato/sugarbeet/maize	0		Reduced	Without	None	Rotation	Without	Rotation	Rotation Reduced Tillage Without Fertiliser + None Amendments	1	1	1	0	3	D	1	Low	0	2	0	1
LUGAT07V120.2a	45-11	LugatoCM_M_HI	Modelling soil organic carbon dynamics in two long-term experiments of north-eastern Italy	Lugato E ; Paustian K ; Giardini L ;	Agriculture, Ecosystems and Environment	2007	120	423–432	emanuele.lugato@unipd.it	Italy	Legnaro/Padova (OCR)	45.35	11.97	Cfa	loam	15	38	47	1962	2000	38	30	3	4	SOC	3319.09	g C m-2	Cont. Maize	95.05	FYM and Slurry	High	Without	Organic	Monoculture	With	Monoculture	Monoculture High Tillage With Fertiliser + Organic Amendments	1	0	0	1	2	C	1	Low	0	2	1	1
LUGAT07V120.2a	45-11	LugatoCM_M_LI	Modelling soil organic carbon dynamics in two long-term experiments of north-eastern Italy	Lugato E ; Paustian K ; Giardini L ;	Agriculture, Ecosystems and Environment	2007	120	423–432	emanuele.lugato@unipd.it	Italy	Legnaro/Padova (OCR)	45.35	11.97	Cfa	loam	15	38	47	1962	2000	38	30	3	4	SOC	3266.05	g C m-2	Cont. Maize	76.72	FYM	High	Without	Organic	Monoculture	With	Monoculture	Monoculture High Tillage With Fertiliser + Organic Amendments	1	0	0	1	2	C	1	Low	0	2	1	1
LUGAT07V120.2a	45-11	LugatoCM_MM_HI	Modelling soil organic carbon dynamics in two long-term experiments of north-eastern Italy	Lugato E ; Paustian K ; Giardini L ;	Agriculture, Ecosystems and Environment	2007	120	423–432	emanuele.lugato@unipd.it	Italy	Legnaro/Padova (OCR)	45.35	11.97	Cfa	loam	15	38	47	1962	2000	38	30	3	4	SOC	3298.05	g C m-2	Cont. Maize	165.05	FYM and Slurry	High	Without	Organic	Monoculture	With	Monoculture	Monoculture High Tillage With Fertiliser + Organic Amendments	1	0	0	1	2	C	1	Low	0	2	1	1
LUGAT07V120.2a	45-11	LugatoCM_MM_LI	Modelling soil organic carbon dynamics in two long-term experiments of north-eastern Italy	Lugato E ; Paustian K ; Giardini L ;	Agriculture, Ecosystems and Environment	2007	120	423–432	emanuele.lugato@unipd.it	Italy	Legnaro/Padova (OCR)	45.35	11.97	Cfa	loam	15	38	47	1962	2000	38	30	3	4	SOC	3341.63	g C m-2	Cont. Maize	146.72	FYM	High	Without	Organic	Monoculture	With	Monoculture	Monoculture High Tillage With Fertiliser + Organic Amendments	1	0	0	1	2	C	1	Low	0	2	1	1
LUGAT07V120.2a	45-11	LugatoCM_O_HI	Modelling soil organic carbon dynamics in two long-term experiments of north-eastern Italy	Lugato E ; Paustian K ; Giardini L ;	Agriculture, Ecosystems and Environment	2007	120	423–432	emanuele.lugato@unipd.it	Italy	Legnaro/Padova (OCR)	45.35	11.97	Cfa	loam	15	38	47	1962	2000	38	30	3	4	SOC	3299.71	g C m-2	Cont. Maize	25.05	FYM and Slurry	High	Without	Organic	Monoculture	Without	Monoculture	Monoculture High Tillage Without Fertiliser + Organic Amendments	1	0	0	1	2	C	1	Low	0	2	1	1
LUGAT07V120.2a	45-11	LugatoCM_O_LI	Modelling soil organic carbon dynamics in two long-term experiments of north-eastern Italy	Lugato E ; Paustian K ; Giardini L ;	Agriculture, Ecosystems and Environment	2007	120	423–432	emanuele.lugato@unipd.it	Italy	Legnaro/Padova (OCR)	45.35	11.97	Cfa	loam	15	38	47	1962	2000	38	30	3	4	SOC	3312.43	g C m-2	Cont. Maize	6.72	FYM	High	Without	Organic	Monoculture	Without	Monoculture	Monoculture High Tillage Without Fertiliser + Organic Amendments	1	0	0	1	2	C	1	Low	0	2	1	1
LUGAT07V120.2a	45-11	LugatoCR_HI_M	Modelling soil organic carbon dynamics in two long-term experiments of north-eastern Italy	Lugato E ; Paustian K ; Giardini L ;	Agriculture, Ecosystems and Environment	2007	120	423–432	emanuele.lugato@unipd.it	Italy	Legnaro/Padova (OCR)	45.35	11.97	Cfa	loam	15	38	47	1962	2000	38	30	3	4	SOC	3293.2	g C m-2	Maize/wheat	95.05	FYM and Slurry	High	Without	Organic	Rotation	With	Rotation	Rotation High Tillage With Fertiliser + Organic Amendments	1	1	0	1	3	D	1	Low	0	2	1	1
LUGAT07V120.2a	45-11	LUGATOCR_HI_MM	Modelling soil organic carbon dynamics in two long-term experiments of north-eastern Italy	Lugato E ; Paustian K ; Giardini L ;	Agriculture, Ecosystems and Environment	2007	120	423–432	emanuele.lugato@unipd.it	Italy	Legnaro/Padova (OCR)	45.35	11.97	Cfa	loam	15	38	47	1962	2000	38	30	3	4	SOC	3342.66	g C m-2	Maize/wheat	165.05	FYM and Slurry	High	Without	Organic	Rotation	With	Rotation	Rotation High Tillage With Fertiliser + Organic Amendments	1	1	0	1	3	D	1	Low	0	2	1	1
LUGAT07V120.2a	45-11	LugatoCR_HI_O	Modelling soil organic carbon dynamics in two long-term experiments of north-eastern Italy	Lugato E ; Paustian K ; Giardini L ;	Agriculture, Ecosystems and Environment	2007	120	423–432	emanuele.lugato@unipd.it	Italy	Legnaro/Padova (OCR)	45.35	11.97	Cfa	loam	15	38	47	1962	2000	38	30	3	4	SOC	3312.36	g C m-2	Maize/wheat	25.05	FYM and Slurry	High	Without	Organic	Rotation	Without	Rotation	Rotation High Tillage Without Fertiliser + Organic Amendments	1	1	0	1	3	D	1	Low	0	2	1	1
LUGAT07V120.2a	45-11	LugatoCR_LI_M	Modelling soil organic carbon dynamics in two long-term experiments of north-eastern Italy	Lugato E ; Paustian K ; Giardini L ;	Agriculture, Ecosystems and Environment	2007	120	423–432	emanuele.lugato@unipd.it	Italy	Legnaro/Padova (OCR)	45.35	11.97	Cfa	loam	15	38	47	1962	2000	38	30	3	4	SOC	3336.96	g C m-2	Maize/wheat	76.72	FYM	High	Without	Organic	Rotation	With	Rotation	Rotation High Tillage With Fertiliser + Organic Amendments	1	1	0	1	3	D	1	Low	0	2	1	1
LUGAT07V120.2a	45-11	LUGATOCR_LI_MM	Modelling soil organic carbon dynamics in two long-term experiments of north-eastern Italy	Lugato E ; Paustian K ; Giardini L ;	Agriculture, Ecosystems and Environment	2007	120	423–432	emanuele.lugato@unipd.it	Italy	Legnaro/Padova (OCR)	45.35	11.97	Cfa	loam	15	38	47	1962	2000	38	30	3	4	SOC	3348.13	g C m-2	Maize/wheat	146.72	FYM	High	Without	Organic	Rotation	With	Rotation	Rotation High Tillage With Fertiliser + Organic Amendments	1	1	0	1	3	D	1	Low	0	2	1	1
LUGAT07V120.2a	45-11	LugatoCR_LI_O	Modelling soil organic carbon dynamics in two long-term experiments of north-eastern Italy	Lugato E ; Paustian K ; Giardini L ;	Agriculture, Ecosystems and Environment	2007	120	423–432	emanuele.lugato@unipd.it	Italy	Legnaro/Padova (OCR)	45.35	11.97	Cfa	loam	15	38	47	1962	2000	38	30	3	4	SOC	3312.42	g C m-2	Maize/wheat	6.72	FYM	High	Without	Organic	Rotation	Without	Rotation	Rotation High Tillage Without Fertiliser + Organic Amendments	1	1	0	1	3	D	1	Low	0	2	1	1
LUGAT07V120.2b	45-11	LugatoSand_F1	Modelling soil organic carbon dynamics in two long-term experiments of north-eastern Italy	Lugato E ; Paustian K ; Giardini L ;	Agriculture, Ecosystems and Environment	2007	120	423–432	emanuele.lugato@unipd.it	Italy	Legnaro/Padova (SF)	45.35	11.97	Cfa	sandy clay	sandy, clay and peaty			1964	2002	38	20	2	5	SOC	236.57	g C m-2	Until 1984:maize/wheat; from 1985 to 1992 an open rotation was adopted; from 1993 onwards: tomato/sugarbeet/maize	19.2	FYM	Reduced	Without	Organic	Rotation	Without	Rotation	Rotation Reduced Tillage Without Fertiliser + Organic Amendments	1	1	1	1	4	E	1	Low	0	2	0	1
LUGAT07V120.2b	45-11	LugatoSand_F1M1	Modelling soil organic carbon dynamics in two long-term experiments of north-eastern Italy	Lugato E ; Paustian K ; Giardini L ;	Agriculture, Ecosystems and Environment	2007	120	423–432	emanuele.lugato@unipd.it	Italy	Legnaro/Padova (SF)	45.35	11.97	Cfa	sandy clay	sandy, clay and peaty			1964	2002	38	20	2	5	SOC	423.7	g C m-2	Until 1984:maize/wheat; from 1985 to 1992 an open rotation was adopted; from 1993 onwards: tomato/sugarbeet/maize	119.2	FYM	Reduced	Without	Organic	Rotation	With	Rotation	Rotation Reduced Tillage With Fertiliser + Organic Amendments	1	1	1	1	4	E	1	Low	0	2	0	1
LUGAT07V120.2b	45-11	Lugatosand_M2	Modelling soil organic carbon dynamics in two long-term experiments of north-eastern Italy	Lugato E ; Paustian K ; Giardini L ;	Agriculture, Ecosystems and Environment	2007	120	423–432	emanuele.lugato@unipd.it	Italy	Legnaro/Padova (SF)	45.35	11.97	Cfa	sandy clay	sandy, clay and peaty			1964	2002	38	20	2	5	SOC	498.51	g C m-2	Until 1984:maize/wheat; from 1985 to 1992 an open rotation was adopted; from 1993 onwards: tomato/sugarbeet/maize	200		Reduced	Without	None	Rotation	With	Rotation	Rotation Reduced Tillage With Fertiliser + None Amendments	1	1	1	0	3	D	1	Low	0	2	0	1
LUGAT07V120.2b	45-11	LugatoSand_O	Modelling soil organic carbon dynamics in two long-term experiments of north-eastern Italy	Lugato E ; Paustian K ; Giardini L ;	Agriculture, Ecosystems and Environment	2007	120	423–432	emanuele.lugato@unipd.it	Italy	Legnaro/Padova (SF)	45.35	11.97	Cfa	sandy clay	sandy, clay and peaty			1964	2002	38	20	2	5	SOC	496.17	g C m-2	Until 1984:maize/wheat; from 1985 to 1992 an open rotation was adopted; from 1993 onwards: tomato/sugarbeet/maize	0		Reduced	Without	None	Rotation	Without	Rotation	Rotation Reduced Tillage Without Fertiliser + None Amendments	1	1	1	0	3	D	1	Low	0	2	0	1
LUGAT07V120.2b	45-11	LugatosSand_F2	Modelling soil organic carbon dynamics in two long-term experiments of north-eastern Italy	Lugato E ; Paustian K ; Giardini L ;	Agriculture, Ecosystems and Environment	2007	120	423–432	emanuele.lugato@unipd.it	Italy	Legnaro/Padova (SF)	45.35	11.97	Cfa	sandy clay	sandy, clay and peaty			1964	2002	38	20	2	5	SOC	43.12	g C m-2	Until 1984:maize/wheat; from 1985 to 1992 an open rotation was adopted; from 1993 onwards: tomato/sugarbeet/maize	38.4	FYM	Reduced	Without	Organic	Rotation	Without	Rotation	Rotation Reduced Tillage Without Fertiliser + Organic Amendments	1	1	1	1	4	E	1	Low	0	2	0	1
LUGAT07V120.2b	45-11	LugatSAnd_M1	Modelling soil organic carbon dynamics in two long-term experiments of north-eastern Italy	Lugato E ; Paustian K ; Giardini L ;	Agriculture, Ecosystems and Environment	2007	120	423–432	emanuele.lugato@unipd.it	Italy	Legnaro/Padova (SF)	45.35	11.97	Cfa	sandy clay	sandy, clay and peaty			1964	2002	38	20	2	5	SOC	495.47	g C m-2	Until 1984:maize/wheat; from 1985 to 1992 an open rotation was adopted; from 1993 onwards: tomato/sugarbeet/maize	100		Reduced	Without	None	Rotation	With	Rotation	Rotation Reduced Tillage With Fertiliser + None Amendments	1	1	1	0	3	D	1	Low	0	2	0	1
MALTA12V3.1	46-6	Maltas_GD	Long-term effect of organic fertilizers on soil properties	Maltas A ; Oberholzer H ; Charles R ; Bovet V ; Sinaj .	Agrarforschung Schweiz	2012	3	148-155	sokrat.sinaj@acw.admin.ch	Switzerland	Changins	46.399	6.232	Cfb	loam	14	39	47	1976	2009	34	20	4	6	SOM	2.0035	%	barley/oats/wheat/maize/oilseed rape	98.3		High	Without	None	Rotation	With	Rotation	Rotation High Tillage With Fertiliser + None Amendments	1	1	0	0	2	C	1	Low	0	2	1	1
MALTA12V3.1	46-6	Maltas_Gu60	Long-term effect of organic fertilizers on soil properties	Maltas A ; Oberholzer H ; Charles R ; Bovet V ; Sinaj .	Agrarforschung Schweiz	2012	3	148-155	sokrat.sinaj@acw.admin.ch	Switzerland	Changins	46.399	6.232	Cfb	loam	14	39	47	1976	2009	34	20	4	6	SOM	2	%	barley/oats/wheat/maize/oilseed rape	137.4	slurry	High	Without	Organic	Rotation	With	Rotation	Rotation High Tillage With Fertiliser + Organic Amendments	1	1	0	1	3	D	1	Low	0	2	1	1
MALTA12V3.1	46-6	Maltas_Mi35	Long-term effect of organic fertilizers on soil properties	Maltas A ; Oberholzer H ; Charles R ; Bovet V ; Sinaj .	Agrarforschung Schweiz	2012	3	148-155	sokrat.sinaj@acw.admin.ch	Switzerland	Changins	46.399	6.232	Cfb	loam	14	39	47	1976	2009	34	20	4	6	SOM	2.0035	%	barley/oats/wheat/maize/oilseed rape	103.4	FYM	High	Without	Organic	Rotation	With	Rotation	Rotation High Tillage With Fertiliser + Organic Amendments	1	1	0	1	3	D	1	Low	0	2	1	1
MALTA12V3.1	46-6	Maltas_Mi70	Long-term effect of organic fertilizers on soil properties	Maltas A ; Oberholzer H ; Charles R ; Bovet V ; Sinaj .	Agrarforschung Schweiz	2012	3	148-155	sokrat.sinaj@acw.admin.ch	Switzerland	Changins	46.399	6.232	Cfb	loam	14	39	47	1976	2009	34	20	4	6	SOM	2.0035	%	barley/oats/wheat/maize/oilseed rape	123.4	FYM	High	Without	Organic	Rotation	With	Rotation	Rotation High Tillage With Fertiliser + Organic Amendments	1	1	0	1	3	D	1	Low	0	2	1	1
MALTA12V3.1	46-6	Maltas_MinD	Long-term effect of organic fertilizers on soil properties	Maltas A ; Oberholzer H ; Charles R ; Bovet V ; Sinaj .	Agrarforschung Schweiz	2012	3	148-155	sokrat.sinaj@acw.admin.ch	Switzerland	Changins	46.399	6.232	Cfb	loam	14	39	47	1976	2009	34	20	4	6	SOM	2.0035	%	barley/oats/wheat/maize/oilseed rape	98.3		High	Without	None	Rotation	With	Rotation	Rotation High Tillage With Fertiliser + None Amendments	1	1	0	0	2	C	1	Low	0	2	1	1
MALTA12V3.1	46-6	Matlras_Stroh	Long-term effect of organic fertilizers on soil properties	Maltas A ; Oberholzer H ; Charles R ; Bovet V ; Sinaj .	Agrarforschung Schweiz	2012	3	148-155	sokrat.sinaj@acw.admin.ch	Switzerland	Changins	46.399	6.232	Cfb	loam	14	39	47	1976	2009	34	20	4	6	SOM	2.0035	%	barley/oats/wheat/maize/oilseed rape	98.3	straw	High	Without	Organic	Rotation	With	Rotation	Rotation High Tillage With Fertiliser + Organic Amendments	1	1	0	1	3	D	1	Low	0	2	1	1
MATTI75	52-0	Mattingly_unmanured_CB	Experiments Made on Stackyard Field, Woburn, 1876-1974 III. Effects of NPK Fertilisers and Farmyard Manure on Soil Carbon, Nitrogen and Organic Phosphorus	Mattingly GEG; Chater M, Johnston AE	Rothamsted Experimental Station Report	1975	2	61-77		UK	Bedfordshire	52.0003	-0.6149	Cfb	sandy loam	woburn soil			1876	1972	96	23	4	7	TC	1.26	%	barley	0		High	Without	None	Monoculture	Without	Monoculture	Monoculture High Tillage Without Fertiliser + None Amendments	1	0	0	0	1	B	1	High	2	2	1	1
MATTI75	52-0	Mattingly_unmanured_CW	Experiments Made on Stackyard Field, Woburn, 1876-1974 III. Effects of NPK Fertilisers and Farmyard Manure on Soil Carbon, Nitrogen and Organic Phosphorus	Mattingly GEG; Chater M, Johnston AE	Rothamsted Experimental Station Report	1975	2	61-77		UK	Bedfordshire	52.0003	-0.6149	Cfb	sandy loam	woburn soil			1876	1972	96	23	4	7	TC	1.18	%	wheat	0		High	Without	None	Monoculture	Without	Monoculture	Monoculture High Tillage Without Fertiliser + None Amendments	1	0	0	0	1	B	1	High	2	2	1	1
MATTS06V52.2a	56-13	Mattsson_Hvilan_Ley	Impacts of rotations and crop residue treatments on soil organic matter content in two Swedish long-term experiments	Mattsson L ; Persson J ;	Archives of Agronomy and Soil Science	2006	52	485-494		Sweden	Hvilan, Skåne	56	13.6	Dfb	Unknown				1951	2003	52	20	4	8	SOC	3.8	%	Sugar beets/spring barley/clover-grass ley/winter wheat	106.3	FYM (residues removed)	High	Without	Organic	Rotation G/L	With	Rotation	Rotation G/L High Tillage With Fertiliser + Organic Amendments	1	1	0	1	3	D	1	High	1	2	1	2
MATTS06V52.2b	56-13	Mattsson_Hvilan_noLeyB	Impacts of rotations and crop residue treatments on soil organic matter content in two Swedish long-term experiments	Mattsson L ; Persson J ;	Archives of Agronomy and Soil Science	2006	52	485-494		Sweden	Hvilan, Skåne	56	13.6	Dfb	Unknown				1951	2003	52	20	4	8	SOC	3.8	%	Sugar beets/spring barley/winter oil seed/winter wheat	139	straw burned, beet tops removed	High	Without	Organic	Rotation	With	Rotation	Rotation High Tillage With Fertiliser + Organic Amendments	1	1	0	1	3	D	1	High	1	2	1	2
MATTS06V52.2b	56-13	Mattsson_Hvilan_noLeyC	Impacts of rotations and crop residue treatments on soil organic matter content in two Swedish long-term experiments	Mattsson L ; Persson J ;	Archives of Agronomy and Soil Science	2006	52	485-494		Sweden	Hvilan, Skåne	56	13.6	Dfb	Unknown				1951	2003	52	20	4	8	SOC	3.8	%	Sugar beets/spring barley/winter oil seed/winter wheat	139	residues incorporated	High	Without	Organic	Rotation	With	Rotation	Rotation High Tillage With Fertiliser + Organic Amendments	1	1	0	1	3	D	1	High	1	2	1	2
MATTS06V52.2b	56-13	Mattsson_PEtersb_ley	Impacts of rotations and crop residue treatments on soil organic matter content in two Swedish long-term experiments	Mattsson L ; Persson J ;	Archives of Agronomy and Soil Science	2006	52	485-494		Sweden	Petersborg, Skåne	56	13.6	Dfb	Unknown				1951	2003	52	20	4	8	SOC	1.2	%	Sugar beets/spring barley/clover-grass ley/winter wheat	106.3	FYM (residues removed)	High	Without	Organic	Rotation G/L	With	Rotation	Rotation G/L High Tillage With Fertiliser + Organic Amendments	1	1	0	1	3	D	1	High	1	2	1	2
MATTS06V52.2b	56-13	Mattsson_Petersb_noleyB	Impacts of rotations and crop residue treatments on soil organic matter content in two Swedish long-term experiments	Mattsson L ; Persson J ;	Archives of Agronomy and Soil Science	2006	52	485-494		Sweden	Petersborg, Skåne	56	13.6	Dfb	Unknown				1951	2003	52	20	4	8	SOC	1.21	%	Sugar beets/spring barley/winter oil seed/winter wheat	139	straw burned, beet tops removed	High	Without	Organic	Rotation	With	Rotation	Rotation High Tillage With Fertiliser + Organic Amendments	1	1	0	1	3	D	1	High	1	2	1	2
MATTS06V52.2b	56-13	MAttsson_Petersb_noleyC	Impacts of rotations and crop residue treatments on soil organic matter content in two Swedish long-term experiments	Mattsson L ; Persson J ;	Archives of Agronomy and Soil Science	2006	52	485-494		Sweden	Petersborg, Skåne	56	13.6	Dfb	Unknown				1951	2003	52	20	4	8	SOC	1.2	%	Sugar beets/spring barley/winter oil seed/winter wheat	139	residues incorporated	High	Without	Organic	Rotation	With	Rotation	Rotation High Tillage With Fertiliser + Organic Amendments	1	1	0	1	3	D	1	High	1	2	1	2
MERBA13V59.1ii	51-11	MERBACK_FYM	Long-term fertilization effects on crop yields, soil fertility and sustainability in the Static Fertilization Experiment Bad Lauchstädt under climatic conditions 2001-2010	Merbach I ; Schulz E ;	Archives of Agronomy and Soil Science	2013	59	1041-1057	ines.merbach@ufz.de	Germany	Bad Lauchstädt, Thyrow	51.367	11.833	Cfb	Unknown				1902	2010	108	20	2	45	SOC	2.119	%	Sugat beet/spring barley/potatoes/winter wheat	62.5	FYM	Reduced	Without	Organic	Rotation	With	Rotation	Rotation Reduced Tillage With Fertiliser + Organic Amendments	1	1	1	1	4	E	1	High	2	2	0	2
MERBA13V59.1ii	51-11	MERBACK_NOFYM	Long-term fertilization effects on crop yields, soil fertility and sustainability in the Static Fertilization Experiment Bad Lauchstädt under climatic conditions 2001-2011	Merbach I ; Schulz E ;	Archives of Agronomy and Soil Science	2013	59	1041-1057	ines.merbach@ufz.de	Germany	Bad Lauchstädt, Thyrow	51.367	11.833	Cfb	Unknown				1902	2010	108	20	2	45	SOC	2.119	%	Sugat beet/spring barley/potatoes/winter wheat	0		Reduced	Without	None	Rotation	Without	Rotation	Rotation Reduced Tillage Without Fertiliser + None Amendments	1	1	1	0	3	D	1	High	2	2	0	2
MORAR06V22.3c	45-11	MOrari_HI_4yr	Long-term effects of recommended management practices on soil carbon changes and sequestration in north-eastern Italy	Morari F ; Lugato E ; Berti A ; Giardini L ;	Soil Use and Management	2006	22	71-81	emanuele.lugato@unipd.it	Italy	Legnaro/Padova (SF)	45.35	11.97	Cfa	sandy clay	sandy, clay and peaty			1964	2002	38	30	2	3	SOC	34.5093	g/kg	sugarbeet/maize/wheat /maize	95	FYM + Slurry	High	Without	Organic	Rotation	With	Rotation	Rotation High Tillage With Fertiliser + Organic Amendments	1	1	0	1	3	D	1	Low	0	2	0	0
MORAR06V22.3c	45-11	MOrari_HI_6yr	Long-term effects of recommended management practices on soil carbon changes and sequestration in north-eastern Italy	Morari F ; Lugato E ; Berti A ; Giardini L ;	Soil Use and Management	2006	22	71-81	emanuele.lugato@unipd.it	Italy	Legnaro/Padova (SF)	45.35	11.97	Cfa	sandy clay	sandy, clay and peaty			1964	2002	38	30	2	3	SOC	33.98	g/kg	maize/sugarbeet/maize/wheat /alfalfa/alfalfa	95	FYM + Slurry	High	Without	Organic	Rotation	With	Rotation	Rotation High Tillage With Fertiliser + Organic Amendments	1	1	0	1	3	D	1	Low	0	2	0	0
MORAR06V22.3c	45-11	MORari_LI_4yr	Long-term effects of recommended management practices on soil carbon changes and sequestration in north-eastern Italy	Morari F ; Lugato E ; Berti A ; Giardini L ;	Soil Use and Management	2006	22	71-81	emanuele.lugato@unipd.it	Italy	Legnaro/Padova (SF)	45.35	11.97	Cfa	sandy clay	sandy, clay and peaty			1964	2002	38	30	2	3	SOC	36.914	g/kg	sugarbeet/maize/wheat /maize	77	FYM	High	Without	Organic	Rotation	With	Rotation	Rotation High Tillage With Fertiliser + Organic Amendments	1	1	0	1	3	D	1	Low	0	2	0	0
MORAR06V22.3c	45-11	MOrari_LI_6yr	Long-term effects of recommended management practices on soil carbon changes and sequestration in north-eastern Italy	Morari F ; Lugato E ; Berti A ; Giardini L ;	Soil Use and Management	2006	22	71-81	emanuele.lugato@unipd.it	Italy	Legnaro/Padova (SF)	45.35	11.97	Cfa	sandy clay	sandy, clay and peaty			1964	2002	38	30	2	3	SOC	36.785	g/kg	maize/sugarbeet/maize/wheat /alfalfa/alfalfa	93	FYM	High	Without	Organic	Rotation	With	Rotation	Rotation High Tillage With Fertiliser + Organic Amendments	1	1	0	1	3	D	1	Low	0	2	0	0
INDRA09V150.1	49--112	Mr0_indratne	Rate of soil recovery following termination of long-term cattle manure applications	Indraratne S P; Hao X ; Chang C ; Godlinski F ;	Geoderma	2009	150	415-423	xiying.hao@agr.gc.ca	Canada	Lethbridge, Alberta	49.693	-112.842	BSk	clay loam	Dark Brown Chernozemic Lethbridge clay loam soil (Haplic Kastanozem)			1973	1986	30	15	9	24	SOM	26	g/kg	barley (exept in year 1996: canola and 1997-1999: triticale	0		Reduced	Without	None	Monoculture	Without	Monoculture	Monoculture Reduced Tillage Without Fertiliser + None Amendments	1	0	1	0	2	C	1	High	0	1	2	2
PERSS08V81.3a	59-17	Persson_rotA	Long-term effects of crop rotations with and without perennial leys on soil carbon stocks and grain yields of winter wheat	Persson T ; Bergkvist G ; Kätterer T	Nutrient Cycling in Agroecosystems	2008	81	193-202	goran.bergkvist@vpe.slu.se	Sweden	Säby	59.817	17.633	Dfb	silt loam	23	53	20	1969	2006	37	25	6	24	SOC	6.1829	kg/m2	Oilseed crop/Winter wheat/spring oats/spring barley undersovn ley/Red clover-grass lay/red clover-grass lay	63.5		High	Without	None	Rotation G/L	With	Rotation	Rotation G/L High Tillage With Fertiliser + None Amendments	1	1	0	0	2	C	1	High	0	2	2	2
PERSS08V81.3a	59-17	Persson_rotb	Long-term effects of crop rotations with and without perennial leys on soil carbon stocks and grain yields of winter wheat	Persson T ; Bergkvist G ; Kätterer T	Nutrient Cycling in Agroecosystems	2008	81	193-202	goran.bergkvist@vpe.slu.se	Sweden	Säby	59.817	17.633	Dfb	silt loam	23	53	20	1969	2006	37	25	6	28	SOC	6.5028	kg/m2	Oilseed crop/Winter wheat/spring oats/spring barley undersovn ley/grass lay/grass lay	77.5		High	Without	None	Rotation G/L	With	Rotation	Rotation G/L High Tillage With Fertiliser + None Amendments	1	1	0	0	2	C	1	High	0	2	2	2
PERSS08V81.3a	59-17	Persson_rotC	Long-term effects of crop rotations with and without perennial leys on soil carbon stocks and grain yields of winter wheat	Persson T ; Bergkvist G ; Kätterer T	Nutrient Cycling in Agroecosystems	2008	81	193-202	goran.bergkvist@vpe.slu.se	Sweden	Säby	59.817	17.633	Dfb	silt loam	23	53	20	1969	2006	37	25	6	32	SOC	6.5028	kg/m2	Oilseed crop/Winter wheat/spring oats/spring barley undersovn ley/spring wheat/black fallow	62.5		High	With	None	Rotation	With	Rotation	Rotation High Tillage With Fertiliser + None Amendments	0	1	0	0	1	C	0	High	0	2	2	2
RASMU97Vx.1	45--118	Rasmus_0N_noburn	Soil carbon and nitrogen change in long-term agricultural experiments at Pendleton, Oregon	Rasmussen, P.E.; Smiley, R.W.,	In: Paul, E.A., Paustian, K., Elliott, E.T., Cole, C.V. (Eds.), Soil Organic Matter in Temperate Ecosystems: Long-Term Experiments in North America. CRC Press, New York, pp. 183-197	1998				USA	Columbia Basin Agricultural Research Centre, Pendelton, Oregon	45.672	-118.789	BSk	silt loam	18	70	12	1931	1986	55	30	2	5	OM	19.3792	g/kg	Cont. Winter wheat	0	not burned	High	Without	None	Monoculture	Without	Monoculture	Monoculture High Tillage Without Fertiliser + None Amendments	1	0	0	0	1	B	1	Low	1	2	0	1
RASMU97Vx.1	45--118	Rasmus_manure_noburn	Soil carbon and nitrogen change in long-term agricultural experiments at Pendleton, Oregon	Rasmussen, P.E.; Smiley, R.W.,	In: Paul, E.A., Paustian, K., Elliott, E.T., Cole, C.V. (Eds.), Soil Organic Matter in Temperate Ecosystems: Long-Term Experiments in North America. CRC Press, New York, pp. 183-199	2000				USA	Columbia Basin Agricultural Research Centre, Pendelton, Oregon	45.672	-118.789	BSk	silt loam	18	70	12	1931	1986	55	30	2	5	OM	20.0488	g/kg	Cont. Winter wheat	10.3	FYM	High	Without	Organic	Monoculture	Without	Monoculture	Monoculture High Tillage Without Fertiliser + Organic Amendments	1	0	0	1	2	C	1	Low	1	2	0	1
RASMU97Vx.1	45--118	rasmus_noN_fallburn	Soil carbon and nitrogen change in long-term agricultural experiments at Pendleton, Oregon	Rasmussen, P.E.; Smiley, R.W.,	In: Paul, E.A., Paustian, K., Elliott, E.T., Cole, C.V. (Eds.), Soil Organic Matter in Temperate Ecosystems: Long-Term Experiments in North America. CRC Press, New York, pp. 183-196	1997				USA	Columbia Basin Agricultural Research Centre, Pendelton, Oregon	45.672	-118.789	BSk	silt loam	18	70	12	1931	1986	55	30	2	5	OM	18.2633	g/kg	Cont. Winter wheat	0	fall burning	High	Without	Organic	Monoculture	Without	Monoculture	Monoculture High Tillage Without Fertiliser + Organic Amendments	1	0	0	1	2	C	1	Low	1	2	0	1
RASMU97Vx.1	45--118	Rasmus_peas_noburn	Soil carbon and nitrogen change in long-term agricultural experiments at Pendleton, Oregon	Rasmussen, P.E.; Smiley, R.W.,	In: Paul, E.A., Paustian, K., Elliott, E.T., Cole, C.V. (Eds.), Soil Organic Matter in Temperate Ecosystems: Long-Term Experiments in North America. CRC Press, New York, pp. 183-198	1999				USA	Columbia Basin Agricultural Research Centre, Pendelton, Oregon	45.672	-118.789	BSk	silt loam	18	70	12	1931	1986	55	30	2	5	OM	19.9148	g/kg	Cont. Winter wheat	0	Pea vine	High	Without	Organic	Monoculture	Without	Monoculture	Monoculture High Tillage Without Fertiliser + Organic Amendments	1	0	0	1	2	C	1	Low	1	2	0	1
RASMU94V58.1	45--118	rasmus94_30fbno	Long-term effects of residue management in wheat-fallow: I.Inputs, yield, and soil organic matter	Rasmussen P E; Parton W J;	Soil Science Society of America Journal	1994	58	523-530		USA	Columbia Basin Agricultural Research Center, Pendleton	45.672	-118.789	BSk	silt loam	coarse-silty, mixed, mesic Typic Haploxeroll			1931	1986	55	30	2	6	SOC	48.67	t/ha	Cont. Winter wheat	0	fall burning	High	Without	Organic	Monoculture	Without	Monoculture	Monoculture High Tillage Without Fertiliser + Organic Amendments	1	0	0	1	2	C	1	Low	1	2	0	1
RASMU94V58.1	45--118	rasmus94_30nbMN	Long-term effects of residue management in wheat-fallow: I.Inputs, yield, and soil organic matter	Rasmussen P E; Parton W J;	Soil Science Society of America Journal	1994	58	523-530		USA	Columbia Basin Agricultural Research Center, Pendleton	45.672	-118.789	BSk	silt loam	coarse-silty, mixed, mesic Typic Haploxeroll			1931	1986	55	30	2	6	SOC	48.57	t/ha	Cont. Winter wheat	10.3	FYM	High	Without	Organic	Monoculture	Without	Monoculture	Monoculture High Tillage Without Fertiliser + Organic Amendments	1	0	0	1	2	C	1	Low	1	2	0	1
RASMU94V58.1	45--118	rasmus94_30nbN45	Long-term effects of residue management in wheat-fallow: I.Inputs, yield, and soil organic matter	Rasmussen P E; Parton W J;	Soil Science Society of America Journal	1994	58	523-530		USA	Columbia Basin Agricultural Research Center, Pendleton	45.672	-118.789	BSk	silt loam	coarse-silty, mixed, mesic Typic Haploxeroll			1931	1986	55	30	2	6	SOC	49.9	t/ha	Cont. Winter wheat	38	not burned	High	Without	None	Monoculture	With	Monoculture	Monoculture High Tillage With Fertiliser + None Amendments	1	0	0	0	1	B	1	Low	1	2	0	1
RASMU94V58.1	45--118	rasmus94_30nbNg90	Long-term effects of residue management in wheat-fallow: I.Inputs, yield, and soil organic matter	Rasmussen P E; Parton W J;	Soil Science Society of America Journal	1994	58	523-530		USA	Columbia Basin Agricultural Research Center, Pendleton	45.672	-118.789	BSk	silt loam	coarse-silty, mixed, mesic Typic Haploxeroll			1931	1986	55	30	2	6	SOC	48.75	t/ha	Cont. Winter wheat	54.3636	not burned	High	Without	None	Monoculture	With	Monoculture	Monoculture High Tillage With Fertiliser + None Amendments	1	0	0	0	1	B	1	Low	1	2	0	1
RASMU94V58.1	45--118	rasmus94_30nbno	Long-term effects of residue management in wheat-fallow: I.Inputs, yield, and soil organic matter	Rasmussen P E; Parton W J;	Soil Science Society of America Journal	1994	58	523-530		USA	Columbia Basin Agricultural Research Center, Pendleton	45.672	-118.789	BSk	silt loam	coarse-silty, mixed, mesic Typic Haploxeroll			1931	1986	55	30	2	6	SOC	50.21	t/ha	Cont. Winter wheat	0	not burned	High	Without	None	Monoculture	Without	Monoculture	Monoculture High Tillage Without Fertiliser + None Amendments	1	0	0	0	1	B	1	Low	1	2	0	1
RASMU94V58.1	45--118	rasmus94_30nbpv	Long-term effects of residue management in wheat-fallow: I.Inputs, yield, and soil organic matter	Rasmussen P E; Parton W J;	Soil Science Society of America Journal	1994	58	523-530		USA	Columbia Basin Agricultural Research Center, Pendleton	45.672	-118.789	BSk	silt loam	coarse-silty, mixed, mesic Typic Haploxeroll			1931	1986	55	30	2	6	SOC	49.92	t/ha	Cont. Winter wheat	0	Pea vine	High	Without	Organic	Monoculture	Without	Monoculture	Monoculture High Tillage Without Fertiliser + Organic Amendments	1	0	0	1	2	C	1	Low	1	2	0	1
RASMU94V58.1	45--118	rasmus94_30sb45	Long-term effects of residue management in wheat-fallow: I.Inputs, yield, and soil organic matter	Rasmussen P E; Parton W J;	Soil Science Society of America Journal	1994	58	523-530		USA	Columbia Basin Agricultural Research Center, Pendleton	45.672	-118.789	BSk	silt loam	coarse-silty, mixed, mesic Typic Haploxeroll			1931	1986	55	30	2	6	SOC	49.24	t/ha	Cont. Winter wheat	16.3636	spring burning	High	Without	Organic	Monoculture	With	Monoculture	Monoculture High Tillage With Fertiliser + Organic Amendments	1	0	0	1	2	C	1	Low	1	2	0	1
RASMU94V58.1	45--118	rasmus94_30sb90	Long-term effects of residue management in wheat-fallow: I.Inputs, yield, and soil organic matter	Rasmussen P E; Parton W J;	Soil Science Society of America Journal	1994	58	523-530		USA	Columbia Basin Agricultural Research Center, Pendleton	45.672	-118.789	BSk	silt loam	coarse-silty, mixed, mesic Typic Haploxeroll			1931	1986	55	30	2	6	SOC	49.41	t/ha	Cont. Winter wheat	32.7273	spring burning	High	Without	Organic	Monoculture	With	Monoculture	Monoculture High Tillage With Fertiliser + Organic Amendments	1	0	0	1	2	C	1	Low	1	2	0	1
RASMU94V58.1	45--118	rasmus94_30sbno	Long-term effects of residue management in wheat-fallow: I.Inputs, yield, and soil organic matter	Rasmussen P E; Parton W J;	Soil Science Society of America Journal	1994	58	523-530		USA	Columbia Basin Agricultural Research Center, Pendleton	45.672	-118.789	BSk	silt loam	coarse-silty, mixed, mesic Typic Haploxeroll			1931	1986	55	30	2	6	SOC	48.12	t/ha	Cont. Winter wheat	0	spring burning	High	Without	Organic	Monoculture	Without	Monoculture	Monoculture High Tillage Without Fertiliser + Organic Amendments	1	0	0	1	2	C	1	Low	1	2	0	1
SCHMI00V163.1	51-11	Schmidt_N	The influence of fertilization and rotation on soil organic matter and plant yields in the long-term Eternal Rye trial in Halle (Saale), Germany	Schmidt L ; Warnstorff K ; Dorfel H ; Leinweber P ; Lange H ; Merbach W	Journal of Plant Nutrition and Soil Science	2000	163	639-648	l.schmidt@landw.uni-halle.de	Germany	Halle, Saale	51.497	11.969	Dfb	Unknown				1878	1996	118	20	1	10	SOC	1.24015	%	Cont. Rye	41.1		High	Without	None	Monoculture	With	Monoculture	Monoculture High Tillage With Fertiliser + None Amendments	1	0	0	0	1	B	1	High	2	2	0	2
SCHMI00V163.1	51-11	Schmidt_NPK	The influence of fertilization and rotation on soil organic matter and plant yields in the long-term Eternal Rye trial in Halle (Saale), Germany	Schmidt L ; Warnstorff K ; Dorfel H ; Leinweber P ; Lange H ; Merbach W	Journal of Plant Nutrition and Soil Science	2000	163	639-648	l.schmidt@landw.uni-halle.de	Germany	Halle, Saale	51.497	11.969	Dfb	Unknown				1878	1996	118	20	1	10	SOC	1.24015	%	Cont. Rye	40.7		High	Without	None	Monoculture	With	Monoculture	Monoculture High Tillage With Fertiliser + None Amendments	1	0	0	0	1	B	1	High	2	2	0	2
SCHMI00V163.1	51-11	Schmidt_PK	The influence of fertilization and rotation on soil organic matter and plant yields in the long-term Eternal Rye trial in Halle (Saale), Germany	Schmidt L ; Warnstorff K ; Dorfel H ; Leinweber P ; Lange H ; Merbach W	Journal of Plant Nutrition and Soil Science	2000	163	639-648	l.schmidt@landw.uni-halle.de	Germany	Halle, Saale	51.497	11.969	Dfb	Unknown				1878	1996	118	20	1	11	SOC	1.24209	%	Cont. Rye	0		High	Without	None	Monoculture	Without	Monoculture	Monoculture High Tillage Without Fertiliser + None Amendments	1	0	0	0	1	B	1	High	2	2	0	2
SCHMI00V163.1	51-11	Schmidt_STI	The influence of fertilization and rotation on soil organic matter and plant yields in the long-term Eternal Rye trial in Halle (Saale), Germany	Schmidt L ; Warnstorff K ; Dorfel H ; Leinweber P ; Lange H ; Merbach W	Journal of Plant Nutrition and Soil Science	2000	163	639-648	l.schmidt@landw.uni-halle.de	Germany	Halle, Saale	51.497	11.969	Dfb	Unknown				1878	1996	118	20	1	11	SOC	1.24015	%	Cont. Rye	6	FYM	High	Without	Organic	Monoculture	Without	Monoculture	Monoculture High Tillage Without Fertiliser + Organic Amendments	1	0	0	1	2	C	1	High	2	2	0	2
SCHMI00V163.1	51-11	Schmidt_STII	The influence of fertilization and rotation on soil organic matter and plant yields in the long-term Eternal Rye trial in Halle (Saale), Germany	Schmidt L ; Warnstorff K ; Dorfel H ; Leinweber P ; Lange H ; Merbach W	Journal of Plant Nutrition and Soil Science	2000	163	639-648	l.schmidt@landw.uni-halle.de	Germany	Halle, Saale	51.497	11.969	Dfb	Unknown				1878	1996	118	20	1	8	SOC	1.49124	%	Cont. Rye	2.3	FYM	High	Without	Organic	Monoculture	Without	Monoculture	Monoculture High Tillage Without Fertiliser + Organic Amendments	1	0	0	1	2	C	1	High	2	2	0	2
SCHMI00V163.1	51-11	Schmidt_U	The influence of fertilization and rotation on soil organic matter and plant yields in the long-term Eternal Rye trial in Halle (Saale), Germany	Schmidt L ; Warnstorff K ; Dorfel H ; Leinweber P ; Lange H ; Merbach W	Journal of Plant Nutrition and Soil Science	2000	163	639-648	l.schmidt@landw.uni-halle.de	Germany	Halle, Saale	51.497	11.969	Dfb	Unknown				1878	1996	118	20	1	11	SOC	1.24015	%	Cont. Rye	0		High	Without	None	Monoculture	Without	Monoculture	Monoculture High Tillage Without Fertiliser + None Amendments	1	0	0	0	1	B	1	High	2	2	0	2
SEREM11V57.1	45-19	Seremecic_wm	Management of soil organic carbon in maintaining soil productivity and yield stability of winter wheat	Seremesic S ; Milosev D ; Djalovic I ; Zeremski T ; Ninkov J	Plant, Soil and Environment	2011	57	216-221		Serbia	Novi Sad	45.19	19.5	Cfb	Unknown				1970	2007	38	30	3	7	SOC	14.01	g/kg	Wheat/maize	0	Residues removed untill 1970	High	Without	Organic	Rotation	Without	Rotation	Rotation High Tillage Without Fertiliser + Organic Amendments	1	1	0	1	3	D	1	Low	0	2	1	1
SEREM11V57.1	45-19	Seremecic_wmf	Management of soil organic carbon in maintaining soil productivity and yield stability of winter wheat	Seremesic S ; Milosev D ; Djalovic I ; Zeremski T ; Ninkov J	Plant, Soil and Environment	2011	57	216-221		Serbia	Novi Sad	45.19	19.5	Cfb	Unknown				1970	2007	38	30	3	7	SOC	16.0362	g/kg	Wheat/maize	103	FYM +residues incorporated	High	Without	Organic	Rotation	With	Rotation	Rotation High Tillage With Fertiliser + Organic Amendments	1	1	0	1	3	D	1	Low	0	2	1	1
SEREM11V57.1	45-19	Seremecic_wmsf	Management of soil organic carbon in maintaining soil productivity and yield stability of winter wheat	Seremesic S ; Milosev D ; Djalovic I ; Zeremski T ; Ninkov J	Plant, Soil and Environment	2011	57	216-221		Serbia	Novi Sad	45.19	19.5	Cfb	Unknown				1970	2007	38	30	3	7	SOC	17.61	g/kg	Wheat/maize/soy bean	102.4	FYM +residues incorporated	High	Without	Organic	Rotation	With	Rotation	Rotation High Tillage With Fertiliser + Organic Amendments	1	1	0	1	3	D	1	Low	0	2	1	1
SEREM11V57.1	45-19	Seremecic_Wsm	Management of soil organic carbon in maintaining soil productivity and yield stability of winter wheat	Seremesic S ; Milosev D ; Djalovic I ; Zeremski T ; Ninkov J	Plant, Soil and Environment	2011	57	216-221		Serbia	Novi Sad	45.19	19.5	Cfb	Unknown				1970	2007	38	30	3	7	SOC	15.196	g/kg	Wheat/maize/soy bean	0	Residues removed untill 1970	High	Without	Organic	Rotation	Without	Rotation	Rotation High Tillage Without Fertiliser + Organic Amendments	1	1	0	1	3	D	1	Low	0	2	1	1
SEREM11V57.1	45-19	Seremecic_wwf	Management of soil organic carbon in maintaining soil productivity and yield stability of winter wheat	Seremesic S ; Milosev D ; Djalovic I ; Zeremski T ; Ninkov J	Plant, Soil and Environment	2011	57	216-221		Serbia	Novi Sad	45.19	19.5	Cfb	Unknown				1970	2007	38	30	3	7	SOC	19.312	g/kg	Cont. Wheat	102.4	FYM +residues incorporated	High	Without	Organic	Monoculture	With	Monoculture	Monoculture High Tillage With Fertiliser + Organic Amendments	1	0	0	1	2	C	1	Low	0	2	1	1
SHEVT03V116.1	55-37	Shetsova_3NPK	Effect of natural and agricultural factors on long-term soil organic matter dynamics in arable soddy-podzolic soils - modeling and observation	Shevtsova L ; Romanenkov V ; Sirotenko O ; Smith P ; Smith J U; Leech P ; Kanzyvaa S ; Rodionova V	Geoderma	2003	116	165-189		Russia	Barybino (Field 3)	55.5	37.6	Dfb	clay loam	clay loam soddy-podzolic soil			1964	2000	36	20	not stated	10	TOC	0.8719	%	potatoes/winter wheat/fodder beet/barley	135.9		NA	Without	None	Rotation	With	Rotation	Rotation NA Tillage With Fertiliser + None Amendments	1	1	0	0	2	C	1	Unclear	0	2	?	2
SHEVT03V116.1	55-37	Shetsova_control	Effect of natural and agricultural factors on long-term soil organic matter dynamics in arable soddy-podzolic soils - modeling and observation	Shevtsova L ; Romanenkov V ; Sirotenko O ; Smith P ; Smith J U; Leech P ; Kanzyvaa S ; Rodionova V	Geoderma	2003	116	165-189		Russia	Barybino (Field 3)	55.5	37.6	Dfb	clay loam	clay loam soddy-podzolic soil			1964	2000	36	20	not stated	10	TOC	0.9306	%	potatoes/winter wheat/fodder beet/barley	0		NA	Without	None	Rotation	Without	Rotation	Rotation NA Tillage Without Fertiliser + None Amendments	1	1	0	0	2	C	1	Unclear	0	2	?	2
SHEVT03V116.1	55-37	Shetsova_FYM	Effect of natural and agricultural factors on long-term soil organic matter dynamics in arable soddy-podzolic soils - modeling and observation	Shevtsova L ; Romanenkov V ; Sirotenko O ; Smith P ; Smith J U; Leech P ; Kanzyvaa S ; Rodionova V	Geoderma	2003	116	165-189		Russia	Barybino (Field 3)	55.5	37.6	Dfb	clay loam	clay loam soddy-podzolic soil			1964	2000	36	20	not stated	10	TOC	0.9306	%	potatoes/winter wheat/fodder beet/barley	5.15	FYM	NA	Without	Organic	Rotation	Without	Rotation	Rotation NA Tillage Without Fertiliser + Organic Amendments	1	1	0	1	3	D	1	Unclear	0	2	?	2
SHEVT03V116.1	55-37	Shetsova_FYM2NPK	Effect of natural and agricultural factors on long-term soil organic matter dynamics in arable soddy-podzolic soils - modeling and observation	Shevtsova L ; Romanenkov V ; Sirotenko O ; Smith P ; Smith J U; Leech P ; Kanzyvaa S ; Rodionova V	Geoderma	2003	116	165-189		Russia	Barybino (Field 3)	55.5	37.6	Dfb	clay loam	clay loam soddy-podzolic soil			1964	2000	36	20	not stated	10	TOC	0.9306	%	potatoes/winter wheat/fodder beet/barley	95.7	FYM	NA	Without	Organic	Rotation	With	Rotation	Rotation NA Tillage With Fertiliser + Organic Amendments	1	1	0	1	3	D	1	Unclear	0	2	?	2
SHEVT03V116.1	55-37	Shetsova_NPK	Effect of natural and agricultural factors on long-term soil organic matter dynamics in arable soddy-podzolic soils - modeling and observation	Shevtsova L ; Romanenkov V ; Sirotenko O ; Smith P ; Smith J U; Leech P ; Kanzyvaa S ; Rodionova V	Geoderma	2003	116	165-189		Russia	Barybino (Field 3)	55.5	37.6	Dfb	clay loam	clay loam soddy-podzolic soil			1964	2000	36	20	not stated	10	TOC	0.8719	%	potatoes/winter wheat/fodder beet/barley	45.3		NA	Without	None	Rotation	With	Rotation	Rotation NA Tillage With Fertiliser + None Amendments	1	1	0	0	2	C	1	Unclear	0	2	?	2
ŠIMON07V53.1	50-14	Simon_2FYM	Quantitative and qualitative characterization of soil organic matter in the long-term fallow experiment with different fertilization and tillage	Šimon Tomáš ;	Archives of Agronomy and Soil Science	2007	53	241-251	simont@vurv.cz	Czech Republic	Prague-Ruzyne	50.102	14.263	Dfb	Unknown				1958/1989	1989/2004	31	20	1	7	Cox (SOC)	41.5771	mg/g	Cont. Fallow	54.4681	FYM	High	With	Organic	Monoculture	Without	Monoculture	Monoculture High Tillage Without Fertiliser + Organic Amendments	0	0	0	1	1	B	0	Low	0	2	0	1
ŠIMON07V53.1	50-14	Simon_2NPK	Quantitative and qualitative characterization of soil organic matter in the long-term fallow experiment with different fertilization and tillage	Šimon Tomáš ;	Archives of Agronomy and Soil Science	2007	53	241-251	simont@vurv.cz	Czech Republic	Prague-Ruzyne	50.102	14.263	Dfb	Unknown				1958/1989	1989/2004	31	20	1	7	Cox (SOC)	12.0072	mg/g	Cont. Fallow	54.4681		High	With	None	Monoculture	With	Monoculture	Monoculture High Tillage With Fertiliser + None Amendments	0	0	0	0	0	A	0	Low	0	2	0	1
ŠIMON07V53.1	50-14	simon_control	Quantitative and qualitative characterization of soil organic matter in the long-term fallow experiment with different fertilization and tillage	Šimon Tomáš ;	Archives of Agronomy and Soil Science	2007	53	241-251	simont@vurv.cz	Czech Republic	Prague-Ruzyne	50.102	14.263	Dfb	Unknown				1958/1989	1989/2004	31	20	1	7	Cox (SOC)	11.5591	mg/g	Cont. Fallow	0		High	With	None	Monoculture	Without	Monoculture	Monoculture High Tillage Without Fertiliser + None Amendments	0	0	0	0	0	A	0	Low	0	2	0	1
ŠIMON07V53.1	50-14	Simon_CT	Quantitative and qualitative characterization of soil organic matter in the long-term fallow experiment with different fertilization and tillage	Šimon Tomáš ;	Archives of Agronomy and Soil Science	2007	53	241-251	simont@vurv.cz	Czech Republic	Prague-Ruzyne	50.102	14.263	Dfb	Unknown				1958/1989	1989/2004	31	20	1	7	Cox (SOC)	15.4122	mg/g	Cont. Fallow	0		High	With	None	Monoculture	Without	Monoculture	Monoculture High Tillage Without Fertiliser + None Amendments	0	0	0	0	0	A	0	Low	0	2	0	1
ŠIMON07V53.1	50-14	Simon_FYM	Quantitative and qualitative characterization of soil organic matter in the long-term fallow experiment with different fertilization and tillage	Šimon Tomáš ;	Archives of Agronomy and Soil Science	2007	53	241-251	simont@vurv.cz	Czech Republic	Prague-Ruzyne	50.102	14.263	Dfb	Unknown				1958/1989	1989/2004	31	20	1	7	Cox (SOC)	30.914	mg/g	Cont. Fallow	27.234	FYM	High	With	Organic	Monoculture	Without	Monoculture	Monoculture High Tillage Without Fertiliser + Organic Amendments	0	0	0	1	1	B	0	Low	0	2	0	1
ŠIMON07V53.1	50-14	Simon_NPK	Quantitative and qualitative characterization of soil organic matter in the long-term fallow experiment with different fertilization and tillage	Šimon Tomáš ;	Archives of Agronomy and Soil Science	2007	53	241-251	simont@vurv.cz	Czech Republic	Prague-Ruzyne	50.102	14.263	Dfb	Unknown				1958/1989	1989/2004	31	20	1	7	Cox (SOC)	14.8746	mg/g	Cont. Fallow	27.234		High	With	None	Monoculture	With	Monoculture	Monoculture High Tillage With Fertiliser + None Amendments	0	0	0	0	0	A	0	Low	0	2	0	1
ŠIMON07V53.1	50-14	Simon_RT	Quantitative and qualitative characterization of soil organic matter in the long-term fallow experiment with different fertilization and tillage	Šimon Tomáš ;	Archives of Agronomy and Soil Science	2007	53	241-251	simont@vurv.cz	Czech Republic	Prague-Ruzyne	50.102	14.263	Dfb	Unknown				1958/1989	1989/2004	31	20	1	7	Cox (SOC)	11.9176	mg/g	Cont. Fallow	0		Reduced	With	None	Monoculture	Without	Monoculture	Monoculture Reduced Tillage Without Fertiliser + None Amendments	0	0	1	0	1	B	0	Low	0	2	0	1
TRIBE08V29.1	44-11	Tribert_C	Can mineral and organic fertilization help sequestrate carbon dioxide in cropland?	Triberti L ; Nastri A ; Giordani G ; Comellini F ; Baldoni G ; Toderi G ;	European Journal of Agronomy	2008	29	13-20	gbaldoni@agrsci.unibo.it	Italy	Cadriano/Bologna	44.56	11.4	Cfa	sandy clay loam	28	16	56	1966	2000	34	40	4	29	SOC	25.5491	g/kg	Maize/winter wheat	150		High	Without	None	Rotation	With	Rotation	Rotation High Tillage With Fertiliser + None Amendments	1	1	0	0	2	C	1	High	0	2	1	2
TRIBE08V29.1	44-11	Tribert_FYM	Can mineral and organic fertilization help sequestrate carbon dioxide in cropland?	Triberti L ; Nastri A ; Giordani G ; Comellini F ; Baldoni G ; Toderi G ;	European Journal of Agronomy	2008	29	13-20	gbaldoni@agrsci.unibo.it	Italy	Cadriano/Bologna	44.56	11.4	Cfa	sandy clay loam	28	16	56	1966	2000	34	40	4	29	SOC	28.8006	g/kg	Maize/winter wheat	166.875	Cattle manure	High	Without	Organic	Rotation	With	Rotation	Rotation High Tillage With Fertiliser + Organic Amendments	1	1	0	1	3	D	1	High	0	2	1	2
TRIBE08V29.1	44-11	Tribert_Residues	Can mineral and organic fertilization help sequestrate carbon dioxide in cropland?	Triberti L ; Nastri A ; Giordani G ; Comellini F ; Baldoni G ; Toderi G ;	European Journal of Agronomy	2008	29	13-20	gbaldoni@agrsci.unibo.it	Italy	Cadriano/Bologna	44.56	11.4	Cfa	sandy clay loam	28	16	56	1966	2000	34	40	4	29	SOC	24.8266	g/kg	Maize/winter wheat	150	Crop residues	High	Without	Organic	Rotation	With	Rotation	Rotation High Tillage With Fertiliser + Organic Amendments	1	1	0	1	3	D	1	High	0	2	1	2
TRIBE08V29.1	44-11	Tribert_Slurry	Can mineral and organic fertilization help sequestrate carbon dioxide in cropland?	Triberti L ; Nastri A ; Giordani G ; Comellini F ; Baldoni G ; Toderi G ;	European Journal of Agronomy	2008	29	13-20	gbaldoni@agrsci.unibo.it	Italy	Cadriano/Bologna	44.56	11.4	Cfa	sandy clay loam	28	16	56	1966	2000	34	40	4	29	SOC	26.8497	g/kg	Maize/winter wheat	262.5	Cattle slurry	High	Without	Organic	Rotation	With	Rotation	Rotation High Tillage With Fertiliser + Organic Amendments	1	1	0	1	3	D	1	High	0	2	1	2
TYSON90V115.1	51-0	Tyson_crop	Comparison of crop yields and soil conditions during 30 years under annual tillage or grazed pasture	Tyson K C; Roberts D H; Clement C R; Garwood E A;	Journal of Agricultural Science	1990	115	29-40		UK	Hurley	51.523	-0.72	Cfb	Unknown				1954	1984	30	15	4	30	SOC	1.2403	%	Spring barley or winter barley	133.8		High	Without	None	Monoculture	With	Monoculture	Monoculture High Tillage With Fertiliser + None Amendments	1	0	0	0	1	B	1	Low	0	1	1	2
TYSON90V115.1	51-0	Tyson_Pasture	Comparison of crop yields and soil conditions during 30 years under annual tillage or grazed pasture	Tyson K C; Roberts D H; Clement C R; Garwood E A;	Journal of Agricultural Science	1990	115	29-40		UK	Hurley	51.523	-0.72	Cfb	Unknown				1954	1984	30	15	4	30	SOC	1.31	%	pasture (sown at start of exp.)	50.5		Reduced	Without	None	Rotation G/L	With	Rotation	Rotation G/L Reduced Tillage With Fertiliser + None Amendments	1	1	1	0	3	D	1	Low	0	1	1	2
[truncated: 3 more columns]
