# Supplementary material for: Synergistic effects of multiple “good agricultural practices” for promoting organic carbon in soils: A systematic review of long-term experiments
Source: Ambio. 2025 May 27;54(11):1715–28. doi: 10.1007/s13280-025-02188-8 (PMC12480305; doi:10.1007/s13280-025-02188-8)
Supplement: Supplementary file 2 — Supplementary file2 (XLSX 466 KB) [file 13280_2025_2188_MOESM2_ESM.xlsx]

## Sheet: INCLUDES
Study Code	Studies per article	Multiple studies code	Eppi ID	TITLE	AUTHOR	JOURNAL	YEAR	VOLUME	PAGE START-PAGE END	AUTHOR E-MAIL	STUDY COUNTRY	LOCATION SITE/NAME	LATITUDE	LONGITUDE	KÖPPEN CLIMATE ZONE	Reference to previous articles	SOIL TEXTURE, % CLAY	SOIL TEXTURE, % SILT	SOIL TEXTURE, % SAND	INTERVENTION, START	INTERVENTION, END	DURATION OF INTERVENTION, YEARS	Intervention Duration	INTERVENTION (crop rotation / fertiliser / amendments / catch crop / tillage / multiple / farming system)	NUMBER OF TREATMENTS	WHICH TREATMENTS	CROP (annual / perennial / bioenergy)	STUDY DESIGN (before-after / comparator-intervention / before-after-comparator-intervention)	Experimental Design	LEVEL OF REPLICATION	DIMENSION OF PLOTS	NUMBER OF SPATIAL REPLICATES	TEMPORAL REPLICATES	SAMPLING PRECISION	SOIL SAMPLING DEPTH	C measurement method	OUTCOME (SOC / TOC / SOM / LOI / TC /OC)	UNIT	DATA LOCATION	BULK DENSITY (measured / calculated / not present)	VARIANCE PRESENTED	Variability Measure	INCLUDE	Spatial (true) replication	Temporal replication	Treatment allocation (as described for the full experimental design)	Duration of experiment	Soil sampling depth	Critical Appraisal
ABREU11V117.3a	3	a	10245421	Assessing carbon and nitrogen stocks of no-till systems in Oklahoma	Abreu S L; Godsey C B; Edwards J T; Warren J G;	Soil and Tillage Research	2011	117	28-33	chad.godsey@okstate.edu	USA	Lahoma 1, Garfield, Oklahoma	36.436	-97.872	Cfa		Grant silt loam, Fine-silty, mixed, superactive, thermic Udic Argiustolls			1997	2009	12	12	tillage	2	conventional tillage / no tillage	annual	comparator-intervention	randomised design (blocked)	site		7	1	2 cores at 4 different points within each site	0-10, 10-20, 20-40, 40-70, 70-110 cm	CNS analyser after measurement of inorganic carbon	OC	g/kg / Mg/ha	Figure 2 / Figure 4 / Table 3	measured (core method)	no	None	No	2	0	2	0	2	High
ABREU11V117.3b	3	b	10245421	Assessing carbon and nitrogen stocks of no-till systems in Oklahoma	Abreu S L; Godsey C B; Edwards J T; Warren J G;	Soil and Tillage Research	2011	117	28-33	chad.godsey@okstate.edu	USA	Canute, Washita, Olkahoma	35.422	-99.28	Cfa		Grandfield, Fine loamy, mixed, super active, thermic Typic Haplustalfs			1991	2009	18	18	tillage	2	conventional tillage / no tillage	annual	comparator-intervention	randomised design (blocked)	site		7	1	2 cores at 4 different points within each site	0-10, 10-20, 20-40, 40-70, 70-110 cm	CNS analyser after measurement of inorganic carbon	OC	g/kg / Mg/ha	Figure 2 / Figure 4 / Table 3	measured (core method)	no	None	No	2	0	2	0	2	High
ABREU11V117.3c	3	c	10245421	Assessing carbon and nitrogen stocks of no-till systems in Oklahoma	Abreu S L; Godsey C B; Edwards J T; Warren J G;	Soil and Tillage Research	2011	117	28-33	chad.godsey@okstate.edu	USA	Walters, Cotton, Oklahoma	34.36	-98.308	Cfa		Tillman, Fine, mixed, superactive, thermic Vertic Paleustolls			1997	2009	12	12	tillage	2	conventional tillage / no tillage	annual	comparator-intervention	randomised design (blocked)	site		7	1	2 cores at 4 different points within each site	0-10, 10-20, 20-40, 40-70, 70-110 cm	CNS analyser after measurement of inorganic carbon	OC	g/kg / Mg/ha	Figure 2 / Figure 4 / Table 3	measured (core method)	no	None	No	2	0	2	0	2	High
AGENB89V13.1	1		10245426	THE EFFECT OF TILLAGE ON SOIL CARBON, NITROGEN AND SOIL STRENGTH OF SIMULATED SURFACE CRUSTS IN 2 CROPPING SYSTEMS FOR WHEAT (TRITICUM-AESTIVUM)	Agenbag G A; Maree P C. J;	Soil & Tillage Research	1989	13	53-65		South Africa	Swartland, Stellenbosch University	-33.9333	18.85	Csb		14.7	15.2	70.1	1975	1985	10	10	crop rotation / tillage	3 tillage/ two rotations	MDT(Mouldboard plough)/TT(Chisel plough)/NT; Wheat monoculture/wheat after pasture	Wheat	comparator-intervention	randomised design (blocked)	plot		4	8 (from 1978 till 1985)	7 cores per plot	0-10 cm	Walkley-Black	SOC	%	Table 3	not reported	no	None	No	1	2	2	0	0	High
ALLMA04V68.1	1		10245434	Corn-residue transformations into root and soil carbon as related to nitrogen, tillage, and stover management	Allmaras R R; Linden D R; Clapp C E;	Soil Science Society of America Journal	2004	68	1366-1375	eclapp@umn.edu	USA	University of Minnesota Research and Outreach Center in Rosemount, Minnesota	44.716	-93.098	Dfa	Clapp et al., 2000; Linden et al., 2000	fine-silty over sandy or sandy-skeletal, info probably given in previous articles			1980		13	13	amendments / fertiliser / tillage	2 (fertiliser), 3 (tillage), 2 (residue)	tillage: no tillage / mouldboard plow / chisel plow; residue: stover returned / stover harvested; fertiliser: 0 / 200 kg N/ha	annual	comparator-intervention	split-plot design	plot-level		4 (main plot)	1		0-15, 15-30 cm	Calculated with measured mass fractions of C	SOC	Mg/ha	Table 1 / Table 2 / Table 3 / Table 4	measured (gravimetically)	no	None	No	1	0	2	0	2	High
ALVAR08V72.3a	3	a	10245450	Tillage effects on in Mediterranean soil organic carbon fractions dryland agroecosystems	Alvaro-Fuentes J ; Lopez M V; Cantero-Martinez C ; Arrue J L;	Soil Science Society of America Journal	2008	72	541-547	jalvaro.fuentes@gmail.com	Spain	Agramunt, Lleida	41.8333	1.28333	Cfb		17.1	46.4	36.5	1987	2005	18	18	tillage	4	CT, ST (subsoil tillage), RT, NT	wheat–barley - wheat - rapeseed rotation and barley wheat rotation	comparator-intervention	randomised design (blocked)	plot	9 x 50 m	4	1	2 samples per plot	0-5. 5-10. 10-20. 20-30. 30-40 cm	wet oxidation (Walkley and Black (Nelson and Sommers 1982))	SOC	g/kg	Figure 2	measured - fig 1	no only LSD for each depth	None (overall SD calculable)	No	1	0	2	0	2	High
ALVAR08V72.3b	3	b	10245450	Tillage effects on in Mediterranean soil organic carbon fractions dryland agroecosystems	Alvaro-Fuentes J ; Lopez M V; Cantero-Martinez C ; Arrue J L;	Soil Science Society of America Journal	2008	72	541-547	jalvaro.fuentes@gmail.com	Spain	Selvanera	41.8	1.11667	Cfb		17.9	51.9	30.1	1990	2005	15	15	tillage	4	CT, ST (subsoil tillage), RT, NT	wheat–barley - wheat - rapeseed rotation and barley wheat rotation	comparator-intervention	randomised design (blocked)	plot	7 x 50 m	3	1	2 samples per plot	0-5. 5-10. 10-20. 20-30. 30-40 cm	wet oxidation (Walkley and Black (Nelson and Sommers 1982))	SOC	g/kg	Figure 2	measured - fig 1	no only LSD for each depth	None (overall SD calculable)	No	1	0	2	0	2	High
ALVAR08V72.3c	3	c	10245450	Tillage effects on in Mediterranean soil organic carbon fractions dryland agroecosystems	Alvaro-Fuentes J ; Lopez M V; Cantero-Martinez C ; Arrue J L;	Soil Science Society of America Journal	2008	72	541-547	jalvaro.fuentes@gmail.com	Spain	Peñaflor	41.7333	0.766667	Cfb		22.2	45.5	32.4	1989	2005	16	16	tillage	4	CT, ST (subsoil tillage), RT, NT	wheat–barley - wheat - rapeseed rotation and barley wheat rotation	comparator-intervention	split-plot design	plot	10 x 33 m	3	1	2 samples per plot	0-5. 5-10. 10-20. 20-30. 30-40 cm	wet oxidation (Walkley and Black (Nelson and Sommers 1982))	SOC	g/kg	Figure 2	measured - fig 1	no only LSD for each depth	None (overall SD calculable)	No	1	0	2	0	2	High
ÁLVAR09V73.3a	3	a	10243486	Soil aggregation and soil organic carbon stabilization: Effects of management in semiarid mediterranean agroecosystems	Álvaro-Fuentes J ; Cantero-Martínez C ; López M V; Paustian K ; Denef K ; Stewart C E; Arrúe J L;	Soil Science Society of America Journal	2009	73	1519-1529	jalvaro.fuentes@gmail.com	Spain	Agramunt, Lleida	41.8333	1.28333	Cfb		17.1	46.4	36.5	1987	2004	17	17	tillage	3	NT, CT	wheat–barley - wheat - rapeseed rotation and barley wheat rotation	comparator-intervention	randomised design (blocked)	plot	9 x 50 m	4	1	2 samples per plot	0-5. 5-10. 10-20 cm	wet oxidation (Walkley and Black (Nelson and Sommers 1982))	SOC	g/m2	Table 2	measured - table 2	no	None	No	1	0	2	0	1	High
ÁLVAR09V73.3b	3	b	10243486	Soil aggregation and soil organic carbon stabilization: Effects of management in semiarid mediterranean agroecosystems	Álvaro-Fuentes J ; Cantero-Martínez C ; López M V; Paustian K ; Denef K ; Stewart C E; Arrúe J L;	Soil Science Society of America Journal	2009	73	1519-1529	jalvaro.fuentes@gmail.com	Spain	Selvanera	41.8	1.11667	Cfb		17.9	51.9	30.1	1990	2004	14	14	tillage	2	CT, NT	wheat–barley - wheat - rapeseed rotation and barley wheat rotation	comparator-intervention	randomised design (blocked)	plot	7 x 50 m	3	1	2 samples per plot	0-5. 5-10. 10-20 cm	wet oxidation (Walkley and Black (Nelson and Sommers 1982))	SOC	g/m2	Table 2	measured - table 2	no	None	No	1	0	2	0	1	High
ÁLVAR09V73.3c	3	c	10243486	Soil aggregation and soil organic carbon stabilization: Effects of management in semiarid mediterranean agroecosystems	Álvaro-Fuentes J ; Cantero-Martínez C ; López M V; Paustian K ; Denef K ; Stewart C E; Arrúe J L;	Soil Science Society of America Journal	2009	73	1519-1529	jalvaro.fuentes@gmail.com	Spain	Peñaflor	41.7333	0.766667	Cfb		22.2	45.5	32.4	1989	2003	14	14	tillage	2	CT, NT, RT	wheat–barley - wheat - rapeseed rotation and barley wheat rotation	comparator-intervention	split-plot design	plot	10 x 33 m	3	1	2 samples per plot	0-5. 5-10. 10-20 cm	wet oxidation (Walkley and Black (Nelson and Sommers 1982))	SOC	g/m2	Table 2	measured - table 2	no	None	No	1	0	2	0	1	High
ALVAR13V129.1	1		10245451	Soil biochemical properties in a semiarid Mediterranean agroecosystem as affected by long-term tillage and N fertilization	Alvaro-Fuentes J ; Morell F J; Madejon E ; Lampurlanes J ; Arrue J L; Cantero-Martinez C ;	Soil & Tillage Research	2013	129	69-74	jorgeaf@eead.csic.es	Spain	Agramunt, Lleida	41.8333	1.28333	Cfb	Cantero-Martınez et al. 2003; Morell et al, 2011b	118g/kg	417 g/kg	465 g/kg	1996	2008	12	12	fertiliser / tillage	3 x 3	0 kg N/ha; 60 kg N/ha; 120 kg N/ha & NT, RT, CT	barley monoculture	comparator-intervention	randomised design (blocked)	plot	50*6m	3	1	3 per plot	0-5, 5-10, 10-25, 25-50 cm	oxidation with dichromate (Walkley and Black 1934)	SOC	g/kg	Table 2	not reported	yes- SE	SD	No	1	0	2	0	2	High
ALVAR95V33.1	1		10240158	Soil organic carbon, microbial biomass and CO2-C production from three tillage systems	Alvarez R; Diaz R A; Barbero N ; Santanatoglia O J; Blotta L ;	Soil and Tillage Research	1995	33	17-28		Argentina	Pergamino Experimental Station of the Instituto Nacional de Tecnología Agropecuaria of Argentina (INTA)	-33.85	-60.6667	Cfa		27	57	16	1979	1991	12	12	tillage	3	plow / chisel / no-till	annual	comparator-intervention	randomised design (blocked)	plot-level	14 x 45 m	4	1	10 samples per plot (random)	0-5, 5-10, 10-15, 15-20 cm	Walkey-Black method (Nelson and Sommers 1982)	OC	mg/g	Figure 1 (b)	not reported	no	None	No	1	0	2	0	1	High
AMADO06V35.3a	3	a	10243487	Potential of carbon accumulation in no-till soils with intensive use and cover crops in southern Brazil	Amado T J. C; Bayer C ; Conceição P C; Spagnollo E ; Costa De Campos; B H ; Da Veiga ; M ;	Journal of Environmental Quality	2006	35	1599-1607	tamado@smail.ufsm.br	Brazil	Federal University of Santa Maria (UFSM), Santa Maria	-29.7167	-53.7	Cfa	Bayer et al. (2006a)	8.7	25.3	66	1991	2001	10	10	crop rotation	3	winter fallow-maize / ryegrass-maize / velvet beans-maize (dominated as tropical legume cover crop)	annual	comparator-intervention	randomised design (blocked)	plot-level	3.5 x 22 m	2	1		0-5, 0-20 cm	Walkley–Black dichromate oxidation method with external heating (Walkley and Black, 1947)	TOC	Mg/ha	Table 2	determined (volumetric rings)	yes (C.V.)	CV	No	0	0	2	0	1	Low
AMADO06V35.3b	3	b	10243487	Potential of carbon accumulation in no-till soils with intensive use and cover crops in southern Brazil	Amado T J. C; Bayer C ; Conceição P C; Spagnollo E ; Costa De Campos; B H ; Da Veiga ; M ;	Journal of Environmental Quality	2006	35	1599-1607	tamado@smail.ufsm.br	Brazil	Experimental Station of the Federal University of Rio Grande do Sul, Eldorado do Sul	-30.8333	-51.6333	Cfa		22	24	54	1991	2001	10	10	crop rotation / fertiliser / tillage	6	oat-maize, conventional tillage, no N / oat-maize, conventional tillage, 144kg/ha / oat maize, reduced tillage, 144kg/ha / oat-maize, no tillage, 144kg/ha / (oat+vetch)-(maize+cowpea), no tillage, 144kg/ha / pigeon pea-maize, no tillage, 144kg/ha	annual	comparator-intervention	randomised design (blocked)	plot-level	5 x 10 m	3	1		0-5, 0-20 cm	Walkley–Black dichromate oxidation method with external heating (Walkley and Black, 1947)	TOC	Mg/ha	Table 2	determined (volumetric rings)	yes (C.V.)	CV	No	1	0	2	0	1	High
AMADO06V35.3c	3	c	10243487	Potential of carbon accumulation in no-till soils with intensive use and cover crops in southern Brazil	Amado T J. C; Bayer C ; Conceição P C; Spagnollo E ; Costa De Campos; B H ; Da Veiga ; M ;	Journal of Environmental Quality	2006	35	1599-1607	tamado@smail.ufsm.br	Brazil	Center of Experimentation and Research Fundacep, Cruz Alta	-28.6	-53.6667	Cfa	Campos et al. (1995)	57	12	31	1985	2004	19	19	crop rotation / tillage	2 x 2	tillage: conventional tillage / no tillage. crop rotation: wheat-soybean / black oat-soybean-(black oat+vetch)-maize-raddish oil-wheat-soybean	annual	comparator-intervention	randomised design (blocked)	plot-level	60 x 40 m	3	1		0-5, 0-20 cm	Walkley–Black dichromate oxidation method with external heating (Walkley and Black, 1947)	TOC	Mg/ha	Table 2	determined (volumetric rings)	yes (C.V.)	CV	No	1	0	2	0	1	High
ANGER93V57.1	1		10239807	Tillage-Induced Differences in Organic Matter of Particle-Size Fractions and Microbial Biomass	Angers D A; N'Dayegamiye A ; Cote D ;	Soil Sci. Soc. Am. J.	1993	57	512-516		Canada	St-Lambert, Quebec	46	-72	Dfb		23	50	27	1978	1989	11	11	tillage	3	spring tines (7 cm depth) / ridges (15 cm high) / moldboard plowing (18 cm depth)	annual (and meadow)	comparator-intervention	randomised design (blocked)	plot-level		4	1	3 pr plot and soil depth bulked	0-8, 8-16, 16-24 cm	Walkley and Black, 1934	SOC	kg/m3	Table 1	measured	no	None	No	1	0	2	0	1	High
ANGER99V79.1	1		10245466	Soil organic matter quality and aggregate stability under eight potato cropping sequences in a fine sandy loam of Prince Edward Island	Angers D A; Edwards L M; Sanderson J B; Bissonnette N ;	Canadian Journal of Soil Science	1999	79	411-417	angersd@em.agr.ca	Canada	Crops and Livestock Research Centre of Agriculture and Agri-Food Canada in Charlottetown, Charlottetown, Prince Edward Island	46.248	-63.136	Dfb		15	35	50	1987	1996	10	10	crop rotation	8	P-P-P-P-P-P-B-P-P-P / P-P-P-P-P-P-B-BCL-CL-P / B-P-P-B-P-P-B-B-P-P / RG-P-RG-P-RG-P-B-P-RG-P / B-P-B-P-B-P-B-P-B-P / B-P-B-P-B-P-B-BCL-CL-P / CL-P-BCL-CL-P-P-B-BCL-CL-P / BCL-CL-P-BCL-CL-P-B-BCL-CL-P (P, potato; B, barley; RG, ryegrass; CL, red clover; BCL, barley underseeded with red clover)	annual	comparator-intervention	randomised design (blocked)	plot-level	22.5 x 7.2 m	4	2 (1992 / 1996)	3 in each plot	0-15 cm	Dry combustion with CNS analyser	TC	g/kg	Figure 1	determined gravimetrically	no	None	No	1	0	2	0	0	High
ANKEN04V78.1	1		10245470	Long-term tillage system effects under moist cool conditions in Switzerland	Anken T ; Weisskopf P ; Zihlmann U ; Forrer H ; Jansa J ; Perhacova K ;	Soil & Tillage Research	2004	78	171-183	thomas.anken@fat.admin.ch	Switzerland	Tänikon	47.48	8.899	Cfb		160 g/kg	310 g/kg	530 g/kg	1987	2000	13	13	tillage	5- but only 3 is shown in this study	PL (mouldboard plough), CH (Chisel), NT	annual	comparator-intervention	randomised design (blocked)	plot	12*19m	4	4 (start / 1994 / 1999 / 2000)	10 cores per plot	0-20cm	wet combustion	SOC	Mg/ha	Figure 1	measured	no	None	No	1	1	2	0	1	High
ANTIL05V168.1	1		10245473	Long-term effects of cropped vs. fallow and fertilizer amendments on soil organic matter - I. Organic carbon	Antil R S; Gerzabek M H; Haberhauer G ; Eder G ;	Journal of Plant Nutrition and Soil Science	2005	168	108-116	martin.gerzabek@boku.ac.at	Austria	Styria	47.496	14.101	Dfb					1987 (1962)	2000	13	13	amendments / crop rotation / fertiliser	2*6	Fallow, Cropped * (1) cattle slurry (50% as compared to (4)) with straw; (2) animal manure (solid); (3) animal manure (liquid); (4) cattle slurry (semi-liquid manure, diluted with water 1:1); (5) PK mineral fertilizer; and (6) NPK mineral fertilizer		comparator-intervention	randomised design (blocked)	plot	4 m2	4	2	?	0-20 cm	dry combustion (Carlo Erba)	OC	g/ kg bulk soil	Table 1 (only the data from "38 years" is valid within our criteria)	not reported	no	None	No	1	0	2	0	1	High
AREF98V62.1	1		10245482	Long-term trends of corn yield and soil organic matter in different crop sequences and soil fertility treatments on the morrow plots	Aref S ; Wander M M;	Advances in Agronomy	1998	62	153-197		USA	Morrow Plots, Urbana, University of Illinois	40.104	-88.226	Dfa		a Flanagan silt loam (fine, montmorillonitic, mesic Aquic Argiudoll)			1904	1992	88	88	crop rotation	3	continuous corn / corn-oat / corn-oat-hay	annual	before-after-comparator-intervention	time series	plot level		4-8 (N/S: A/B/C/D)	11 (1904 (phase I), 1913,1923,1933 (phase2A), 1943,1953 (phase 2B), 1961 (phase3), 1973,1980, 1986, and 1992 (phase 4))	not stated	not stated	modified Schollenberger method (oxidation at 1758C for 90 sec using a solution of concentrated sulfuric acidpotassium dichromate (Schollenberger, 1945))	SOC	g/kg	Figure 9 (p182) / Table XI (p183) / Figure 10 (p184)	not reported	no	None	Yes	1	2	0	2	?	Low
ARSHA04V77.1	1		10243508	Surface-soil structural properties under grass and cereal production on a Mollic Cyroboralf in Canada	Arshad M A; Franzluebbers A J; Azooz R H;	Soil & Tillage Research	2004	77	15-23	charlie.arshad@ualberta.ca	Canada	Beaverlodge, Alberta	55.214	-119.423	Dfc		34	44	22	1992	2003	11	11	crop rotation	6	smooth brome / red fescue / continuous wheat / wheat-wheat-canola / wheat-wheat-pea / wheat-wheat-fallow	annual / perennial	comparator-intervention	randomised design (blocked)	plot-level	3..5 x 30 m	4	1	8 cores per plot	0-10 cm	Standard acid digestion procedures with external heating (Bremner, 1996; Nelson and Sommers, 1996)	TOC	g/kg	Table 1	measured	LSD values in table 1	LSD	No	1	0	2	0	0	High
ARSHA10V89.1	1		10243509	Quality of soil organic matter and C storage as influenced by cropping systems in northwestern Alberta, Canada	Arshad M A; Soon Y K; Ripmeester J A;	Nutrient Cycling in Agroecosystems	2010	89	71-79	charlie.arshad@ales.ualberta.ca	Canada	Beaverlodge, Alberta	55.214	-119.423	Dfc	(Soon and Arshad 1996; Soon 1998	27	53	20	1968	1992	24	24	crop rotation	4	continuous barley / continuous grass / continuous legume / forage-barley	annual / perennial	comparator-intervention	randomised design (blocked)	plot-level	58 x 22 m	4	1		0-7.5 cm	Modified Mebius method, in digestion tubes heated in aluminum blocks (Nelson and Sommers 1982)	SOC	g/kg	Table 2	calculated	LSD-values in table 2	LSD	No	1	0	2	1	0	High
BABUJ10V42.1	1		10243520	Microbial biomass and activity at various soil depths in a Brazilian oxisol after two decades of no-tillage and conventional tillage	Babujia L C; Hungria M ; Franchini J C; Brookes P C;	Soil Biology and Biochemistry	2010	42	2174-2181	hungria@cnpso	Brazil	Londrina	-23.3833	-51.1833	Cfa		710g/kg	82g/kg	208g/kg	1988	2008	20	20	tillage	2	NT, CT	annual	comparator-intervention	randomised design (blocked)	plot	7.5*30m	4	1	1 bulk sample per plot per depth	0-5, 5-10, 10-20, 20-30, 30-40, 40-50, 50-60 cm	dry combustion (FLASH CN analyser)	SOC	kg/m3	Table 2	measured	no	None	No	1	0	2	1	2	High
BAKŠI06V52.1	1		10243527	Agricultural soil properties and crop production on Lithuanian sandy and loamy Cambisols after the application of calcareous sapropel fertilizer	Bakšiene E ; Fullen M A; Booth C A;	Archives of Agronomy and Soil Science	2006	52	201-206	eugenija.baksiene@voke.lzi.lt	Lithuania	Voke	54.617	25.117	Dfb					1984	2002	18	18	amendments / fertiliser	6	(i) Control (without fertilizers); (ii) Mineral fertilizers (NPK); (iii) NPK þ 50 t ha71 dry sapropel (S); (iv) NPK þ 100 t ha71 dry sapropel (S); (v) NPK þ 150 t ha71 dry sapropel (S); (vi) NPK þ 200 t ha71 dry sapropel (S); and (vii) NPK þ 30 t ha71 of dry manure (M)	annual	before-after-comparator-intervention	randomised design	plot	40 m2	4	5	?	0-25 cm	Tiurin method (Orlov and Grishina 1981)	Humus	%	Figure 1	not reported	yes- SE	SD	No	1	1	2	0	1	High
BALL94V2.1	1		Bibliographic checking: Abstract screening 2; 70	Lessons from a 26-year tillage experiment on cereals.	Ball B.C.; Franklin, M.F., Holmes, J.C., Soane, B.D.,	In: Proc. 13th International Conference of the International Soil Tillage Research Organisation, Aalborg, Denmark	1994	2	757-762		UK	10 km south-west of Edinburgh	55.88	-3.3	Cfb		Cambisol/Gleysol: 15-18% clay			1966	1990	24	24	tillage	2	direct drilling / conventional tillage	annual	comparator-intervention	not stated	plot	12 x 48 m	8	1		0-1, 0-6, 6-12, 12-18 cm	not stated	TC	g/100g	Figure 3	not reported	none	None	No	2	0	?	1	1	Unclear
BALL96V39.1	1		10245522	Carbohydrate composition in relation to structural stability, compactibility and plasticity of two soils in a long-term experiment	Ball B C; Cheshire M V; Robertson E A. G; Hunter E A;	Soil & Tillage Research	1996	39	143-160		UK	Edinburgh	55.867	-3.183	Cfb	Ball et al. 1989	15-18g/100g			1968	1989	as most 21	21	tillage	4	plough and drill: mouldboard ploughing to 200 mm depth, secondary cultivation to 50 mm depth and conventional sowing since 1968./ Broadcast and rotavate: broadcast sowing with a fertilizer spreader, seed, stubbles and fertilizer were subsequently incorporated by one pass of a powered rotary cultivator to about 50 mm depth.(this treatment was formerly( from1968 to 1983) chisel ploughing to 200 mm …	annual	comparator-intervention	not stated	plot	12*48m	4	1	20 sub-samples per plot	0-1, 1-6, 6-12, 12-18 cm	dichromate oxidation	OC	g/100g	Table 1	measured	no	None	No	1	1	?	1	0	Unclear
BALOT03V38.1	1		10243529	Microbial biomass in soils under different tillage and crop rotation systems	Balota E L; Colozzi-Filho A ; Andrade D S; Dick R P;	Biol Fertil Soils	2003	38	15-20	balota@pr.gov.br	Brazil	Experimental Station of the Agronomic Institute of Paran (IAPAR), district of Londrina, State of Paran	-23.40	-50.52	Cfa		86	11	3	1976	1998	22	22	crop rotation / tillage	2 x 3	tillage: no tillage / conventional tillage. crop rotation: soybean-wheat / maize-wheat / cotton-wheat	annual	comparator-intervention	split-plot design	subplot	8 x 25 m	3	1 (1997-1998)	5 random samples per plot	0-5, 5-10, 10-20 cm	Walkley–Black potassium dichromate sulfuric acid oxidation procedure (Nelson and Sommers, 1982)	TC	g/kg	Table 1	not reported	no	None	No	1	1	2	1	1	High
BALOT04V77.1	1		10245523	Long-term tillage and crop rotation effects on microbial biomass and C and N mineralization in a Brazilian Oxisol	Balota E L; Colozzi A ; Andrade D S; Dick R P;	Soil & Tillage Research	2004	77	137-145	balota@iapar.br	Brazil	Parana, district of Londrina	-23.40	-50.52	Cfa		85	12	3	1976	1997/98	21/22	22	crop rotation / tillage	2 x 3	tillage: conventional tillage / no tillage. crop rotation: soybean-wheat / maize-wheat / cotton-wheat	annual	comparator-intervention	split-plot design	plot-level	65 x 25 m (main plot), 8 x 25 m (subplot)	3	2 (1997 / 1998)	5 cores taken per plot	0-5, 5-10, 10-20 cm	Walkley–Black potassium dichromate sulfuric acid oxidation procedure (Nelson and Sommers, 1982)	TC	mg/g	Table 1	not reported	no	None	No	1	0	2	1	1	High
BARBE12V23.1	1		10243536	Long-term cropping systems and tillage management effects on soil organic carbon stock and steady state level of C sequestration rates in a semiarid environment	Barbera V ; Poma I ; Gristina L ; Novara A ; Egli M ;	Land Degradation and Development	2012	23	82-91	gristina@unipa.it	Italy	Cicily	37.5539	13.5314	Csa		471g/kg	225g/kg	304g/kg			19	19	crop rotation / tillage	2 and 3	wheat/ wheat-faba bean * (i) CT consisting of ploughing to a depth of 30–35 cm and a surface tillage (5 cm depth); (ii) dual-layer tillage (DL) with a chisel to a depth of 40cm and a subsequent 15 cm depth light tillage; (iii) NT	annual	comparator-intervention	split-plot design	plot	370m2	2	1	2	0-15cm	Walkley-Black, 1934	soc	g/kg	Table 1	not reported	no	None	No	0	0	2	0	0	Low
BAUER81V45.1	1		10245545	SOIL CARBON, NITROGEN, AND BULK-DENSITY COMPARISONS IN 2 CROPLAND TILLAGE SYSTEMS AFTER 25 YEARS AND IN VIRGIN GRASSLAND	Bauer A ; Black A L;	Soil Science Society of America Journal	1981	45	1166-1170		USA	36 farms in Grant County, North Dakota	46.395	-101.553	Dfb		Various soil types of sandy, medium and fine textures (4 replicates of each)			1954	1979	25	25	tillage	2	conventional tillage / stubble mulch tillage	annual	comparator-intervention	paired design	field level		12 replicates per treatment (fields?)	1	4 subsamples taken per field (treated as replicates in the ANOVA!)	0-45.7 cm	modified Walkley-Black method (Peech et al., 1947)	OC	%	Table 4	measured	LSD in Table 4 footnote	None (overall SD calculable)	No	2	0	0	1	1	Low
BAYER00V53.1	1		10243545	Effect of no-till cropping systems on soil organic matter in a sandy clay loam Acrisol from Southern Brazil monitored by electron spin resonance and nuclear magnetic resonance	Bayer C ; Martin-Neto L ; Mielniczuk J ; Ceretta C A;	Soil and Tillage Research	2000	53	95-104	martin@cnpdia.embrapa.br	Brazil	Experimental Station of the Federal University of Rio Grande do Sul, Eldorado do Sul	-30.50	-51.38	Cfa	Testa et al. (1992), Teixeira et al. (1994) and Burle et al. (1997)	22	24	54	1983	1994	12	12	crop rotation	7	fallow-maize / maize-Cajanus / oat+(clover+maize) / fallow-(maize+dolichos) / (oat+vicia)-(maize+vigna) / oat-maize / (clover+Spergula)-maize.	annual (double crops)	comparator-intervention	randomised design (split-plot)	plot-level	5 x 8 m (cropping system), 5 x 4 m (fertiliser)	3	1	sampled in an area of 0.1 x 0.5 m	0-2.5, 2.5-5.0, 5.0-7.5, 7.5-12.5, 12.5-17.5 cm	Walkley and Black procedure	TOC	Mg/ha	Figure 1 (a)	adjusted for soil density	Standard errors in Fig. 1a	SE	No	1	0	2	0	1	High
BAYER00V54.1	1		10245550	Organic matter storage in a sandy clay loam Acrisol affected by tillage and cropping systems in southern Brazil	Bayer C ; Mielniczuk J ; Amado T J. C; Martin-Neto L ; Fernandes S V;	Soil & Tillage Research	2000	54	101-109	joaomiel@zaz.com.br	Brazil	Experimental Station of the Federal University of Rio Grande do Sul, Eldorado do Sul	-30.8333	-51.6333	Cfa		22	24	54	1985	1994	10	10	crop rotation / tillage	2 x 2	tillage: conventional tillage / no tillage. crop rotation: oat-maize / (oat+vetch)-(maize+cowpea)	annual (double crops)	comparator-intervention	randomised design (blocked)	plot-level	15 x 20 m (main plots)	3	3 (1985 / 1990 / 1995)		0-2.5, 2.5-5, 5-7.5, 7.5-12.5, 12.5-17.5, 17.5-30 cm	Walkley and Black procedure	TOC	Mg/ha / kg/m3	Figure 3 / Figure 4 / Table 2	measured	SD in Figure 4	SD	No	1	0	2	0	2	High
BAYER01V65.1	1		10243546	Changes in soil organic matter fractions under subtropical no-till cropping systems	Bayer C ; Martin-Neto L ; Mielniczuk J ; Pillon C N; Sangoi L ;	Soil Science Society of America Journal	2001	65	1473-1478	cimelio.bayer@ufrgs.br	Brazil	Experimental Station of the Federal University of Rio Grande do Sul, Eldorado do Sul	-30.8333	-51.6333	Cfa	Bayer et al., 2000a; Burle et al. (1997)	220g/kg	240g/kg	540g/kg	1983	1994	12 (11)	12	crop rotation	3	Maize with different winter crops (Three no-till cropping systems were evaluated (O + V/M + C, M + C, and BS)) (Maize/bare fallow; Maize+cowpea/oat+vicia; Maize/Cajanus	annual	comparator-intervention	randomised design (blocked)	plot-level	4*5m	3	1	1 bulk sample per plot per depth	0-2.5, 2.5-7.5, 7.5-17.5 cm	Walkley-Black	TOC	Mg/ ha	Table 3	Table 2 (from: Paladini and Mielniczuk (1991))	no	None	No	1	0	2	0	1	High
BEARE94V58.1	1		10245552	WATER-STABLE AGGREGATES AND ORGANIC-MATTER FRACTIONS IN CONVENTIONAL-TILLAGE AND NO-TILLAGE SOILS	Beare M H; Hendrix P F; Coleman D C;	Soil Science Society of America Journal	1994	58	777-786		USA	HSB near Athens, GA	33.54	-83.24	Cfa		21	13	66	1978	1991	13	13	tillage	2	conventional tillage / no tillage	annual (double crop)	comparator-intervention	randomised design (blocked)	plot-level	0.1ha	4	1	6 cores per plot	0-5, 5-15 cm	Dumas combustion	OC	g/kg	Table 1	measured	no	None	No	1	0	2	0	0	High
BELL12V158.1	1		10243551	Soil profile carbon and nutrient stocks under long-term conventional and organic crop and alfalfa-crop rotations and re-established grassland	Bell L W; Sparling B ; Tenuta M ; Entz M H;	Agriculture, Ecosystems and Environment	2012	158	156-163	Lindsay.Bell@csiro.au	Canada	University of Manitoba Glenlea Research Station	49.6403	-97.1411	Dfb		see Table 1 for different depths	see Table 1 for different depths	see Table 1 for different depths	1992	2009	18	18	crop rotation / multiple	2 x 2	crop rotation: annual crop (flax-oat-soybean-wheat) / alfalfa crop (alfalfa-wheat-flax-alfalfa). multiple: organic / conventional (described: Organic plots were managed with no external inputs of manures or other amendments. In conventionally managed plots, soil was tested for nutrient status in autumn of most years, and nitrogen fertilizer rates were based on soil test recommendations; average N…	annual / perennial	comparator-intervention	randomised design	plot-level		3	1	5 cores per plot	0-15, 15-30, 30-60, 60-90, 90-120 cm	Walkley and Black procedure	SOC	t/ha / g/kg	Table 3 / Table 5	calculated	yes, not explained (SE/SD?)	Undescribed measure	No	1	0	2	0	2	High
BEREC04V50.1	1		10240172	Studying the effect of organic matter recycling combined with mineral n fertilization in long-term field and model pot experiments	Berecz Katalin ; Kismányoky Tamás ; Debreczeni Katalin ;	Archives of Agronomy and Soil Science	2004	50	65-72	berecz-k@georgikon.hu	Hungary	Keszthely	46.767	17.233	Cfb		21.3			1983	1997-2000	14-17	17	amendments / fertiliser	5//3	amount of N//a1: inorganic fertilizers only; a2: FYM in every third year (before maize); a3: stalk, straw and after w. barley, straw+green manure	annual	comparator-intervention	split-plot design	plot	48m2	3	2 (1997 / 2000)	?	Ploughed soil layer	Turin	OC	%	Table III	not reported	no	None	No	1	0	0	0	1	Low
BEREC05V36.1	1		10243556	Effect of organic matter recycling in long-term fertilization trials and model pot experiments	Berecz K ; Kismányoky T ; Debreczeni	Communications in Soil Science and Plant Analysis	2005	36	191-202	berecz-k@georgikon.hu	Hungary	Keszthely	46.767	17.233	Cfb		21.3			1983		18	18	amendments / fertiliser	5//3	increasing doses of mineral N fertilizer and their combination with various org. Matter: (1) inorganic fertilizers only with increasing N doses (N); 2) FYM in every 3rd yr+N; 3) stalk, straw, or green manure+ N)	annual	comparator-intervention	split-plot design	plot	48m2	3	1	?	Ploughed soil layer	Turin	OC	%	Figure 2	not reported	no	None	No	1	0	0	0	1	Low
BERTO09V30.1	1		10243561	Soil organic matter dynamics and losses in manured maize-based forage systems	Bertora C ; Zavattaro L ; Sacco D ; Monaco S ; Grignani C ;	European Journal of Agronomy	2009	30	177-186	chiara.bertora@unito.it	Italy	Piemonte Region	44.8828	7.687	Cfa	Grignani et al 2007.	7.5		48.2	1992	1999, 2003	7, 11	11	amendments / crop rotation	5//9	The cropping systems consisted of: maize (Zea mays L.) for silage (Ms), maize for grain (Mg), dou- ble annual rotation of Italian ryegrass (Lolium multiflorum Lam.) and maize for silage (Mr), rotation of 3 years of ley of tall fescue (Festuca arundinacea Schreb.) and 3 years of maize for silage (Ml), rotation of 3 years of lucerne (Medicago sativa L.) and 3 years of maize for silage (Mu). The fer…	annual/perennial	comparator-intervention	randomised design (blocked)	plot		3	2 (1999 / 2003)	3	0-30cm	chromatic acid digestion (Walkley and Black 1934)	SOC	Mg/ha	Table 3	They use bulk density but tell nothing about where/how they have measured this.	no	None	No	1	0	2	0	1	High
BESSA03V19.1	1		10245579	Long-term changes in soil organic matter under conventional tillage and no-tillage systems in semiarid Morocco	Bessam F ; Mrabet R ;	Soil Use and Management	2003	19	139-143	Mrabet_Rachid@hotmail.com	Morocco	Settat	33	-7.617	Csa		50/53	28/25	22/22	1987	1998	11	11	tillage	2	no tillage / conventional tillage	annual	comparator-intervention	randomised design (split-plot)	plot	6 x 30 m (subplots)	3	1	2-4 cores per replicate	0-2.5, 2.5-7.0, 7.0-20.0 cm	Walkley-Black	SOC	t/ha	Table 3 (Only SOC2 - can be used as this is the 11 year old study)But it seemes they only account for the two tillage systems!	not reported	no	None	No	1	0	2	0	1	High
BHARD11V140.1	1		10243565	Ecological management of intensively cropped agro-ecosystems improves soil quality with sustained productivity	Bhardwaj A K; Jasrotia P ; Hamilton S K; Robertson G P;	Agriculture, Ecosystems and Environment	2011	140	419-429	ajaykbhardwaj@gmail.com	USA	Kellogg Biological Station’s Long- Term Ecological Research (KBS-LTER) site, Michigan	42.4	-85.4	Dfb	(Robertson et al., 1997	Typic Hapludalfs (FAO soil order: Luvisols) of the Kalamazoo (fine–loamy, mixed, mesic) and Oshtemo (coarse–loamy, mixed, mesic) series commingled (Mokma and Doolittle, 1993)			1988	2006 and 2008	18, 20	20	multiple / tillage	4	(a) conventional tillage and fertiliser/chemical inputs (Conventional), (b) no tillage with conventional fertiliser/chemical inputs (No-till), (c) conventional tillage with ∼30% of conventional fertiliser/chemical inputs and a leguminous cover crop (Reduced Input), and (d) conventional tillage with no fertiliser/chemical input and a leguminous cover crop (Organic).	annual	comparator-intervention	randomised design (blocked)	block	105 x 87 m	6 (blocks)	1		0-30 cm	CN analyser	TC (C-Ap horizon / B horizon)	g/kg	Table 1	measured	p-value across all treatment groups	None (overall SD calculable)	No	2	0	2	0	1	High
BIDIS10V46.1	1		10243577	Effects of aggregation processes on distribution of aggregate size fractions and organic C content of a long-term fertilized soil	Bidisha M ; Joerg R ; Yakov	European Journal of Soil Biology	2010	46	365-370	bidishamajumder@yahoo.co.in	Germany	Grossbeeren	52.349	13.319	Cfb		5		81	1988	2008	20	20	amendments / fertiliser	4	No fertilizer, mineral fertilizer, FYM, 2*FYM	Annual (vegetables)	comparator-intervention	not stated		4.5*5m	3	1	?	0-10 cm	dry combustion (LECO analyser)	SOC	g/kg	Figure 3	measured	Yes	SE	No	1	0	?	1	0	Unclear
BIEDE80V44.1	1		Bibliographic checking: Abstract screening 2; 53	Effect of burning cereal straw on soil properties and grain yields in Saskatchewan	Biederbeck, V.O.; C.A. Campbell, K.E. Bowren, M. Schnitzer, and R.N. McIver.	Soil Sci. Soc. Am. J.	1980	44	103-111		Canada	Agriculture Canada Research Stations at Melfort, Saskatchewan	52.817	-104.617	Cfb		silty clay (orthic Black Chernozem)			1956	1976	20	20	amendments	2	stubble burned / stubble retained	annual	comparator-intervention	randomised design (split-plot)	subplot	625m2	4	3 (1957 / 1968 / 1976)		0-15 cm	Dry combustion	TC	%	Figure 4	not reported	none	None	No	1	0	2	1	0	High
BIEDE84V64.1	1		10238881	EFFECT OF CROP ROTATION AND fertilisation ON SOME BIOLOGICAL PROPERTIES OF A LOAM IN SOUTHWESTERN SASKATCHEWAN	Biederbeck V O; Campbell C A; Zentner R P;	Canadian Journal of Soil Science	1984	64	355-367		Canada	Swift Current, Saskatchewan	50.285	-107.797	Dfb	Details of the design and method in (Campbell et al. 1983a,b)	Wood mountain loam, Chernozem			1967	1981	15	15	crop rotation / fertiliser	9	fallow-wheat-wheat (N) / fallow-wheat-wheat (no N) / fallow-flax-wheat (N) / fallow-fall rye-wheat (N) / oat hay-wheat-wheat (N) / flax-wheat-wheat (N) / continuous wheat (N) / fallow wheat (N) / continuous wheat (no N)	annual	comparator-intervention	purposeful	plot-level	0.04 ha	3	2 (1976 / 1981)	not given in THIS article	0-7.5 cm (?) depth of aggregate results not stated in Table 3	Dry combustion	SOC	percent	Table 3 / Table 5	measured	Sxd and LSD given in Table 5. But not separate variances for different rotation and fertiliser treatments	Overall SD	No	1	0	0	0	0	Low
BIL09V129.2a	2	a	10243576	Long-term effects of organic amendments on the rice yields for double rice cropping systems in subtropical China	Bi L; Zhang B ; Liu G ; Li Z ; Liu Y ; Ye C ; Yu X ; Lai T ; Zhang J ; Yin J ; Liang Y ;	Agriculture, Ecosystems and Environment	2009	129	534-541	yliang@issas.ac.cn	China	Jinxian County	28.35	116.167	Cfa					1981	2006	25	25	amendments / fertiliser	9	fertiliser: NPK / reduced NPK / unfertilised. amendments: no amendments / green manure / 2 x green manure / pig manure / green manure and pig manure / straw. First crop/second crop combinations.	rice	comparator-intervention	randomised design (blocked)	plot		3	1	5	Ap horizon	rutine methods (Sparks et al. 1996)	SOC	g/kg	Table 3	not reported	no - only LSD	None (overall SD calculable)	No	1	0	2	1	1	High
BIL09V129.2b	2	b	10243576	Long-term effects of organic amendments on the rice yields for double rice cropping systems in subtropical China	Bi L; Zhang B ; Liu G ; Li Z ; Liu Y ; Ye C ; Yu X ; Lai T ; Zhang J ; Yin J ; Liang Y ;	Agriculture, Ecosystems and Environment	2009	129	534-541	yliang@issas.ac.cn	China	Nanchang County	28.567	115.933	Cfa					1984	2006	22	22	amendments / fertiliser	5	no fertiliser / NPK / 70%N+green manure (crop1)+pig manure(crop2) / 50%N+greenmanure(crop1)+pig manure(crop2) / 30%N+green manure(crop1)+pig manure(crop2)	rice	comparator-intervention	randomised design (blocked)	plot		3	1	5	Ap horizon	rutine methods (Sparks et al. 1996)	SOC	g/kg	Table 3	not reported	no - only LSD	None (overall SD calculable)	No	1	0	2	1	1	High
BLANC04V68.1	1		10238886	Tillage and crop influences on physical properties for an Epiaqualf	Blanco-Canqui H ; Gantzer C J; Anderson S H; Alberts E E;	Soil Science Society of America journal	2004	68	567-576	hb91d@mizzou.edu	USA	Midwest Research Claypan Farm (McCredie), Kingdom City, MO	38.952	-91.939	Cfa	(USLE;Wischmeier and Smith, 1978; Ghidey and Alberts, 1998	Mexico silt loam			1982	1995	13	13	tillage	3	no tillage / chisel plow / mouldboard plow	annual	comparator-intervention	randomised design (blocked)	plot level		2	1	3 cores per sampling location	0-10, 10-20 cm	Dry combustion using a Leco CR-12 C analyzer (Nelson and Sommers, 1982)	OM	g/kg	Table 2	measured	Coefficient of variation provided for all data in Table 2	Overall CV	No	0	0	2	0	1	Low
BLANC07V95.1	1		10243590	Soil structure and organic carbon relationships following 10 years of wheat straw management in no-till	Blanco-Canqui H ; Lal R ;	Soil and Tillage Research	2007	95	240-254	blanco.16@osu.edu	USA	Waterman Farm of the Ohio State University, Columbus, Ohio	40.0333	-83.0417	Dfa		Crosby silt loam (fine, mixed, active, mesic Aeric Epiaqualfs)			1996	2006	10	10	amendments	3	Three crop residue levels (0, 8, 16 Mg/ha/yr)	none	comparator-intervention	randomised design (blocked)	plot-level	5 x 5 m	3	1	5 cores from each of three replicated plots	0-5, 5-10, 10-20, 20-30, 30-40, 40-50 cm	dry combustion method (900 8C) using a CN analyzer (Vario Max, Elementar Americas, Inc., Germany) (Nelson and Sommers, 1996)	SOC	g/kg	Figure 8	measured	no	None	No	1	0	2	0	2	High
BLANC09V73.1	1		10245628	Regional Study of No-Till Impacts on Near-Surface Aggregate Properties that Influence Soil Erodibility	Blanco-Canqui H ; Mikha M M; Benjamin J G; Stone L R; Schlegel A J; Lyon D J; Vigil M F; Stahlman P W;	Soil Science Society of America Journal	2009	73	1361-1368	hblanco@ksu.edu	USA	Hays, Kansas (see Table 1, only location within the right climate zone)	38.5	-99.19	Cfa	Further details on soil management for the experimental sites are discussed by Lyon et al. (1998) and McVay et al. (2006).	34 (NT), 39 (CT)			1965	2008	43	43	tillage	3	no tillage / reduced tillage / conventional tillage	annual	comparator-intervention	randomised design (blocked)	plot-level		4	1		0-2, 2-5, 5-10 cm	Dry combustion (CN analyser)	SOC	g/kg	Figure 6	not reported	LSD	LSD	No	1	0	2	2	0	High
BLANC10V74.1	1		10245632	Soil Response to Long-Term Cropping Systems on an Argiustoll in the Central Great Plains	Blanco-Canqui H ; Stone L R; Stahlman P W;	Soil Science Society of America Journal	2010	74	602-611	hblanco@ksu.edu	USA	Agricultural Research Center of Kansas State University, Hays, Kansas	30.846	-99.3407	Cfa		Crete silty clay loam			1976	2009	33	33	crop rotation / tillage	5 x 2	Sorghum-fallow (SF), continuous sorghum (SS), winter wheat-sorghum-fallow (WSF), wheat-fallow (WF), continuous wheat (WW) all with reduced tillage (RT) and no tillage (NT)	annual (single and double-crop)	comparator-intervention	randomised design (split-plot)	plot-level	24.4 x 12.2m	3	1	1 bulk soil sample per plot	0-2.5, 2.5-10 cm	Dry combustion using C/N analyser	SOC	g/kg	Table 1	measured	no	None	No	1	0	2	2	0	High
BLANC11V144.2a	2	a	10245630	Soil-profile distribution of carbon and associated properties in no-till along a precipitation gradient in the central Great Plains	Blanco-Canqui H ; Schlegel A J; Heer W F;	Agriculture Ecosystems & Environment	2011	144	107-116	hblanco@ksu.edu	USA	Hutchinson	38.3	-97.55	Cfa	Further information on soil management for each experiment is given by Heer (2009), Blanco-Canqui et al. (2009a), and Stone and Schlegel (2010.	Ostloam(fine-loamy, mixed, superactive, mesic Udic Argiustolls)			1987	2010	23	23	fertiliser / tillage	6 x 2	tillage: no-tillage / conventional tillage. fertiliser: no fertiliser / 6 levels of N in subplots	annual	comparator-intervention	randomised design (split-plot)	plot-level		4	1	2 soil samples per plot	0–2.5, 2.5–5, 5–10, 10–15, 15–20, 20–30, 30–40, 40–60, 60–80, 80–100 cm	Dry combustion after acid removal of inorganic C	SOC	g/kg	Figure 2	measured	LSD values in Figure 2	LSD	No	1	0	2	1	2	High
BLANC11V144.2b	2	b	10245630	Soil-profile distribution of carbon and associated properties in no-till along a precipitation gradient in the central Great Plains	Blanco-Canqui H ; Schlegel A J; Heer W F;	Agriculture Ecosystems & Environment	2011	144	107-116	hblanco@ksu.edu	USA	Hays, Kansas	38.879	-99.327	Cfa	Further information on soil management for each experiment is given by Heer (2009), Blanco-Canqui et al. (2009a), and Stone and Schlegel (2010.	Harney siltloam(fine,smectitic,mesicTypicArgiustolls)			1965	2010	45	45	fertiliser / tillage	4 x 2	tillage: no-tillage / conventional tillage. fertiliser: no fertiliser / 4 levels of N in subplots	annual	comparator-intervention	randomised design (split-plot)	plot-level		4	1	2 soil samples per plot	0–2.5, 2.5–5, 5–10, 10–15, 15–20, 20–30, 30–40, 40–60, 60–80, 80–100 cm	Dry combustion after acid removal of inorganic C	SOC	g/kg	Figure 2	measured	LSD values in Figure 2	LSD	No	1	0	2	2	2	High
BLANC11V75.1	1		10243592	Addition of cover crops enhances no-till potential for improving soil physical properties	Blanco-Canqui H ; Mikha M M; Presley D R; Claassen M M;	Soil Science Society of America Journal	2011	75	1471-1482	hblanco@ksu.edu	USA	Hesston, Kansas	38.138	-97.431	Cfa		Geary silt loam (a fi ne-silty, mixed, superactive, mesic Udic Argiustoll)			1995	2010	15	15	crop rotation / fertiliser	3 x 4	Three successive catch crops sown 1995-2000 (hairy vetch) and 2002-2008 (sunn hemp and late-maturing soybean) / N application rate: 0 / 33 / 66 / 100 kg N/ha	annual	comparator-intervention	randomised design (split-plot)	plot-level	6 x 13.5 m	4	1	? likely 1 bulk sample per plot	0-7.5, 7.5-15 cm	dry combustion method (Nelson and Sommers, 1996)	SOC	g/kg	Figure 3	measured	no	None	No	1	0	2	0	0	High
BLANC12V189.2a	2	a	10245633	Tensile strength and organic carbon of soil aggregates under long-term no tillage in semiarid Aragon (NE Spain)	Blanco-Moure N ; Angurel L A; Moret-Fernandez D ; Lopez M V;	Geoderma	2012	189	423-430	vlopez@eead.csic.es	Spain	Penaflor CC	41.7417	0.771667	Cfa	López et al. 2012// López et al. 1996	Not stated					19	19	tillage	3	CT / RT / NT	annual	comparator-intervention	randomised design (blocked)	plot-level	fields	3	1	3	0-5 cm	dry combustion (LECO analyser)	OC	g/kg	Table 2	no	no	None	No	1	0	2	0	0	High
BLANC12V189.2b	2	b	10245633	Tensile strength and organic carbon of soil aggregates under long-term no tillage in semiarid Aragon (NE Spain)	Blanco-Moure N ; Angurel L A; Moret-Fernandez D ; Lopez M V;	Geoderma	2012	189	423-430	vlopez@eead.csic.es	Spain	Penaflor CF	41.7394	0.775	Cfa	López et al. 2012// López et al. 1996	Not stated					20	20	tillage	3	CT / RT / NT	annual	comparator-intervention	randomised design (blocked)	plot-level	fields	1	1	3	0-5 cm	dry combustion (LECO analyser)	OC	g/kg	Table 2	no	no	None	No	1	0	2	1	0	High
BLANC12V99.1	1		10245635	Dynamics of aggregate destabilization by water in soils under long-term conservation tillage in semiarid Spain	Blanco-Moure N ; Moret-Fernandez D ; Lopez M V;	Catena	2012	99	34-41	vlopez@eead.csic.es	Spain	Various (Lanaja, Torres de Alcanadre, Undués de Lerda, Artieda)	42.2	-0.7	Cfb and Csa	López et al 2012	Various (see Table1)					9-21 years (only one site is less than 10 years)	various	tillage	3	conventional tillage / no tillage / natural soil	annual	comparator-intervention	paired design	field		4	1	3	0-5 cm	dry combustion (LECO analyser)	OC	g/kg	Table 2	no	no	None	No	1	0	0	0	0	Low
BLANC13V29.2a	2	a	10245634	Long-term no-tillage effects on particulate and mineral-associated soil organic matter under rainfed Mediterranean conditions	Blanco-Moure N ; Gracia R ; Bielsa A C; Lopez M V;	Soil Use and Management	2013	29	250-259	vlopez@eead.csic.es	Spain	Penaflor CC	41.7417	0.771667	Cfa	López et al 2012, Blanco-Moure et al., 2012		Table 2 (measured for each treatment)				19	19	tillage	3	CT / RT / NT	annual	comparator-intervention	randomised design (blocked)	plot-level		3	1	3 pseudo-replicates and 2 samples at each pseudo-replicate	0-5, 5-20, 20-40 cm	dry combustion (LECO analyser)	OC	g/kg	Table 2 / Figure 2	measured	only LSD	None (overall SD calculable)	No	1	0	2	0	2	High
BLANC13V29.2b	2	b	10245634	Long-term no-tillage effects on particulate and mineral-associated soil organic matter under rainfed Mediterranean conditions	Blanco-Moure N ; Gracia R ; Bielsa A C; Lopez M V;	Soil Use and Management	2013	29	250-259	vlopez@eead.csic.es	Spain	Penaflor CF	41.7394	0.775	Cfa	López et al 2012, Blanco-Moure et al., 2012		Table 2 (measured for each treatment)				20	20	tillage	3	CT / RT / NT	annual	comparator-intervention	randomised design (blocked)	plot-level		3	1	3 pseudo-replicates and 2 samples at each pseudo-replicate	0-5, 5-20, 20-40 cm	dry combustion (LECO analyser)	OC	g/kg	Table 2 / Figure 2	measured	only LSD	None (overall SD calculable)	No	1	0	2	1	2	High
BLEVI83V3.1	1		Bibliographic checking: Abstract screening 2; 58	Changes in soil properties after 10 years continuous non-tilled and conventionally tilled corn	Blevins R.L.; G.W. Thomas, M.S. Smith, W.W. Frye, P.L. Cornelius	Soil Tillage Res	1983	3	135-146		USA	Kentucky Agricultural Experiment Station Farm at Lexington	38.031	-84.504	Cfa		Maury silt loam (Typic Paleudalfs)			1970	1980	10	10	amendments / fertiliser / tillage	2 x 4 x 2	amendments: limed / unlimed. fertiliser: 0 / 84 / 168 / 336 kg N/ha. Tillage: no tillage / conventional tillage		comparator-intervention	randomised design (blocked)		5.8 x 6.1 m	4	2 (1975 / 1980)	not stated	0-5, 5-15, 15-30 cm	sulfuric acid-permanganate method of Allison (1965)	SOM	%	Table 5	measured	none	None	No	1	0	2	0	2	High
BODDE10V16.3a	3	a	10243595	Carbon accumulation at depth in Ferralsols under zero-till subtropical agriculture	Boddey R M; Jantalia C P; Conceiçao P C; Zanatta J A; Bayer C ; Mielniczuk J ; Dieckow J ; Dos Santos ; H P ; Denardin J E; Aita C ; Giacomini S J; Alves B J. R; Urquiaga S ;	Global Change Biology	2010	16	784-795	bob@cnpab.embrapa.br	Brazil	Passo Fundo	-28.15	-52.24	Cfa		Typic Haplorthox (Rhodic Ferralsol)			1984	1999	15	15	tillage	2	conventional tillage / no tillage	annual (double crops)	comparator-intervention	randomised design (blocked)	plot-level	5 x 10 m	4	1	several samples in each soil horizon	0–5, 5–10, 10–15, 15–20, 20–30, 30–40, 40-55, 55-70, 70-85, 85-100 cm	Dry combustion (CHN/TOC analyser)	SOC	g/kg and MgC/ha	Figure 1 / Figure 3	calculated	LSD	LSD	No	1	0	2	0	2	High
BODDE10V16.3b	3	b	10243595	Carbon accumulation at depth in Ferralsols under zero-till subtropical agriculture	Boddey R M; Jantalia C P; Conceiçao P C; Zanatta J A; Bayer C ; Mielniczuk J ; Dieckow J ; Dos Santos ; H P ; Denardin J E; Aita C ; Giacomini S J; Alves B J. R; Urquiaga S ;	Global Change Biology	2010	16	784-795	bob@cnpab.embrapa.br	Brazil	Cruz Alta	-28.29	-53.36	Cfa		Typic Haplorthox (Rhodic Ferralsol)			1985	1999	17	17	crop rotation / tillage	2 x 2	tillage: conventional tillage / no tillage. crop rotation: winter wheat-soybean / (vetch+black oats)-maize (yr1), winter wheat-soybean (yr2), black oats-soybean (yr3)	2 rotations: R1: cont. Wheat in winter followed by soybean in summer. R2: (year1) common vetch mixed with black oats in winter and maize in summer(year2) wheat/soybean followed by (year3) black oats/soybean	comparator-intervention	randomised design (blocked)	plot-level	20 x 15m	3	1	several samples in each soil horizone	0–5, 5–10, 10–15, 15–20, 20–30, 30–40, 40-60, 60-80, 80-100 cm	Dry combustion (CHN/TOC analyser)	SOC	g/kg and MgC/ha	Figure 4 (a/b) / Figure 5	calculated	LSD	LSD	No	1	0	2	0	2	High
BODDE10V16.3c	3	c	10243595	Carbon accumulation at depth in Ferralsols under zero-till subtropical agriculture	Boddey R M; Jantalia C P; Conceiçao P C; Zanatta J A; Bayer C ; Mielniczuk J ; Dieckow J ; Dos Santos ; H P ; Denardin J E; Aita C ; Giacomini S J; Alves B J. R; Urquiaga S ;	Global Change Biology	2010	16	784-795	bob@cnpab.embrapa.br	Brazil	Santo Angelo	-28.30	-54.30	Cfa		Typic Haplorthox (Rhodic Ferralsol)			1979	1999	26	26	tillage	2	conventional tillage / no tillage	In the two different rotation-schemes it was all annuals and with two crops per year	comparator-intervention	randomised design (blocked)	plot-level	20 x 40m	2	1	several samples in each soil horizone	0–2.5, 2.5–5, 5-10, 10–20, 20–30, 30–40, 40-60, 60-80, 80-100 cm	Dry combustion (CHN/TOC analyser)	SOC	MgC/ha	Figure 6	calculated	LSD	LSD	No	0	0	2	1	2	Low
BOLIN10V138.3a	3	a	10243601	Long-term soil organic carbon and nitrogen dynamics in forage-based crop rotations in Northern Sweden (63-64°N)	Bolinder M A; Kätterer T ; Andrén O ; Ericson L ; Parent L E; Kirchmann H ;	Agriculture, Ecosystems and Environment	2010	138	335-342	martin.bolinder@mark.slu.se	Sweden	Offer	63.14	17.75	Dfc	Andrén et al., 2008, Ericson and Mattsson (2000)	20-25			1956	2008	52	52	multiple	4	1) undersown barley-forage-forage-(forage+30Mg/ha manure)-forage-(forage+30Mg/ha manure) / 2) undersown barley-(forage+30Mg/ha manure)-forage-(green fodder+30Mg/ha manure)-fodder rape / 3) undersown barley-forage-forage-winter rye-green fodder-(potato+40Mg/ha manure) / 4) undersown barley-green manure-winter rye-peas-potato-carrot	annual	comparator-intervention	purposeful	plot	8*20m	6 (?; stated to be unreplicated)	1	3 cores at 3 different locations (9) per plot	0-12.5, 12.5-25 cm	dry combustion (LECO analyser)	SOC / change in SOC store	% / kg/m2	Table 3 / Figure 2	measured	Yes	Undescribed measure	No	?	0	?	2	1	Unclear
BOLIN10V138.3b	3	b	10243601	Long-term soil organic carbon and nitrogen dynamics in forage-based crop rotations in Northern Sweden (63-64°N)	Bolinder M A; Kätterer T ; Andrén O ; Ericson L ; Parent L E; Kirchmann H ;	Agriculture, Ecosystems and Environment	2010	138	335-342		Sweden	Ås	62.25	14.57	Dfc	Andrén et al., 2009	20			1957	1987	30	30	multiple	4	1) undersown barley-forage-forage-(forage+30Mg/ha manure)-forage-(forage+30Mg/ha manure) / 2) undersown barley-(forage+30Mg/ha manure)-forage-(green fodder+30Mg/ha manure)-fodder rape / 3) undersown barley-forage-forage-winter rye-green fodder-(potato+40Mg/ha manure) / 4) undersown barley-green manure-winter rye-peas-potato-carrot	annual	comparator-intervention	split-plot design	plot	8*20m	2	1	?	0-25 cm	dry combustion (LECO analyser)	SOC / change in SOC store	% / kg/m2	Table 4 / Figure 2	measured	yes	Undescribed measure	No	0	0	2	2	1	Low
BOLIN10V138.3c	3	c	10243601	Long-term soil organic carbon and nitrogen dynamics in forage-based crop rotations in Northern Sweden (63-64°N)	Bolinder M A; Kätterer T ; Andrén O ; Ericson L ; Parent L E; Kirchmann H ;	Agriculture, Ecosystems and Environment	2010	138	335-342		Sweden	Röbäcksdalen	63.817	20.233	Dfc	Andrén et al., 2010	10 to 15			1958	1987	29	29	multiple	4	1) undersown barley-forage-forage-(forage+30Mg/ha manure)-forage-(forage+30Mg/ha manure) / 2) undersown barley-(forage+30Mg/ha manure)-forage-(green fodder+30Mg/ha manure)-fodder rape / 3) undersown barley-forage-forage-winter rye-green fodder-(potato+40Mg/ha manure) / 4) undersown barley-green manure-winter rye-peas-potato-carrot	annual	comparator-intervention	split-plot design	plot	8*20m	2	1	?	0-25 cm	dry combustion (LECO analyser)	SOC / change in SOC store	% / kg/m2	Table 4 / Figure 2	Measured	yes	Undescribed measure	No	0	0	2	1	1	Low
BORJE12V48.1	1		10245657	Soil microbial community structure affected by 53 years of nitrogen fertilisation and different organic amendments	Borjesson G ; Menichetti L ; Kirchmann H ; Katterer T ;	Biology and Fertility of Soils	2012	48	245-257	gunnar.borjesson@slu.se	Sweden	Ultuna, Uppsala	59.8	17.65	Dfb	Kirchmann et al. (1994, 1996)	36.5			1956	2009	53	53	amendments / fertiliser	11	bare fallow unfertilised / cropped unfertilised / calcium nitrate (80kgN/ha) / ammonium sulphate (80kgN/ha) / straw (4t C/ha) no N / straw (4t C/ha) + 80kgN/ha / green manure (4t C/ha) / FYM (4t C/ha) / peat (4t C/ha) + 80kgN/ha / sawdust (4t C/ha) + 80kgN/ha / sewage sludge (4t C/ha)	annual	before-after-comparator-intervention	not stated / time series	blocks	2*2m	4	18	?	0-20 cm	dry combustion (LECO analyser)	TC	% weight	Figure 1	not reported	no, though a time-serie	None	No	1	2	?	2	1	Unclear
BORJE14V14.4a	4	a	11567250	Four Swedish long-term field experiments with sewage sludge reveal a limited effect on soil microbes and on metal uptake by crops	Borjesson G ; Kirchmann H ; Katterer T ;	Journal of Soils and Sediments	2014	14	164-177	gunnar.borjesson@slu.se	Sweden	Ultuna, Uppsala	59.8	17.65	Dfb		36.5			1956	2009	53	53	amendments / fertiliser	3	unfertilised cropped / normal fertilised / sewage sludge	annual	before-after-comparator-intervention	blocked design	plot	?	4	1	?	0-20 cm	dry combustion (LECO analyser)	TC	%	Table 2	not reported	no	None	No	1	0	2	2	1	High
BORJE14V14.4b	4	b	11567250	Four Swedish long-term field experiments with sewage sludge reveal a limited effect on soil microbes and on metal uptake by crops	Borjesson G ; Kirchmann H ; Katterer T ;	Journal of Soils and Sediments	2014	14	164-177	gunnar.borjesson@slu.se	Sweden	Lanna	58.333	13.117	Dfb		42			1997	2010	13	13	amendments / fertiliser	3	unfertilised cropped / normal fertilised / sewage sludge	annual	before-after-comparator-intervention	blocked design	plot	?	4	1	?	0-20 cm	dry combustion (LECO CNS Analyzer; LECO Corporation, St Joseph MI 49085, USA)	TC	%	Table 3	not reported	no	None	No	1	0	2	0	1	High
BORJE14V14.4c	4	c	11567250	Four Swedish long-term field experiments with sewage sludge reveal a limited effect on soil microbes and on metal uptake by crops	Borjesson G ; Kirchmann H ; Katterer T ;	Journal of Soils and Sediments	2014	14	164-177	gunnar.borjesson@slu.se	Sweden	Petersborg	55.533	13	Cfb		14			1981	2011	30	30	amendments / fertiliser	6	different levels of sewage sludge/different levels of mineral fert.	annual	before-after-comparator-intervention	blocked design	plot	?	4	1	?	0-20 cm	dry combustion (LECO CNS Analyzer; LECO Corporation, St Joseph MI 49085, USA)	TC	%	Table 4	not reported	no	None	No	1	0	2	2	1	High
BORJE14V14.4d	4	d	11567250	Four Swedish long-term field experiments with sewage sludge reveal a limited effect on soil microbes and on metal uptake by crops	Borjesson G ; Kirchmann H ; Katterer T ;	Journal of Soils and Sediments	2014	14	164-177	gunnar.borjesson@slu.se	Sweden	Igelösa	55.75	13.3	Cfb		26			1981	2011	30	30	amendments / fertiliser	6	different levels of sewage sludge/different levels of mineral fert.	annual	before-after-comparator-intervention	blocked design	plot	?	4	1	?	0-20 cm	dry combustion (LECO CNS Analyzer; LECO Corporation, St Joseph MI 49085, USA)	TC	%	Table 5	not reported	no	None	No	1	0	2	2	1	High
BORRE93V28.1	1		Bibliographic checking: Abstract screening 2; 45	Ploughing and rotary cultivation for cereal production in a long- term experiment on a clay soil in southeastern Norway. 1. Soil properties.	Borresen T.; and Njos A.	Soil Tillage Res.	1993	28	97-108		Norway	Osaker Research Station, Tune	59.322	11.047	Dfb		45	38	17	1976	1989	13	13	fertiliser / tillage	2 x 2	fertiliser: 50 / 100 kg N/ha. tillage: mouldboard plough / rotivator		comparator-intervention	split-plot design			4	1	not stated	0-5, 10-20 cm	Tinsley (1950)	SC / OM	g/100g	Table 6	measured	no	None	No	1	0	2	0	1	High
BRAVO07V172.1	1		10243610	Long-term influence of conservation tillage on chemical properties of surface horizon and legume crops yield in a vertisol of Southern Spain	Bravo C A; Giráldez J V; Ordóñez R ; González P ; Torres F P;	Soil Science	2007	172	141-148	albravo@cantv.net	Spain	Tomejil Agricultural Experiment Station in Carmona	37.24	-05.35	Csa		very fine montmorillonitic, thermic, chromic haploxerert (60% clay)			1983	2002	19	19	tillage	2	conventional tillage / direct drilling	annual	comparator-intervention	randomised design (blocked)	block	15 x 180m	3	3 (1987 / 1990 / 2002)	34 samples per plot	0-10 cm	Walkey-Black method (Nelson and Sommers 1982)	SOC / change in SOC)	g/kg	Table 1 (change in SOC) / Table 2 (SOC 2002)	not reported	max, min and coefficient of variation	CV, max, min	No	1	0	2	0	0	High
BREME94V74.1	1		10245676	SENSITIVITY OF TOTAL, LIGHT FRACTION AND MINERALIZABLE ORGANIC-MATTER TO MANAGEMENT-PRACTICES IN A LETHBRIDGE SOIL	Bremer E ; Janzen H H; Johnston A M;	Canadian Journal of Soil Science	1994	74	131-138		Canada	Lethbridge, Alberta	49.693	-112.842	Dfb		Orthic Dark Brown Chernozemic clay loam			1951 / 1985 (see Table 1)	1992	41	41	amendments / crop rotation	9	Fallow-wheat (+N) / fallow-wheat-wheat (+N) / continuous wheat (+N) / fallow+manure-wheat-wheat / Fallow-wheat-wheat-alfalfa/crested wheat grass mixture (x3) / native grass	annual	comparator-intervention	randomised design (blocked)	plot-level	3.2 x 36 m	4	1	5 cores per plot	0-7.5, 7.5-15, 15-30 cm	Dry combustion (difference between TC and inorganic C)	SOC	g/kg	Table 3	measured	no	None	No	1	0	2	2	2	High
BREME95V59.1	1		10243611	Total and light-fraction carbon dynamics during four decades after cropping changes	Bremer E ; Ellert B H; Janzen H H;	Soil Science Society of America Journal	1995	59	1398-1403	bremer@abrsle.agr.ca	Canada	Lethbridge, Alberta	49.693	-112.842	Dfb	(Bremer et al.,1994)	Clay loam texture (Typic Haploboroll)			1951	1992	41	41	crop rotation	3	continuous wheat / fallow-wheat / fallow-wheat-wheat	annual	comparator-intervention	randomised design (blocked) / time series	plot-level	3.2 x 36.6 m	4	5 (1954 / 1967 / 1974 / 1985 / 1992)	5 cores per plot (composited)	0-15, 15-30 cm	Dry combustion after acid removal of inorganic C	SOC/ OC/ IC	mg/g	Figure 2 (0-15cm) / Figure 3 (15-30cm)	not reported	Error bars indicating average standard deviation after removal of block effects.	SD	Yes	1	1	2	2	2	High
BRIED12V170.1	1		10245682	Soil organic matter pools and carbon-protection mechanisms in aggregate classes influenced by surface liming in a no-till system	Briedis C ; Sa J C. D; Caires E F; Navarro J D; Inagaki T M; Boer A ; Neto C Q; Ferreira A D; Canalli L B; dos Santos ; J B ;	Geoderma	2012	170	80-88	jcmsa@uepg.br	Brazil	Ponta Grossa	-25.167	-50.083	Cfb	Caires et al. (2008)	29.5	24	46.5	1993	2008	15	15	amendments	4 (2 addition times (1993 and 2000) and two levels)	1993 addition of 6 t/ha dolomitic lime / 2000 addition of 3 t/ha dolomitic lime / no lime	annual	comparator-intervention	randomised design (blocked)	plot-level	8 x 6.3 m	3	1	not stated	0-2.5, 2.5-5, 5-10, 10-20 cm	Dry combustion	TOC	g/kg	Table 3	not reported	no	None	No	1	0	2	0	1	High
BRIED12V76.1	1		10245681	Changes in Organic Matter Pools and Increases in Carbon Sequestration in Response to Surface Liming in an Oxisol under Long-Term No-Till	Briedis C ; Sa J C. D; Caires E F; Navarro J D; Inagaki T M; Boer A ; Ferreira A D; Neto C Q; ; Canalli L B; dos Santos ; J B ;	Soil Science Society of America Journal	2012	76	151-160	cmsa@uepg.br; jcmoraessa@yahoo.com.br	Brazil	Ponta Grossa	-25.167	-50.083	Cfb		295 g/kg	240 g/kg	465 g/kg	1993	2008	15	15	amendments	4	dif. Levels of liming	annual	before-after-comparator-intervention	split-plot design	plot	8*6.3 m	3	2	3	0-2.5, 2.5-5, 5-10, 10-20 cm	dry combustion (LECO analyser)	SOC	g/kg and Mg/ha	Table 3	measured	only LSD	None (overall SD calculable)	No	1	0	2	0	1	High
BROCK11V174.3a	3	a	10245684	Relation between soil organic matter and yield levels of nonlegume crops in organic and conventional farming systems	Brock C ; Fliessbach A ; Oberholzer H R; Schulz F ; Wiesinger K ; Reinicke F ; Koch W ; Pallutt B ; Dittman B ; Zimmer J ; Hulsbergen K J; Leithold G ;	Journal of Plant Nutrition and Soil Science	2011	174	568-575	christopher.j.brock@agrar.uni-giessen.de	Switzerland	Therwil, Basel	47.499	7.557	Cfb	Mäder et al. 2006				1978	2006	28	28	multiple	4	Altogether, the long-term field experiments included seven organic mixed-farming treatments, seven organic stockless-farming treatments, one biodynamic treatment, three conventional mixed-farming, and three conventional stockless-farming treatments (one of the latter being an artificial system with fodder legume crop- ping but mineral fertilization only) (Tab. 2). CON-AS, BIODYN, ORG-MF, CON-MF	annual/perennial	comparator-intervention	not stated			4	1		not stated	dry combustion	SOM	g/kg	Table 3	not reported	Yes- SD	SD	No	1	0	?	1	?	Unclear
BROCK11V174.3b	3	b	10245684	Relation between soil organic matter and yield levels of nonlegume crops in organic and conventional farming systems	Brock C ; Fliessbach A ; Oberholzer H R; Schulz F ; Wiesinger K ; Reinicke F ; Koch W ; Pallutt B ; Dittman B ; Zimmer J ; Hulsbergen K J; Leithold G ;	Journal of Plant Nutrition and Soil Science	2011	174	568-575	christopher.j.brock@agrar.uni-giessen.de	Germany	Bernburg	51.787	11.729	Cfb	Debruck, 2003				1994	2006	12	12	multiple	3	CON-SFC (conventional stockless cash crop farming), ORG-SFC (organic stockless cash crop farming), ORG-MF (organic mixed farming)	annual/perennial	comparator-intervention	not stated			3	1		not stated	dry combustion (ISO 10694, ISO 13878) after volumetric measurement of SIC and subtraction from TOC to give SOC	SOM	g/kg	Table 3	not reported	Yes- SD	SD	No	1	0	?	0	?	Unclear
BROCK11V174.3c	3	c	10245684	Relation between soil organic matter and yield levels of nonlegume crops in organic and conventional farming systems	Brock C ; Fliessbach A ; Oberholzer H R; Schulz F ; Wiesinger K ; Reinicke F ; Koch W ; Pallutt B ; Dittman B ; Zimmer J ; Hulsbergen K J; Leithold G ;	Journal of Plant Nutrition and Soil Science	2011	174	568-575	christopher.j.brock@agrar.uni-giessen.de	Germany	Dahnsdorf	52.117	12.6	Cfb	Deike et al. 2008				1996	2006	10	10	multiple	2	CON-MF (conventional mixed farming), ORG-MF (organic mixed farming)	annual/perennial	comparator-intervention	not stated			4	1		not stated	dry combustion (ISO 10694, ISO 13878) after volumetric measurement of SIC and subtraction from TOC to give SOC	SOM	g/kg	Table 3	not reported	Yes- SD	SD	No	1	0	?	0	?	Unclear
BULL98V28.1	1		10240185	Organic geochemical studies of soils from the Rothamsted Classical Experiments--II, Soils from the Hoosfield Spring Barley Experiment treated with different quantities of manure	Bull I D; van Bergen ; P F ; Poulton P R; Evershed R P;	Organic Geochemistry	1998	28	11-26		UK	Rothamsted	51.817	-0.35	Cfb	Warren and Johnston (1967), Jenkinson and Johnston (1977)				1852	1995	140	140	amendments	3	no manure since 1852; FYM from 1852-1871 - then nothing; FYM since 1852 till now		before-after-comparator-intervention	time series			1	5 (1882 / 1913 / 1946 / 1965 / 1995)		0-23 cm	GC	TOC	%	Figure 6 (b)	not reported	no - but a timeseries	None	Yes	0	1	0	2	1	Low
BÜNEM08V44.1	1		10243626	Soil organic phosphorus and microbial community composition as affected by 26 years of different management strategies	Bünemann E K; Marschner P ; Smernik R J; Conyers M ; McNeill A M;	Biology and Fertility of Soils	2008	44	717-726	else.buenemann@ipw.agrl.ethz.ch	Australia	Wagga Wagga	-35.117	147.333	Cfa	Heenan et al. 1994, 200; Chan and Heenan 1993; Chan et al. 2002; Heenan and Chan 1992; Henan et al. 2004; Heenan and Taylor 1995	29	15		1979	2005	26	26	amendments / crop rotation / tillage	5	wheat-lupin, mulch, 3 cultivations (chisel) / wheat-lupin, burn, 3 cultivations / wheat-wheat (-N), burn, 3 cultivations / wheat-subclover (mown), mulch, direct drill / wheat-subclover (mown), mulch, 3 cultivations	annual	comparator-intervention	blocked design	Block	4.3*50m	3	1	5 samples per plot	0-5 cm	dry combustion (LECO analyser)	TOC	g/kg	Table 2	not reported	no	None	No	1	0	2	1	0	High
BUYAN97Vx.1	1		Bibliographic checking: Abstract screening 2; 74	Sanborn field: effect of 100 years of cropping on soil parameters influencing productivity.	Buyanovsky, G.A; Brown, J.R., Wagner, G.H.,	In: Paul, E.A., Paustian, K., Elliott, E.T., Cole, C.V. (Eds.), Soil Organic Matter in Temperate Ecosystems: Long-Term Experiments in North America. CRC Press, New York, pp. 183-196	1997				USA	Sanborn Field, campus of the University of Missouri-Columbia	38.94	-92.328	Cfa		Mexico silt loam (Udollic Ochraqualfs) grading into Lindley loam (Typic Hapludalfs)			1915	1986	71	71	amendments / crop rotation	4	amendments: manured timothy / unmanured timothy. Crop rotation: timothy / forages (1915-1949) and then corn with residue incorporation (1950-1986) / wheat (1915-1949) with residue incorporation (1950-1986)	annual and perennial	before-after	purposeful / time series		30.6 x 9.5 m	1	6 (1915 / 1928 / 1938 / 1962 / 1975 / 1986)	12 cores per plot	Various (multiple down to 120cm)	Dry combustion	SOC	%	Figure 6	not present	None	None	No	0	1	0	2	2	Low
BUYAN98V4.2a	2	a	Bibliographic checking: Abstract screening 2; 7	Carbon cycling in cultivated land and its global significance.	Buyanovsky, G. A.; and Wagner, G. H.	Global Change Biology	1998	4	131-141	snrgregb@muccmail.missouri.edu	USA	Sanborn Field, campus of the University of Missouri-Columbia	38.94	-92.328	Cfa	Upchurch et al. 1985; Buyanovsky et al. 1990; Brown 1994	Mexico silt loam (fine montmorillonitic, mesic, Udollic Ochraqualf)			1888	1988	100	100	tillage	2	tillage: conventional tillage / no tillage.		comparator-intervention	not stated		30 x 10 m	5	not stated	not stated	0-20 cm	dry combustion in a purified stream of oxygen (Nelson & Sommers 1982)	SOC	kg/m2	Figure 1	measured	no	None	No	2	?	?	2	1	Unclear
BUYAN98V4.2b	2	b	Bibliographic checking: Abstract screening 2; 8	Carbon cycling in cultivated land and its global significance.	Buyanovsky, G. A.; and Wagner, G. H.	Global Change Biology	1998	4	131-141	snrgregb@muccmail.missouri.edu	USA	Sanborn Field, campus of the University of Missouri-Columbia	38.94	-92.328	Cfa	Upchurch et al. 1985; Buyanovsky et al. 1990; Brown 1994	Mexico silt loam (fine montmorillonitic, mesic, Udollic Ochraqualf)			1963	1988	25	25	amendments / crop rotation / fertiliser	8	continuous wheat + manure / continuous wheat + mineral fertiliser / continuous wheat / continuous corn + manure / continuous corn + min. fert. (till and no till, overlap with study above) / continuous corn / corn-wheat-clover + min. fert / corn-wheat-clover + min. fert. + N	annual	comparator-intervention	not stated		30 x 10 m	not stated	2 (1963 / 1988)	not stated	0-20 cm	dry combustion in a purified stream of oxygen (Nelson & Sommers 1982)	TC	kg/m2	Table 4	measured	no	None	No	?	0	?	1	1	Unclear
BUYSS13V167.1	1		10245702	Fifty years of contrasted residue management of an agricultural crop: Impacts on the soil carbon budget and on soil heterotrophic respiration	Buysse P ; Roisin C ; Aubinet M ;	Agriculture Ecosystems & Environment	2013	167	52-59	paulinebuysse@gmail.com	Belgium	Gembloux	50.558	4.728	Cfb		12	85	3	1959		50	50	amendments	6 though in this article they only have 3 included	residue export; FYM; residue restitution : In the residue export treatment (RE), most crop residues were removed after harvest and no organic C was added to the soil. In the farmyard manure treatment (FYM), application of fresh manure (30–60 t ha−1 ) to the soil was carried out once every 4 (until 1975) or 3 (from 1975 onwards) years, at the beginningof each sugar beet crop season. In the residue…	annual	comparator-intervention	not stated / time series	Plot	10*70m	6	almost all years	10 per plot	0-25 cm	Walkley-Black, 1934	SOC	kg/m2	Figure 1	one value was given : pers. comment!	yes (95% confidence interval) and a timeseries	95% CI	Yes	2	2	0	2	1	Low
CADE-10V39.1	1		10243633	Phosphorus forms and chemistry in the soil profile under long-term conservation tillage: A phosphorus-31 nuclear magnetic resonance study	Cade-Menun B J; Carter M R; James D C; Liu C W;	Journal of Environmental Quality	2010	39	1647-1656	Barbara.Cade-Menun@agr.gc.ca	Canada	Central Prince Edward Island	46.323	-63.46	Dfb	Carter et al 1988, Carter 1991a, 1991b,2 2005				1985	2003	18	18	tillage	2	Till, no till	annual	comparator-intervention	randomised design (blocked)	Plot	14*10m	4	1	6 per plot	0-5, 5-10, 10-20, 20-30, 30-40, 40-60 cm	dry combustion	TC	mg/kg	Table 1	not reported	Yes	SD	No	1	0	2	0	2	High
CALEG08V100.1	1		10245709	Impact of Long-Term No-Tillage and Cropping System Management on Soil Organic Carbon in an Oxisol: A Model for Sustainability	Calegari A ; Hargrove W L; Rheinheimer D D; Ralisch R ; Tessier D ; de Toudonnet ; S ; Guimaraes M D;	Agronomy Journal	2008	100	1013-1019	bhargrov@ksu.edu	Brazil	IAPAR (Agronomic Institute) Experimental Station, Pato Branco	-26.1167	-52.6833	Cfb		72	14	14	1986	2005	19	19	crop rotation / tillage	12	NT/CT * Fallow/Vetch/Wheat/Radish/Oat/Lupin	annual	before-after-comparator-intervention	split-plot design	block	120 m2	3	1 in the beginning one in the end	1 trench per plot	0-5, 5-10, 10-20, 20-30, 30-40, 40-60 cm	wet digestion (Olsen and Sommers1982)	SOC	Mg/ha ; g/kg	Table 2 / Table 3 / Table 4 / Figure 2	measured	No	None	No	1	0	2	0	2	High
CAMBA92V56.1	1		Bibliographic checking: Abstract screening 2; 56	Particulate soil organic matter changes across a grassland cultivation sequence	Cambardella, C.A.; Elliott, E.T.,	Soil Sci. Soc. Am. J.	1992	56	777-783		USA	High Plains Agricultural Research Laboratory near Sidney, NE	44.453	-69.723	Dfb		Duroc loam (a fine-silty, mixed, mesic Pachic Haplustoll)			1969	1990	21	21	tillage	4	bare fallow / stubble mulch / no till / native sod		comparator-intervention	randomised design (blocked)		8.5 x 46 m	3	1	10 cores per plot	0-20 cm	(Snyder and Trofymow, 1984)	SOC	g/m2	Table 2	estimated	none	None	No	1	0	2	1	1	High
CAMPB01V81.1i	1		Bibliographic checking: Abstract screening 2; 68	Evaluation of a simple model to describe car- bon accumulation in a Brown Chernozem under varying fallow frequency	Campbell, C. A.; Zentner, R. P., Selles, F., Liang, B. C. and Blomert, B	Can. J. Soil Sci.	2001	81	383-394		Canada	Semiarid Prairie Agricultural Research Centre, Swift Current	50.285	-107.797	Dfb	Campbell et al. 1983; Zentner and Campbell 1988; Campbell and Zentner 1993);	Swinton loam (Ayres et al. 1985), an Orthic Brown Chernozem (Canada Soil Survey Committee on Soil Classifications 1978)			1966 / 1979 / 1985	1999	14-30	14-30	crop rotation	4	fallow-wheat / fallow-wheat-wheat / fallow-wheat-wheat-wheat-wheat-wheat (1985-) / wheat-lentil (1979-)	annual	comparator-intervention	randomised design (blocked) / time series	plot	0.04 ha	3	7 (1976 / 1981 / 1984 / 1990 / 1993 / 1996 / 1999)	2 samples per plot	0-15, 15-30 cm	automated combustion technique (Carlo Erba™, Milan, Italy) at 1000°C (Campbell et al. 1996). The organic C was obtained after pretreatment of soil with phosphoric acid to remove inorganic C.	SOC	mg/ha	Figure 3 (0-15 cm) / Table 2 (0-15, 15-30 cm)	measured	SE in Figure 3 / Table 2	SE	Yes	1	2	2	0	2	High
CAMPB01V81.1ii	1		10243654	Tillage - Fertilizer changes: Effect on some soil quality attributes under long-term crop rotations in a thin Black Chernozem	Campbell C A; Selles F ; Lafond G P; Biederbeck V O; Zentner R P;	Can. J. Soil Sci.	2001	81	157-165		Canada	Indian Head, Saskatchewan	50.533	-103.517	Dfb	This experiment has been described in detail previously (Campbell et al. 1997, 1998),				1958	1987	29	29	amendments / crop rotation / fertiliser	9	fallow-wheat / fallow-wheat (NP) / fallow-wheat-wheat / fallow-wheat-wheat (NP) / fallow-wheat-wheat (NP) (straw removed) / green manure-wheat-wheat / fallow-wheat-wheat-hay-hay-hay / continuous wheat / continuous wheat (NP)	annual/perennial	comparator-intervention	not stated			4	1	Two subsamples per plot processed separately	0-7.5, 7.5- 15 cm	automated combustion	OC	Mg/ha	Table 2	measured	no	None	No	1	0	?	1	0	Unclear
CAMPB91V71.1	1		10243643	Effect of crop rotations and fertilization on soil organic matter and some biochemical properties of a thick Black Chernozem	Campbell C A; Bowren K E; Schnitzer M ; Zentner R P; Townley-Smith L ;	Can. J. Soil Sci.	1991	71	377-387		Canada	Melfort, Saskatchewan	52.817	-104.617	Dfb	This study has been described by Zentner et al. (1990)	Melfort silty clay loam			1957	1987	30	30	amendments / crop rotation / fertiliser	8	Fallow (F) Wheat (W) plus N / FWW no N / FWW plus N / green manure (GM) WW plus N / W no N/ W plus N / FWW brome grass_alfafa (H)H no N /FWWHHW no N /FWWHHW plus N	annual/perennial	comparator-intervention	randomised design (blocked)	plot-level		4	1	3 subsamples composited per depth	0-15 cm	dry combustion (separate acid titration showed no evidence ofinorganic C)	OC	t/ha	Table 2	not reported	no	None	No	1	0	2	2	0	High
CAMPB92V72.1	1		10243644	Effect of crop rotations and rotation phase on characteristics of soil organic matter in a dark brown Chernozemic soil	Campbell C A; Brandt S A; Biederbeck V O; Zentner R P; Schnitzer M ;	Can. J. Soil Sci.	1992	72	403-416		Canada	Scott, Saskatchewan	52.366	-108.829	Dfb		Elstow loam to clay loam			1964	1988	23	23	crop rotation	5 rotations /16 phases	continuous wheat / fallow-canola / fallow-canola-wheat / fallow-canola-barley-hay / fallow-canola-wheat-barley-hay-hay	annual/perennial	comparator-intervention	randomised design (blocked)	plot-level	7.3 x 30.4 m	4	1	3 subsamples composited per depth per plot	0-7.5 , 7.5- 15 cm	dry combustion (TOC) and substraction of loss from acidic titration	SOC	kg/Mg	Table 1	measured	no	None	No	1	0	2	1	0	High
CAMPB93V57.1	1		10243659	Soil Organic Matter as Influenced by Crop Rotations and fertilisation	Campbell C A; Zentner R P;	Soil Science Society of America Journal	1993	57	1034-1040		Canada	Swift Current, Saskatchewan	50.285	-107.797	Dfb	Details of the design and management of this experiment have been reported (Campbell et al., 1983; Biederbeck et al., 1984; Zentner and Campbell, 1988; Campbell et al., 1992).	Swinton loam, Orthic Brown Chernozem, Aridic Haploboroll			1966	1990	24	24	crop rotation / fertiliser	9	fallow-wheat / fallow-wheat-wheat (11.2 kg N/ha) / fallow-wheat-wheat (3.9 kg N/ha) / chemical fallow-winter wheat-winter wheat / fallow-flax-wheat / continuous wheat / continuous wheat (27.5 kg N/ha) / continuous wheat (9.0 kg N/ha) / wheat-lentils	annual and perennial	comparator-intervention	randomised design (blocked)	plot-level	0.04 ha	3	4 (1976 / 1981 / 1984 / 1990)	not stated	0-15 cm	Measured as the difference between TC (McKeague 1978) and inorganic C (Allison 1960)	SOC	t/ha	Table 2 (across years) / Figure 2 (by year)	measured	no	None	No	1	1	2	1	0	High
CAMPB96V37.1	1		10243652	Tillage and crop rotation effects on soil organic C and N in a coarse-textured Typic Haploboroll in southwestern Saskatchewan	Campbell C A; McConkey E G; Zentner R P; Selles F ; Curtin D ;	Soil & Tillage Research	1996	37	3-14		Canada	Swift Current, Saskatchewan	50.285	-107.797	Dfb		10	18	72	1982	1994	11	11	crop rotation / tillage	4	fallow wheat under NT / fallow wheat under minimum tillage / cont wheat under under NT /cont wheat under conv tillage	annual	comparator-intervention	randomised design (blocked)	plot-level	15 x 30 m	3	3 (1986 / 1990 / 1994)	6 subsamples composited by depth	0-7.5 , 7.5- 15 cm	automated combustion after removal of carbonates with acid	OC	g/kg	Table 3	measured	no	None	No	1	0	2	0	0	High
CAMPB97Vx.1	1		Bibliographic checking: Abstract screening 2; 83	Crop production and soil organic matter in long-term crop rotations in the semi-arid northern Great Plains of Canada	Campbell C.A.; and Zentner R.P	In: Paul E.A., Elliot E.T., Paustian K. and Cole C.V. (eds), Soil Organic Matter in Temperate Agroecosystems: Long-term Exper- iments in North America. CRC Press, Boca Raton, FL, pp. 317–334.	1997				Canada	Swift Current, Saskatchewan	50.285	-107.797	Dfb		Swinton loam to silt loam, an Orthic Brown Chernozem (Aridic Haploboroll)			1966	1990	24	24	crop rotation / fertiliser	8	fallow-wheat / fallow-wheat-wheat / fallow-wheat-wheat no N / fallow-flax-wheat / fallow-rye-wheat / continuous wheat / continuous wheat no N / wheat-lentils		comparator-intervention	randomised design (blocked)	plot	0.04 ha	3	4 (1976 / 1981 / 1984 / 1990)	not stated	0-15 cm	not stated	SOC	t/ha	Table 4 / Figure 6	not present	LSD in Table 4	LSD in Table 4	No	1	1	2	1	0	High
CAMPB97Vx.2a	2	a	Bibliographic checking: Abstract screening 2; 84	Crop production and soil organic matter in long-term crop rotations in the sub-humid northern Great Plains of Canada	Campbell C.A.; Lafond G.P., Moulin A.P., Townley-Smith L. and Zentner R.P.	In: Paul E.A., Elliot E.T., Paustian K. and Cole C.V. (eds), in Soil Organic Matter in Temperate Agroecosystems: Long-term Experiments in North America. CRC Press, Boca Raton, FL, pp. 297–315.	1997				Canada	Indian Head, Saskatchewan	50.533	-103.517	Dfb		63.1	20.6	16.3	1957	1987	31	31	crop rotation / fertiliser / multiple	9	fallow-wheat (with and without N+P) / fallow-wheat-wheat (with and without N+P) / fallow-wheat-wheat-wheat (N+P) straw removed / sweet clover green manure-wheat-wheat / fallow-wheat-wheat-hay-hay-hay / continuous wheat (with and without N+P)	annual	comparator-intervention	randomised design (blocked)	plot	4.5 x 33.5 m	4	1	3 samples per plot	0-15 cm	dry combustion (TC) and acid titration (SOC)	SOC	t/ha	Table 3 / Figure 6	measured	LSD in Table 3	LSD in Table 3	No	1	0	2	2	0	High
CAMPB97Vx.2b	2	b	Bibliographic checking: Abstract screening 2; 85	Crop production and soil organic matter in long-term crop rotations in the sub-humid northern Great Plains of Canada	Campbell C.A.; Lafond G.P., Moulin A.P., Townley-Smith L. and Zentner R.P.	In: Paul E.A., Elliot E.T., Paustian K. and Cole C.V. (eds), in Soil Organic Matter in Temperate Agroecosystems: Long-term Experiments in North America. CRC Press, Boca Raton, FL, pp. 297–315.	1997				Canada	Melfort, Saskatchewan	52.817	-104.617	Dfb		41.4	42	16.6	1958	1987	30	30	crop rotation / fertiliser	11	fallow-wheat (N+P) / fallow-wheat-wheat (with and without N+P) / sweetclover green manure-wheat-wheat (with and without N+P) / continuous wheat (with and without N+P) / fallow-wheat-wheat-hay-hay-wheat (with and without N+P) /	annual	comparator-intervention	randomised design (blocked)	plot	3.7 x 38 m	4	1	3 samples per plot	0-15 cm	dry combustion (TC) and acid titration (SOC)	SOC	t/ha	Table 4	measured	LSD in Tabl e4	LSD in Table 4	No	1	0	2	2	0	High
CARLG01V51.1	1		10240190	Swedish Soil Fertility Experiments	Carlgren Käll ; Mattsson Lennart ;	Acta Agriculturae Scandinavica, Section B - Soil & Plant Science	2001	51	49 –76	main author deceased	Sweden	12 sites in Sweden (combined results)	60	19	?	see page 51	several sites	several sites	several sites	1957-1965	1995	about 40 years	various	fertiliser	7	no PK in mineral fertiliser 0N / no PK in mineral fertiliser100kgN/ha / replacement of PK removed with crops +50kgN/ha / replacement + 15P and 40K (south/central sites) + 0N / replacement + 15P and 40K (south/central sites) +100kgN/ha / replacement + 15P and 40K (south/central sites) + 150kgN/ha / replacement + 30P and 80K + 150kgN/ha	annual/perennial	before-after-comparator-intervention	split-plot design	plot-level	about 100 m2	2 replicates across 10 sites	2 presented here	not provided for SOC	0-25 cm	not stated	SOC	%	Table 10	not reported	no	None	No	0	0	2	2	1	Low
CARTE03V72.1	1		10243671	Productivity parameters and soil health dynamics under long-term 2-year potato rotations in Atlantic Canada	Carter M R; Kunelius H T; Sanderson J B; Kimpinski J ; Platt H W; Bolinder M A;	Soil and Tillage Research	2003	72	153-168	carterm@agr.gc.ca	Canada	Charlottetown, Prince Edward Island	46.248	-63.136	Dfb		Orthic Podzol			1985	1995	11	11	crop rotation	4	Italian rygrass-potato / barley and Italian ryegrass-potato / red clover-potato / barley-potato (2-year rotations)	annual	before-after-comparator-intervention	randomised design (split-plot)	plot-level	5 x 20 m	3	2	5 cores per replicate	0-20 cm	Dry combustion (carbonates not present)	SOC	g/m2	Table 8	measured	initial value SE in g/kg	Overall SE	No	1	0	2	0	1	High
CARTE09V133.1	1		10243672	Influence of conservation tillage and crop rotation on the resilience of an intensive long-term potato cropping system: Restoration of soil biological properties after the potato phase	Carter M R; Noronha C ; Peters R D; Kimpinski J ;	Agriculture, Ecosystems and Environment	2009	133	32-39	martin.carter@agr.gc.ca	Canada	Harrington, Prince Edward Island	46.35	-63.168	Dfb	Carter and Sanderson (2001), Carter et al. (2009)	Orthic Podzol			1994	2004-2006	11-13	12	crop rotation / tillage	2	Reduced tillage / conventional tillage (also 2-year potato-barley / 3-year potato-barley-red clover separated by crop)	annual	comparator-intervention	split-plot design	plot-level	23 x 5 m	6	1	3 cores in each plot	0-10 cm	Dry combustion	SOC	g/m2	Figure 3	measured	overall standard errors presented for all data together (legend to Figure 3)	Overall SE	No	2	0	2	0	0	High
CARTE09V89.1	1		10243673	Influence of 10 years of conservation tillage on some biological properties of a fine sandy loam in the potato phase of two crop rotations in Atlantic Canada	Carter M R; Peters R D; Noronha C ; Kimpinski J ;	Canadian Journal of Soil Science	2009	89	391-402	martin.carter@agr.gc.ca	Canada	Harrington, Prince Edward Island	46.35	-63.168	Dfb		Orthic Humo-Ferric Podzol			1994	2003	10	10	crop rotation / tillage	2*2	Reduced tillage / conventional tillage * 2 year barley + potato/ 3 year barley-red clover + potato	annual	comparator-intervention	split-plot design	plot-level	23 x 5 m	6	1	3 cores in each plot	0-10 cm	Dry combustion	SOC	g/kg and g/m2	Table 3	measured	Overall SE and p-values	Overall SE	No	2	0	2	0	0	High
CARTE92V30.1	1		10245737	CHANGES IN MICROBIAL BIOMASS AND STRUCTURAL STABILITY AT THE SURFACE OF A DUPLEX SOIL UNDER DIRECT DRILLING AND STUBBLE RETENTION IN NORTH-EASTERN VICTORIA	Carter M R; Mele P M;	Australian Journal of Soil Research	1992	30	493-503		Australia	Rutherglen	-36.184	146.468	Cfa		22	12	55	1981	1991	10	10	tillage	3	conv, drilling, burnt-left stubbles	annual	comparator-intervention	randomised design (blocked)	block	20*2.4 m	8	1	10	0-2.5 cm	wet oxidation	OC	%	Table 1	measured - table 1	overall SE	Overall SE	No	2	0	2	0	0	High
CELIK10V160.1	1		10239963	Effects of long-term organic and mineral fertilizers on bulk density and penetration resistance in semi-arid Mediterranean soil conditions	Celik Ismail ; Gunal Hikmet ; Budak Mesut ; Akpinar Cagdas ;	Geoderma	2010	160	236-243	icelik@cu.edu.tr	Turkey	Adana	37.013	35.359	Csa		370 g/kg	267 g/kg	363 g/kg	1996	2008	12	12	amendments / fertiliser	5	no, mineral, compost,manure,mycorrhiza-inoculated compost	annual	comparator-intervention	randomised design (blocked)	plot	10*20 m	3	1	1	0-15, 15-30 cm	dichromate oxidation	SOM	g/kg	Table 3	measured	YES	SD	No	1	0	2	0	2	High
CHAGA95V26.1	1		Bibliographic checking: Secondary source (review chapter of Paul); 95	Tillage and cropping effects on selected properties of an Argiudoll in Argentina Commun.	Chagas CI; O.J. Santanatoglia, M.G. Castiglioni, H.J. Marelli	Soil Sci. Plant Anal.,	1995	26	643-655		Argentina	Marcos Juarez Experimental Station of INTA, Cordoba	-32.7	-62.1167	Cfa		25	65	10	1975	1992	17		tillage	3	conventional tillage / chisel plough / no tillage	annual	comparator-intervention	randomised design (blocked)	plot		4	1	10 samples per plot	0-5, 5-10, 10-15 cm	Walkley-Black method	SOC	%	Table 3	not reported	none	None	No	1	0	2	0	1	High
CHAN02V63.1	1		10245761	Soil carbon fractions and relationship to soil quality under different tillage and stubble management	Chan K Y; Heenan D P; Oates A ;	Soil & Tillage Research	2002	63	133-139	yin.chan@agric.nsw.gov.au	Australia	Wagga Wagga Agricultural Institute, Wagga Wagga	-35.083	147.333	Cfa	Chan et al. 1992; Heenan et al. 1995	27			1979	1998	19	19	amendments / tillage	4	Direct drilling/ conventional tillage*stubble retention/stubble burning	annual	comparator-intervention	randomised design (blocked)	block	50*4.3 m	6	1	6	0-5, 5-10, 10-15, 15-20 cm	Leco carbon analyser (Nelson and Sommers 1982)	TOC	%	Figure 1	not reported	no - only LSD	None (overall SD calculable)	No	2	0	2	0	1	High
CHAN11V49.2a	2	a	10243686	Soil carbon dynamics under different cropping and pasture management in temperate Australia: Results of three long-term experiments	Chan K Y; Conyers M K; Li G D; Helyar K R; Poile G ; Oates A ; Barchia I	Soil Research	2011	49	320-328	mark.conyers@industry.nsw.gov.au	Australia	Wagga Wagga Agricultural Institute, Wagga Wagga	-35.083	147.333	Cfa	Heenan et al. 1994	27			1979	2004	25	25	amendments / crop rotation / multiple / tillage	8	tillage: no tillage / conventional tillage. amendments: stubble retained / stubble burned. crop rotation: wheat-lupin / continuous wheat	annual	before-after-comparator-intervention	randomised design (blocked)	plot		6 blocks (2 rotational phases, 3 replicates)	25 (annual)	5 cores per plot	0-5, 5-10, 10-15, 15-20 cm	Walkley-Black, 1934, and Leco combustion (nelson and sommers, 1982)	SOC	%	Figure 2 / Table 4 (change over time)	measured	no - only LSD	None (overall SD calculable)	No	2	1	2	1	1	High
CHAN11V49.2b	2	b	10243686	Soil carbon dynamics under different cropping and pasture management in temperate Australia: Results of three long-term experiments	Chan K Y; Conyers M K; Li G D; Helyar K R; Poile G ; Oates A ; Barchia I	Soil Research	2011	49	320-328	mark.conyers@industry.nsw.gov.au	Australia	Wagga Wagga Agricultural Institute, Wagga Wagga	-35.083	147.333	Cfa	Helyar et al. 1997	27			1963	1981	18	18	crop rotation	6	table 3 - cropping system (short and longer periods of pasture in the rotation)	annual/perennial	before-after-comparator-intervention	randomised design (blocked)	plot		6	not stated	10	0-10, 10-20, 20-30 cm	Walkley-Black, 1934, and Leco combustion (nelson and sommers, 1982)	SOC	kg/ha/yr	Table 6 / text	measured	no, SE in Table 4 likely temporal error	None	No	2	?	2	0	2	High
CHAN92V30.1	1		10243691	Organic carbon and associated soil properties of a red earth after 10 years of rotation under different stubble and tillage practices	Chan K Y; Roberts W P; Heenan D P;	Australian Journal of Soil Research	1992	30	71-83		Australia	Wagga Wagga Agricultural Institute, Wagga Wagga	-35.083	147.333	Cfa					1979	1989	10	10	amendments / tillage	6	Direct drilling/reduced tillage/convent. tillage*stubble retention/stubble burning	annual	comparator-intervention	randomised design (blocked)	block	50*4.3 m	6	1	10 per plot	0-5, 5-10, 10-15, 15-20 cm	Leco carbon analyser (Nelson and Sommers 1982)	OC	%, t/ha	Figure 1 / Table 3	measured	no - only LSD	None (overall SD calculable)	No	2	0	2	0	1	High
CHATE70V21.1	1		10238960	Effects of green manuring, farmyard manure, and straw on the organic matter of soil and of green manuring of available nitrogen	Chater M ; Gasser J K. R;	Journal of soil science.	1970	21	127-137		UK	Woburn (Rothamsted)	51.983	-0.6	Cfb	Barmes and Clarke 1963, Mann 1959, Thorold 1966,1967,;				1936	1966	30	30	amendments	4	no amendment/FYM/Straw/FYM and straw	annual	comparator-intervention	factorial design	sub-plot		?	1	18	0-20 cm	Walkley-Black Method (Piper 1942)	OC	%	Table 2 / Table 3	not reported	?	None	No	?	0	0	2	1	Unclear
CHATT09V104.1	1		Cannot locate on EPPI	On farm assessment of tillage impact on soil carbon and associated soil quality parameters	Chatterjee A; Lal R	Soil & Tillage Research	2009	104	270–277	forestcarbon@gmail.com	USA	Michigan, Pennsylvania and Ohio	41.5	-81.7	Dfa and Dfb		Various				2008	10-30	various	tillage	2	no tillage / plow tillage	annual	comparator-intervention	paired design	field level		4 (sites are replicates since only one field of each treatment used)	1	not stated	0-5, 5-10, 10-30, 30-50, 50-60 cm	dry combustion method at 900 8C (Nelson and Sommers, 1996) using an elemental analyzer (Elementar Vario MAX; GmbH, Hanau, Germany)	SOC	g/kg	Table 4	measured	SE calculable across sites. No within site replication - SE presented but no replication so must be pseudoreplication variance	None (calculable)	No	1	0	0	0	2	Low
CHEN09V172.1	1		10245781	Soil organic-carbon and total nitrogen stocks as affected by different land uses in Baden-Wurttemberg (southwest Germany)	Chen H Q; Marhan S ; Billen N ; Stahr K ;	J. Plant Nutr. Soil Sci	2009	172	32–42	haiqingch12@yahoo.com	Germany	Baden Wurtemberg regional study (13 sites)	48.7	9.4	Cfb		sand to clay table 1				2004	4 - >20	various	tillage	3	grassland/ plughing/low tillage	annual	comparator-intervention	purposeful	plotlevel		11 sites (each with 1 replicate) (2 sites <10 yrs)	1	12-15 cores per 3 subplots in each field	0-5, 5-10, 10-20 cm	dry combustion using a LECO RC 412 multiphase C analyzer	SOC	g/kg	Figure 2 / Table 2	calculated	yes	SD	No	1	0	0	0	1	Low
CHIRI10V139.1	1		10243705	Soil properties, crop production and greenhouse gas emissions from organic and inorganic fertilizer-based arable cropping systems	Chirinda N ; Olesen J E; Porter J R; Schjønning	Agriculture, Ecosystems and Environment	2010	139	584-594	Ngonidzashe.Chirinda@agrsci.dk	Denmark	Foulum	56.5	9.567	Cfb	Olsen et al.2000	9	13	78	1997	2007/2008	10	10	multiple	5	four organic (O) and one inorganic fertilizer-based (C) rotation. The crop rotations differed in fertilizer types applied i.e. manure (M)/ inorganic fertilizer (IF) and presence of catch crops (CC) and inclusion of whole-year grass-clover leys (O2)	annual	comparator-intervention	factorial design	block		2	2	10	0-30 cm	LECO dry combustion	SOC	g/kg	Table 4	table 4	YES	SE	No	0	0	0	0	1	Low
CHRIS06V121.1	1		11644930	The Askov long-term experiments on animal manure and mineral fertilizers: The Lermarken site 1894-2004	Christensen B T; Petersen J ; Trentemöller U M;	DIAS report/Plant production	2006	121		www.agrsci.dk	Denmark	Askov	55.467	9.117	Cfb	Steiner & Herdt, 1995; Christensen et al 1994	Table 2	Table 2	Table 2	1894	2004	110	110	amendments / fertiliser		Animal manure/mineral fetilizer (Unamended/ ½ Animal manure/ 1 Animal manure/ 1½ Animal manure/ ½NPK/ 1 NPK/ 1½ NPK)- on two different fields	annual	before-after-comparator-intervention	time series	plot	table 4	1-5	27		0-20 cm	dry combustion	TC	mg/g	Figure 9 / Figure 10 / Table A1 / Table A2 / Table A3 / Table A4 / Table A5	measured	For the last 5 measurements -yes	SE	Yes	?	2	0	2	1	Unclear
CHRIS88V92.1	1		11571491	Effect of cropping system on the soil organic matter content. I. Small-plot experiments with incorporation of straw and animal manure, 1956-1986	Christensen B T;	Tidsskr. Planteavl	1988	92	295-305		Denmark	Askov	55.467	9.117	Cfb		2 different soils : 3% and 10%	2% and 13%		1956	1986	30	30	amendments / crop rotation / fertiliser	9	1: Bare fallow (on two different soils)/ 2: Cereal crops - straw removed (on two different soils)/ 3: cereal crops- straw incorporated (on two different soils)/ 4: Crop rotation (CR1) (spring cereals/clover grass /winter cereals/ root crop) - mineral fertilizer (on two different soils)/ 5: CR1- animal manure (on two different soils)/ 6: CR2 (only root crops)-mineral fertilizer (on two different s…	annual and perennial	before-after-comparator-intervention	time series		? Some of the results are from a "ramme" exp. with a diameter of 70 cm. (but outside and kept for 30 years!)	2	8	?	0-25 cm	dry combustion (LECO Carbon Analyser)	TC	%	Figure 1 / Figure 2 / Figure 3	not reported	no	None	Yes	0	2	0	2	1	Low
CHRIS90V94.1	1		11571492	Effect af cropping system on the soil organic matter content II. Field experiments on a sandy loam, 1956-1985	Christensen B T;	Tidsskr. Planteavl	1990	94	161-169		Denmark	Askov	55.467	9.117	Cfb		10-15%	0-30%	55-90%	1956	1986	30	30	crop rotation	4	table 1 - crop rotation (with or without clover) 1: Winter wheat-root crop-spring barley-clover/grass ley / 2: Winter wheat-root crop-spring barley-flax/ 3: Winter wheat-maize-spring barley-flax/ 4: Unmanaged fallow	annual	before-after-comparator-intervention	time series	plot	11.7*9.4m	3 or 4	30		0-20cm	dry combustion	TC	%	Figure 1	not reported	no but measured each year	None	Yes	1	2	0	2	1	Low
CHRIS97Vx.1	1		Bibliographic checking: Abstract screening 2; 88	Soil organic matter in sugar beet and dry bean cropping systems in Michigan.	Christenson, D. R.;	In 'Soil Organic Matter in Temperate Agroecosystems. Long-term Experiments in North America'. (Eds E. A. Paul, K. Paustian, E. T. Elliott, and C. V. Cole.) (CRC Lewis Publishers: Boca Raton, London, Tokyo.)	1997				USA	Saginaw Valley Bean and Beet Research Farm, Michigan	43.42	-83.95	Dfb		Misteguay silt clay			1972	1991	20	20	crop rotation / fertiliser	4 x 3	crop rotation: 2 yr (corn-beets / corn-beans / beans-beats / oats-beans), 3 yr (corn-corn-beets / corn-beans-beets / beans-beans-beets / oats-beans-beets), 4 yr (corn-corn-corn-beets / corn-corn-beans-beets / corn-beans-beans-beets / oats-alfalfa-beans-beets). Fertiliser: previous rotations at 140 / 105 / 65 / 45 average kgN/ha respectively within each rotation period.	annual	before-after-comparator-intervention	randomised design (blocked)		6 x 21 m	4	3	not stated	0-20 cm	Walkey-Black method and converted to TOC using 77% conversion factor	SOC (estimated by conversion factor from TC)	g/kg	Table 5	not present	no	None	No	1	0	2	1	1	High
CHUNG08V72.1	1		10245795	Indications for soil carbon saturation in a temperate agroecosystem	Chung H G; Grove J H; Six J ;	Soil Science Society of America Journal	2008	72	1132-1139	hgchung@ucdavis.edu	USA	Kentucky Agricultural Experiment Station Farm at Lexington	38.031	-84.504	Cfa					1970	2005	35	35	tillage	2	no tillage / mouldboard plow	annual (single and double crops)	comparator-intervention	split-plot design	plot level	11 x 48.8 m	4	1	4 cores per plot	0-5, 5-20 cm	PDZ Europa 20–20 Stable Isotope Analyzer (Europa Scientifi c, Crewe, UK) - no carbonates present	SOC	g/kg	Table 2	measured	SE in Table 2	SE	No	1	0	2	2	1	High
CLAPP00V55.1	1		10245799	Soil organic carbon and C-13 abundance as related to tillage, crop residue, and nitrogen fertilization under continuous corn management in Minnesota	Clapp C E; Allmaras R R; Layese M F; Linden D R; Dowdy R H;	Soil & Tillage Research	2000	55	127-142	eclapp@soils.umn.edu	USA	University of Minnesota Research and Outreach Center in Rosemount, Minnesota	44.716	-93.098	Dfa	Clay et al., 1989	Waukegan silt loam (®ne-silty over sandy or sandy skeletal, mixed, mesic Typic Hapludoll), Haplic Chernozem			1980	1993	13	13	amendments / fertiliser / tillage	3 x 2 x 2	tillage: mouldboard plow / chisel plow / no tillage. amendments: corn stover returned / corn stover harvested. fertiliser: 0 / 200 kg N/ha.	annual	comparator-intervention	randomised design (split-plot)	plot level	18 x 50 m	2 (no replicates for tillage or amendments)	7	not stated	0-15, 15-30 cm	Elemental analyser	SOC	Mg/ha	Figure 2	measured	CI stated (constant across measurements) in legend of Figure 2	CI	No	0	2	2	0	2	Low
CLIFT07V13.1	1		10245802	Carbon mitigation by the energy crop, Miscanthus	Clifton-Brown J C; Breuer J ; Jones M B;	Global Change Biology	2007	13	2296-2307	jcbrown@bbsrc.ac.uk	Ireland	Cashel	52.633	-7.833	Cfb					1990	2005	15	15	crop rotation	2	miscantus vs. Grass	bioenergy	comparator-intervention	randomised design (blocked)	plot	10*10m	8	1	1	0-10, 10-20, 20-30 cm	dry combustion	SOC	g/kg or t/ha	Table 3	calculated	no	None	No	2	0	2	0	2	High
COLLI92V56.1	1		11644931	CROP-ROTATION AND RESIDUE MANAGEMENT EFFECTS ON SOIL CARBON AND MICROBIAL DYNAMICS	Collins H P; Rasmussen P E; Douglas C L;	Soil Science Society of America Journal	1992	56	783-788		USA	Columbia Basin Agricultural Research Centre, Pendelton, Oregon	45.672	-118.789	Csa		Walla Walla silt loam (coarse-silty, mixed mesic Typic Haploxeroll)			1931 /1944/ 1963	1987 / 1988	57 to 20 years	various	amendments / crop rotation / fertiliser	7	Wheat fallow (all started 1931): wheat straw incorporated with no added N / wheat straw incorporated with 90 kg/ha N / wheat straw incorporated with barnyard manure / fall burning of wheat stubble with no added N. Crop rotations: continuous wheat with straw incorporated with 90 kg/ha N(fertilized from 1944) / wheat-pea incorporated with 90 kg/ha N(1963) (/ grass pasture(1931))	annual	comparator-intervention	not stated	not stated, assume plot-level		4	1	3 cores combined from each replicate	0-20 cm	C analyser	TOC	g/kg	Table 1	not reported	no	None	No	1	0	?	1 / 2	1	Unclear
CONCE13V129.1	1		10243719	Combined role of no-tillage and cropping systems in soil carbon stocks and stabilization	Conceição P C; Dieckow J ; Bayer C ;	Soil and Tillage Research	2013	129	40-47	cimelio.bayer@ufrgs.br	Brazil	Experimental Station of the Federal University of Rio Grande do Sul, Eldorado do Sul	-30.50	-51.38	Cfa		22	24	54	1985	2003	18	18	crop rotation / tillage	2 x 2	tillage: conventional tillage / no tillage. crop rotation: black oat-maize / (oat+vetch)-(maize+cowpea)	annual (double crop)	comparator-intervention	randomised design (split-plot)			3	1		0-5, 5-10, 10-20 cm	Equivalent soil mass approach was adopted, following the procedure employed by Ellert and Bettany (1995)	TOC	g/kg, Mg/ha	Figure 1 / Figure 2 / Table 4	measured (by Soler 2003)	In Figure 1: Each horizontal bar represents the least significant difference (LSD) according to Tukey test (P < 0.05). In Figure 2: Vertical bars refer to the standard deviation.	SD	No	1	0	2	0	1	High
CONYE12V50.3a	3	a	10245822	Three long-term trials end with a quasi-equilibrium between soil C, N, and pH: an implication for C sequestration	Conyers M ; Newton P ; Condon J ; Poile G ; Mele P ; Ash G ;	Soil Research	2012	50	527-535	mark.conyers@dpi.nsw.gov.au	Australia	Wagga Wagga Agricultural Institute, Wagga Wagga	-35.083	147.333	Cfa	Heenan et al. 1994				1979	2004	25	25	amendments / crop rotation / tillage	9	wheat–lupin (WL), wheat–wheat (WW), and wheat–clover (WC) rotations, with stubble burnt (B) or retained and mulched (R), and with either direct drilling (D) (knife points) or conventional (three-pass) tillage (P) OR table 2	annual	comparator-intervention	not stated			3	1		0-5, 5-10, 10-15, 15-20 cm	Walkley-Black, 1934/LECO	TC	%	Table 3	not reported	no	None	No	1	0	?	1	1	Unclear
CONYE12V50.3b	3	b	10245822	Three long-term trials end with a quasi-equilibrium between soil C, N, and pH: an implication for C sequestration	Conyers M ; Newton P ; Condon J ; Poile G ; Mele P ; Ash G ;	Soil Research	2012	50	527-535	mark.conyers@dpi.nsw.gov.au	Australia	Rutherglen	-36.184	146.468	Cfa	Reeves et al. 1984				1975	2009	34	34	crop rotation	4	phased Lupin -Wheat rotations (WL,LW); near continuous lupin (LL),Cont. Wheat (WW)	annual	comparator-intervention	not stated			4	1		0-5, 5-10, 10-20 cm	Walkley-Black, 1934/LECO	TC	%	Table 4	not reported	no	None	No	1	0	?	2	1	Unclear
CONYE12V50.3c	3	c	10245822	Three long-term trials end with a quasi-equilibrium between soil C, N, and pH: an implication for C sequestration	Conyers M ; Newton P ; Condon J ; Poile G ; Mele P ; Ash G ;	Soil Research	2012	50	527-535	mark.conyers@dpi.nsw.gov.au	Australia	Rutherglen	-36.184	146.468	Cfa					1981	2009	28	28	amendments / tillage	3	tillage: conventional tillage / direct drilling. amendments: stubble burned / stubble retained	annual	comparator-intervention	not stated			8	1		0-5, 5-10, 10-20 cm	Walkley-Black, 1934/LECO	TC	%	Table 5	not reported	no	None	No	2	0	?	1	1	Unclear
COOKE58V9.1	1		10245304	CHANGES IN THE SOIL OF A LONG-CONTINZIED FIELD EXPERIMENT AT SAXMUNDHAM, SUFFOLK	Cooke G W; Mattingly G E. G; Williams R J. B;	Journal of Soil Science	1958	9	298-305		UK	Saxmundham	52.2	1.483	Cfb	Oldershaw 1941, Boyd 1940	22-26	10-11%		1899	1957	58	58	amendments / fertiliser	10	FYM / bone meal / N / P / K / no manure / PK / NK / NP / NPK	annual	comparator-intervention	factorial design	block		4	1		0-20.3 cm (0-8 in.)	Walkley-Black, 1934	OC	%	Table 3	not reported	no	None	No	1	0	0	2	1	Low
COSTA07V38.1	1		10245832	Organic carbon origin and stock in cultivated and grassland soil of the Argentine Pampa	Costantini A ; De-Polli H ; Rossiello R P; Plencovich M C;	Communications in Soil Science and Plant Analysis	2007	38	2767-2778	costanti@agro.uba.ar	Argentina	Marcos Juarez Experimental Station of INTA, Cordoba	-32.7	-62.1167	Cfa		Argiudoll, Marcos Jua´rez series			Not stated	Not stated	9 / 11	10	crop rotation	3	rotation (maize-wheat / soybean-soybean) / maize monoculture/ undisturbed plots (10 / 30 / 100 yrs)	annual	comparator-intervention	purposeful	unclear whether any true replication		unclear - suggests pseudoreplication (they write 6 replications)	1	if pseudoreplicated, 6 samples per plot	0-5, 5-10, 10-20, 20-30, 30-50, 50-70, 70-90 cm	the Nelson and Sommers (1982) method. The oxidizable C value was then corrected by a factor obtained by Richter, Massen, and Mizuno (1973) for total organic C	TOC	g/kg	Table 1	not reported	yes, not explained (SE/SD?)	Undescribed measure	No	?	0	0	0	2	Unclear
COSTA10V109.1	1		10243724	Patterns in phosphorus and corn root distribution and yield in long-term tillage systems with fertiliser application	Costa S E. V. G. A; Souza E D; Anghinoni I ; Flores J P. C; Vieira F C. B; Martins A P; Ferreira E V. O;	Soil and Tillage Research	2010	109	41-49	sergiocoiote@terra.com.br	Brazil	Experimental Station of the Federal University of Rio Grande do Sul, Eldorado do Sul	-30.8333	-51.6333	Cfa		22	14	64	1988	2007	19	19	fertiliser / tillage	2 x 2	tillage: no tillage / conventional tillage. fertiliser: broadcast fertilisation / row fertilisation	annual	comparator-intervention	randomised design (split-plot)	plot-level	24 x 12 m	3	1	unclear - 1 sample	0-5, 5-10, 10-15, 15-20 cm	Not stated	TOC	g/kg	Figure 3	measured	no	None	No	1	0	2	0	1	High
COTCH02V40.1	1		10245835	Effects of agricultural management on dermosols in northern Tasmania	Cotching W E; Cooper J ; Sparrow L A; McCorkell B E; Rowley W ;	Australian Journal of Soil Research	2002	40	65-79		Australia	Hagley,Carrick, Cressy, Tasmania	-41.5	147	Cfb							>10 years	various	tillage	3	long time pasture, cropping with shallow tillage, cropping with deeper tillage	annual/perennial	comparator-intervention	purposeful	field		5	1	Cotching et al 2002	0-7.5, 7.5-10 cm	not stated	OC	%	Table 4	table 3	no	None	No	2	0	0	0	0	Low
CSITÁ05V51.1	1		10240201	Comparative study on soil biological parameters at a long-term field experiment	Csitári Gábor ; Hoffmann Sándor ;	Archives of Agronomy and Soil Science	2005	51	563-569	csg@georgikon.hu	Hungary	Keszthely	46.767	17.233	Cfb					1963	2001	38	38	amendments / fertiliser	7	3 different levels of NPK, 3 different levels of FYM, one mixed NPK+FYM	annual	comparator-intervention	randomised design (blocked)	block	98m2	4	1	?	not stated	dichromate oxidation (Schinner et al. 1995)	SOM	%	Table 1 / Table 2	not reported	no	None	No	1	0	2	2	?	High
CULMA13V105.1	1		10243728	Short- and long-term labile soil carbon and nitrogen dynamics reflect management and predict corn agronomic performance	Culman S W; Snapp S S; Green J M; Gentry L E;	Agronomy Journal	2013	105	493-502	steve.culman@gmail.com	USA	Kellogg Biological Station’s Long- Term Ecological Research (KBS-LTER) site, Michigan	42.4	-85.4	Dfb	Jones et al., 1998; Fortuna et al., 2003a; Sanchez et al., 2004; Snapp et al., 2010	Kalamazoo series (fine-loamy, mixed, semiactive, mesic Typic Hapludalfs)			1993	2008	15	15	multiple	3 x 2	conventional management / integrated fertiliser(low input practices+ reduced tillage) / integrated compost(composted dairy manure) x continuous corn (no cover crops) / corn-soybean-wheat with cover crops	annual	comparator-intervention	randomised design (split-plot)	plot-level		4	1	5 per plot	0-25 cm	Dry combustion (Costech)	SOC	g/kg	Table 1	not reported	F-statistics and p-values	None (overall SD calculable)	No	1	0	2	0	1	High
CURAQ11V113.1	1		10243730	Effects of different tillage system on arbuscular mycorrhizal fungal propagules and physical properties in a Mediterranean agroecosystem in central Chile	Curaqueo G ; Barea J M; Acevedo E ; Rubio R ; Cornejo P ; Borie F ;	Soil and Tillage Research	2011	113	11-18	gcura@ufro.cl	Chile	Antumapu	-33.667	-70.633	Csb							10 and 6	10	tillage	2	CT/NT	annual	comparator-intervention	not stated		40*4.8m	3	1	10	0-2, 2-5cm	dry combustion	TC	g/kg	Table 1	measured	yes	SE	No	1	0	?	0	0	Unclear
CUVAR04V54.1	1		10243739	Long-term effects of crop rotation and different fertilization systems on soil fertility and productivity	Cuvardic M ; Tveitnes S ; Krogstad T ; Lombnæs P ;	Acta Agriculturae Scandinavica Section B: Soil and Plant Science	2004	54	193-201		Norway	Ås	59.683	10.783	Dfb	Uhlen et al. 1994	25			1953	2001	48	48	amendments / crop rotation / fertiliser	4/4	I. Continuous cereal cropping (6 years) II. Cereal crops (3 years)+row crops (3 years) III. Cereal crops (4 years)+ley (2 years) IV. Cereal crops (2 years)+ley (4 years) a. Low rates of NPK in mineral fertilizers (30-40 kg N, 15-25 kg P, and 30-120 kg K/ha) b. Normal rates of NPK (80-120 kg N, 25 -35 kg P, and 60-180 kg K/ha) c. FYM + NPK to supplement treatment b. d. FYM+NPK to supplement to tre…	annual/perennial	comparator-intervention	not stated			2 (but I think n is larger - but I do not really understand their numbers)	2	40	0-20 cm	Leco carbon analyser (Nelson and Sommers 1982)	SOC	%	Table 2 / Figure 3	not reported	Yes	SD	No	?	0	?	2	1	Unclear
CVETK09V93.2a	2	a	10243741	Soil organic matter changes according to the application of organic and mineral fertilizers within long-term experiments	Cvetkov M ; Tajnŝek A ;	Acta agriculturae Slovenica	2009	93	311-320	monika.kunaver@bf.uni-lj.si	Slovenia	Jable	46.133	14.567	Cfb	Tajnsek 2003				1993	2008	15	15	amendments / fertiliser	10	no organic fertiliser (0 mineral N) / no organic fertiliser (high mineral N) / FYM (0 mineral N) / FYM (low mineral N) / FYM (moderate mineral N) / FYM (high mineral N) / straw/catch crop (SCC) ploughed in (0 mineral N) / SCC (low mineral N) / SCC (moderate mineral N) / SCC (high mineral N). Low=100kgN/ha, moderate=200kgN/ha, high=300kgN/ha on maize (see Table 1 for amounts on other rotations (si…	annual	comparator-intervention	blocked design	plot	5*6m	3	10 (from 1998 all years)	?	0-25cm	ISO 10694, 1996-08	OC	t/ha	Table 3	not reported	no	None	No	1	2	2	0	1	High
CVETK09V93.2b	2	b	10243741	Soil organic matter changes according to the application of organic and mineral fertilizers within long-term experiments	Cvetkov M ; Tajnŝek A ;	Acta agriculturae Slovenica	2009	93	311-320	monika.kunaver@bf.uni-lj.si	Slovenia	Rakican	46.633	14.183	Cfb					1993	2008	15	15	amendments / fertiliser	10	no organic fertiliser (0 mineral N) / no organic fertiliser (high mineral N) / FYM (0 mineral N) / FYM (low mineral N) / FYM (moderate mineral N) / FYM (high mineral N) / straw/catch crop (SCC) ploughed in (0 mineral N) / SCC (low mineral N) / SCC (moderate mineral N) / SCC (high mineral N). Low=100kgN/ha, moderate=200kgN/ha, high=300kgN/ha on maize (see Table 1 for amounts on other rotations (si…	annual	comparator-intervention	blocked design	plot	5*6m	4	10 (from 1998 all years)	?	0-25cm	ISO 10694, 1996-08	OC	t/ha	Table 4	not reported	no	None	No	1	2	2	0	1	High
CVETK10V95.1	1		10243740	Soil organic matter content according to different management system within long-term experiment	Cvetkov M ; Šantavec I ; Ačko D K; Tajnšek A ;	Acta agriculturae Slovenica	2010	95	79-88	monika.kunaver@bf.uni-lj.si	Slovenia	Rakican	46.633	14.183	Cfb	Tajnsek 2003				1993	2008	15	15	amendments / fertiliser	10	no organic fertiliser (0 mineral N) / no organic fertiliser (high mineral N) / FYM (0 mineral N) / FYM (low mineral N) / FYM (moderate mineral N) / FYM (high mineral N) / straw/catch crop (SCC) ploughed in (0 mineral N) / SCC (low mineral N) / SCC (moderate mineral N) / SCC (high mineral N). Low=100kgN/ha, moderate=200kgN/ha, high=300kgN/ha on maize (see Table 1 for amounts on other rotations (si…	annual	before-after-comparator-intervention	blocked design	plot	5*6m	4	2 (1993 / 2008)	?	0-25cm	ISO 10694, 1996-08	OC	t/ha	Table 3	not reported	for 2008 yes	Undescribed measure	No	1	0	2	0	1	High
DALAL11V112.1	1		10243747	Organic carbon and total nitrogen stocks in a Vertisol following 40 years of no-tillage, crop residue retention and nitrogen fertilisation	Dalal R C; Allen D E; Wang W J; Reeves S ; Gibson I ;	Soil and Tillage Research	2011	112	133-139	ram.dalal@qld.gov.au	Australia	Hermitage Research Station, Warrick	-28.2	152.1	Cfa	Wang et al. 2004; Dalal 1989,1992; Thompson 1990; Wang and Dalal 2006	65	24	11	1968	2008	40	40	amendments / fertiliser / tillage	3 x 2 x 2	fertiliser: 0 / 30 / 90 kg/ha N. amendments: crop residue burned, crop residue retained. tillage: conventional tillage / no tillage.	annual	comparator-intervention	randomised design (blocked)	plot-level	61.9 x 6.4 m	4	1	5 sample per plot	0-10, 0-20, 0-30 (fertiliser, amendments), 0-30 (tillage) cm	Mass spectrometer and elemental analyser	SOC	Mg/ha	Figure 1, text p.135	calculated	LSD in text p 135	LSD in text p 135	No	1	0	2	2	1	High
DALAL89V53.1	1		10238992	Long-term effects of no-tillage, crop residue, and nitrogen application on properties of a	Dalal R C;	Soil Science Society of America journal.	1989	53	1511-1515		Australia	Hermitage Research Station, Warrick	-28.2	152.1	Cfa		650-620G/kg			1968		13	13	amendments / fertiliser / tillage	2*2*3	CT,NT/ Burned,retained/3 different N	annual	comparator-intervention	randomised design (blocked)	block	61.9*6.4m	4	1	3	0-10 cm	Walkley-Black	OC	g/kg	Table 2	measured	no - only LSD	None (overall SD calculable)	No	1	0	2	0	0	High
DALAL91V23.1	1		Bibliographic checking: Abstract screening 2; 37	Organic-matter and microbial biomass in a Vertisol after 20-yr of zero-tillage.	Dalal, R.C.; Henderson, P.A., Glasby, J.M.,	Soil Biology & Biochemistry	1991	23	435-441		Australia	Hermitage Research Station, Warrick	-28.2	152.1	Cfa	Marley and Littler (1989) and Dalal (1989)	65	24	11	1968	1988	20	20	amendments / fertiliser / tillage	2 x 2 x 3	amendments: crop residue retained / crop residue burned. Fertiliser: 0 / 23 / 46-69 kg N/ha. tillage: conventional tillage / no tillage		comparator-intervention	randomised design (blocked)	plot	6.4 x 69.1 m	4	1	5 samples per plot	0-10 cm (0-2.5, 2.5-5.0, 5-10 cm for no tillage only)	Walkley-Black method adatpted for spectropholometric determination (Sims and Haby 1971)	SOC	%	Table 1 (all treatments) / Figure 3 (reside treatment)	measured	no	None	No	1	0	2	1	0	High
DARMO97Vx.2a	2	a	Bibliographic checking: Abstract screening 2; 75	Soil organic changes through time at the University of Illinois Morrow Plots	Darmody, R.G;, Peck, T.R.,	In: Paul, E.A., Paustian, K., Elliott, E.T., Cole, C.V. (Eds.), Soil Organic Matter in Temperate Ecosystems: Long-Term Experiments in North America. CRC Press, New York, pp. 183-196	1997				USA	Morrow Plots, Urbana, University of Illinois	40.104	-88.226	Dfa		Flanagan silt loam, a fine monmorillonitic, mesic Aquic Agiudoll			1954	1990	unclear - 36?	unclear - 36?	fertiliser	2	fertilised / unfertilised	annual	comparator-intervention	blocked design	plot	101m2	3	24	not stated	0-15 cm	modification of the method of Schollenberger, involving an oxidising solution of concentrated sulphuric acid/potassium dischromate at 175 degrees for 90 seconds	SOC	g/kg	Figure 5 / Figure 6	not present	None	None	No	1	2	2	?	0	High
DARMO97Vx.2b	2	b	Bibliographic checking: Abstract screening 2; 76	Soil organic changes through time at the University of Illinois Morrow Plots	Darmody, R.G;, Peck, T.R.,	In: Paul, E.A., Paustian, K., Elliott, E.T., Cole, C.V. (Eds.), Soil Organic Matter in Temperate Ecosystems: Long-Term Experiments in North America. CRC Press, New York, pp. 183-196	1997				USA	Morrow Plots, Urbana, University of Illinois	40.104	-88.226	Dfa		Flanagan silt loam, a fine monmorillonitic, mesic Aquic Agiudoll			1876	1990	114	114	crop rotation	3	continuous corn / 2 yr (corn-oats 1876-1966, corn-soybeans 1967-1990) / corn-aots-clover	annual	before-after-comparator-intervention	purposeful / time series		101m2	1	24	not stated	0-15 cm	modification of the method of Schollenberger, involving an oxidising solution of concentrated sulphuric acid/potassium dischromate at 175 degrees for 90 seconds	SOC	g/kg	Figure 5 / Figure 6	not present	None	None	Yes	0	2	0	2	0	Low
DATTA13V171.1	1		10245864	Effects of long-term tillage and drainage treatments on greenhouse gas fluxes from a corn field during the fallow period	Datta A ; Smith P ; Lal R ;	Agriculture, Ecosystems and Environment	2013	171	112– 123	a.datta@abdn.ac.uk, arindam.datta@fulbrightmail.org	USA	Waterman Farm of the Ohio State University, Columbus, Ohio	40.0333	-83.0417	Dfa	USDA, 1996	56	22	22	1994	2010	16	16	tillage	2	chisel tillage / no tillage	annual	comparator-intervention	randomised design (blocked)	plot level	24.7 x 24.7 m	3	1	3 samples per plot	0-10, 10-30, 30-50, 50-100 cm	C–N analyzer (VarioMax, Elementar GmbH, Hanau, Germany) (Ussiri et al., 2009)	OC	mg/g	Table 4	not reported	LSD in Table 4	None (overall SD calculable)	Yes	1	0	2	0	2	High
DEEN03V74.1	1		10244973	Carbon sequestration in a long-term conventional versus conservation tillage experiment	Deen W ; Kataki P K;	Soil & Tillage Research	2003	74	143	bdeen@uoguelph.ca	Canada	Elora Research Station, Ontario	43.8667	-80.35	Dfb	Vyn and Raimbault (1993)	Maryhill silt loam soil (Typic Hapludalf)					25	25	tillage	5	no tillage / spring moulboard plow / spring mouldboard plow plus secondary tillage / fall mouldboard plow plus secondary tillage / fall chisel plow plus secondary tillage	annual	comparator-intervention	randomised design (blocked)	plot-level?		4	1	5 samples per plot	0-5, 5-10, 10-20, 20-40, 40-60 cm	"determined by a Leco SC-444 method"	SOC	g/kg	Table 2 / Figure 1	measured	standard errors in Table 2	SE	No	1	0	2	1	2	High
DEMAR99V51.1	1		10239822	Long-term tillage and crop rotation effects on soil chemical properties of a Rhodic Ferralsol in southern Brazil	DeMaria I C; Nnabude P C; de Castro ; O M ;	Soil & Tillage Research	1999	51	71-79	icdmaria@cec.iac.br	Brazil	Instituto Agronomico, Campinas, Sao Paulo	-22.25	-47.0667	Cfa		60	7	33	1983	1995	12	12	crop rotation / tillage	3 x 4	tillage: conventional tillage / no tillage / chisel plough. crop rotation: continuous soybean / corn-soybean / soybean-corn / continuous corn	annual (single and double-crop)	comparator-intervention	split-plot design	plot-level	15 x 64m (main plots) with 15 x 16 m subplots	2	2 (1986 / 1995)	8 samples per plot	0-5, 5-10, 10-20, 20-30 cm	"Organic matter was determined by oxidizing 1 cm3 of soil with a 4 N sodium dichromate solution and 10 N sulphuric acid. The amount of OM was evaluated by colorimetry and the results were obtained from a standard curve of a series of soils in which OM was determined by Walkley±Black method."	SOM	g/kg	Table 1 / Table 2	not reported	no	None	No	0	0	2	0	2	Low
DEOL13V133.1b	1		10243765	Soil carbon stratification affected by long-term tillage and cropping systems in southern Brazil	de Oliveira Ferreira ; A ; Jorge Carneiro Amado; T ; da Silveira Nicoloso ; R ; de Moraes Sá ; J C ; Ernani Fiorin ; J ; Santos Hansel ; D S ; Menefee D ;	Soil and Tillage Research	2013	133	65-74	florestatel@hotmail.com, tamado@smail.ufsm.br	Brazil	Santa Maria, Rio Grande do Sul	-29.7167	-53.7	Cfa		87	25.3	66	1991	2001 / 2007	10 / 17	various	crop rotation	5	maize and jackbeans-soybean / maize-fallow-soybean / maize-ryegrass and common vetch-soybean / maize and velvet beans-soybean / maize-radish oil-soybean	annual	comparator-intervention	randomised design (blocked)	plot-level		2	2	2 trench samples per plot	0-5, 5-15 cm	Dry combustion	SOC	g/kg	Table 6	measured but not reported	Some unspecified variability quoted in text (p 69) for some treatment groups	Undescribed measure	No	0	0	2	0	0	Low
DERSC01V60.3a	3	a	10245909	Effects of agronomic practices on the soil carbon storage potential in arable farming in Austria	Dersch G ; Bohm K ;	Nutrient Cycling in Agroecosystems	2001	60	49-55	gdersch@bfl.at	Austria	Alpenvorland	48.183	14.819	Cfb					1974	1995	21	21	amendments / fertiliser	4	FYM + no N/ medium N/ optimal N/ excessive N	annual	comparator-intervention	factorial design			3	1		0-25cm	Walkley-Black, 1934	SOC	t/ha	Table 5		no - only LSD	None (overall SD calculable)	No	1	0	0	1	1	Low
DERSC01V60.3b	3	b	10245909	Effects of agronomic practices on the soil carbon storage potential in arable farming in Austria	Dersch G ; Bohm K ;	Nutrient Cycling in Agroecosystems	2001	60	49-55	gdersch@bfl.at	Austria	Waldviertel	47.21	15.95	Cfb					1974	1995	21	21	fertiliser	4	FYM + no N/ medium N/ optimal N/ excessive N	annual	comparator-intervention	factorial design			3	1		0-25cm	Walkley-Black, 1934	SOC	t/ha	Table 5		no - only LSD	None (overall SD calculable)	No	1	0	0	1	1	Low
DERSC01V60.3c	3	c	10245909	Effects of agronomic practices on the soil carbon storage potential in arable farming in Austria	Dersch G ; Bohm K ;	Nutrient Cycling in Agroecosystems	2001	60	49-55	gdersch@bfl.at	Austria	Marchfeld	48.233	16.551	Cfb					1974	1995	21	21	fertiliser	4	Irrigation + no N/ medium N/ optimal N/ excessive N	annual	comparator-intervention	factorial design			3	1		0-25cm	Walkley-Black, 1934	SOC	t/ha	Table 7 / Figure 1		no - only LSD	None (overall SD calculable)	No	1	0	0	1	1	Low
D'HAE09V84.1	1		10243786	The effect of reduced tillage agriculture on carbon dynamics in silt loam soils	D'Haene K ; Sleutel S ; De Neve ; S ; Gabriels D ; Hofman G ;	Nutrient Cycling in Agroecosystems	2009	84	249-265	Karoline.DHaene@ILVO.Vlaanderen.be	Belgium	central Belgium (Table 1)	50.64	4.57	Cfb						2004/2005	10/20	various	tillage	3	conventional tillage / reduced tillage with cultivator/soil looserner / reduced tillage with direct drilling	annual	comparator-intervention	paired design	farm-level	10*15m	5 (4 locations)	1	5 per pseudoplot	0-10, 10-20, 20-30, 30-40 cm	Walkley-Black, 1934	Soc	g/kg	Table 4 / Figure 2	measured	yes (but between the pseudoplots	SD	No	2	0	0	0	2	Low
DÍAZ-02V66.1	1		10243794	Duration of tillage management affects carbon and phosphorus stratification in phosphatic Paleudalfs	Díaz-Zorita M ; Grove J H;	Soil & Tillage Research	2002	66	165–174	mdzorita@servicoopsa.com.ar	USA	Kentucky Agricultural Experiment Station Farm at Lexington	38.031	-84.504	Cfa		Maury silt loam soils (fine, mixed, mesic Typic Paleudalfs)			1970	1999	29	29	tillage	2	no tillage / mouldboard tillage	annual (single and double crops)	comparator-intervention	randomised design (blocked)	plot level	66 sq-m	4	1		0-2.5, 2.5-5.0, 5.0-7.5, 7.5-10.0, 10.0-12.5, 12.5-15.0, 15.0-17.5, 17.5-20.0 cm	dry combustion using a LECO CN-2000 (Leco Corp., St. Joseph, MI) C analyzer (Tabatabai and Bremner, 1970)	SOC	g/kg	Table 2	not reported	LSD in Table 2	None (overall SD calculable)	No	1	0	2	1	1	High
DICK97V.2a	2	a	Bibliographic checking: Abstract screening 2; 78	Continuous application of No-tillage to Ohio Soils: Changes in crop yields and organic matter-related soil properties	Dick W.A.; Edwards, W.M.; McCoy, E.L.	Edited by: Paul, E.A.; Elliot, E.T.; Paustian, K.; et al. Soil Organic Matter in Temperate Agroecosystems: Long-term experiments in North America Pages: 171-182 Published: 1997 Publisher: CRC Press, Boca Raton, FL	1997				USA	Wooster, Ohio (Site B)	40.782	-81.953	Dfa		Wooster			1962	1980	18	18	tillage	3	no tillage / plow tillage / minimum tillage	annual	before-after-comparator-intervention	not stated			unclear - 9?	1	not stated	0-22.5 (multiple sampling across plow layer)	not stated	SOC	g/kg	Figure 3 / Table 4	not present	none	None	No	?	0	?	0	1	Unclear
DICK97V.2b	2	b	Bibliographic checking: Abstract screening 2; 79	Continuous application of No-tillage to Ohio Soils: Changes in crop yields and organic matter-related soil properties	Dick W.A.; Edwards, W.M.; McCoy, E.L.	Edited by: Paul, E.A.; Elliot, E.T.; Paustian, K.; et al. Soil Organic Matter in Temperate Agroecosystems: Long-term experiments in North America Pages: 171-182 Published: 1997 Publisher: CRC Press, Boca Raton, FL	1997				USA	Hoytville	41.05	-84.0667	Dfa		Hoytville			1962	1980	18	18	tillage	3	no tillage / plow tillage / minimum tillage	annual	before-after-comparator-intervention	not stated			unclear - 9?	1	not stated	0-22.5 (multiple sampling across plow layer)	not stated	SOC	g/kg	Figure 3 / Table 4	not present	none	None	No	?	0	?	0	1	Unclear
DICK98V47.7a	7	a	Bibliographic checking: Abstract screening 2; 10	Impacts of agricultural management practices on C sequestration in forest-derived soils of the eastern Corn Belt	Dick W. A.; Blevins, R. L., Frye, W. W., Peters, S. E., Christensen, D. R., Pierce, F. J., and Vitosh, M. L	Soil Till. Res	1998	47	235-244	dick.5@osu.edu	USA	East Lansing, Michigan	42.667	-85.467	Dfb	Paul et al. (1997)	Metea loamy sand (Arenic Hapludalfs)			1963	1991	28	28	amendments	2	corn grain - grain was removed at harvest / corn silage - above ground biomass was harvested for silage	annual	comparator-intervention	randomised design (split-plot)	plot		3	3 (1972 / 1982 / 1991)	>5 cores per plot	0-25 cm	Paul et al. (1997)	SOC	g/kg	Table 9	not present	no	None	No	1	0	2	1	1	High
DICK98V47.7b	7	b	Bibliographic checking: Abstract screening 2; 11	Impacts of agricultural management practices on C sequestration in forest-derived soils of the eastern Corn Belt	Dick W. A.; Blevins, R. L., Frye, W. W., Peters, S. E., Christensen, D. R., Pierce, F. J., and Vitosh, M. L	Soil Till. Res	1998	47	235-244	dick.5@osu.edu	USA	East Lansing, Michigan	42.667	-85.467	Dfb	Paul et al. (1997)	Capac loam (Aeric Ochraqualf)			1980	1991	10	10	tillage	4	continuous no tillage / no tillage with spring plow 1986 / no tillage with fall plow 1986 / continuous plow tillage	annual	comparator-intervention	not stated			4	1	>5 cores per plot	0-5, 5-10, 10-15, 15-20 cm	Paul et al. (1997)	SOC	kg/m3	Figure 2	not present	no	None	No	1	0	?	0	1	Unclear
DICK98V47.7c	7	c	Bibliographic checking: Abstract screening 2; 12	Impacts of agricultural management practices on C sequestration in forest-derived soils of the eastern Corn Belt	Dick W. A.; Blevins, R. L., Frye, W. W., Peters, S. E., Christensen, D. R., Pierce, F. J., and Vitosh, M. L	Soil Till. Res	1998	47	235-244	dick.5@osu.edu	USA	Saginaw County, Michigan	43.333	-84.117	Dfb	Paul et al. (1997)	Misteguay silty clay loam (Aeric Endoaquent)			1972	1991	19	19	crop rotation	6	navy bean-sugar beat / oat-navy bean-sugar beat / oat-alfalfa-navy bean-sugar beat / corn-sugar beat / corn-corn-navy bean-sugar beat / corn-corn-corn-sugar beat	annual	comparator-intervention	randomised design	plot		4	3 1972 / 1981 / 1991)	>5 cores per plot	not stated	Paul et al. (1997)	SOC	g/kg	Figure 3	not present	no	None	No	1	0	2	0	?	High
DICK98V47.7d	7	d	Bibliographic checking: Abstract screening 2; 13	Impacts of agricultural management practices on C sequestration in forest-derived soils of the eastern Corn Belt	Dick W. A.; Blevins, R. L., Frye, W. W., Peters, S. E., Christensen, D. R., Pierce, F. J., and Vitosh, M. L	Soil Till. Res	1998	47	235-244	dick.5@osu.edu	USA	Wooster, Ohio	40.782	-81.953	Dfa	Paul et al. (1997)	Wooster (A and B) silt loam (Typic Fragiudalf)			1962	1991	30	30	crop rotation / tillage	3 x 2	crop rotation: corn-oats-meadow / continuous corn / corn-soybean. Tillage: no tillage / plow tillage	annual and perennial	comparator-intervention	randomised design	plot		3	2	>5 cores per plot	0-30 cm (Table 8), full profile to 37.5 cm for tillage (Figure 4)	Paul et al. (1997)	SOC	g/kg / Mg/ha	Table 8, Figure 4	measured	no	None	No	1	0	2	2	1	High
DICK98V47.7e	7	e	Bibliographic checking: Abstract screening 2; 14	Impacts of agricultural management practices on C sequestration in forest-derived soils of the eastern Corn Belt	Dick W. A.; Blevins, R. L., Frye, W. W., Peters, S. E., Christensen, D. R., Pierce, F. J., and Vitosh, M. L	Soil Till. Res	1998	47	235-244	dick.5@osu.edu	USA	Kutztown, Pennsylvania	40.55	-75.72	Dfb	Paul et al. (1997)	Silty clay loam (90% Typic Fragiudalf or Hapludalf, 10% Typic Dystrochrept)			1981	1991	10	10	multiple	3	low input animal system / low input cash grain system / conventional cash grain system		comparator-intervention	not stated			8	3 (1981 / 1990 / 1991)	>5 cores per plot	not stated	Paul et al. (1997)	SOC	g/kg	Table 10			None	No	2	0	?	0	?	Unclear
DICK98V47.7f	7	f	Bibliographic checking: Abstract screening 2; 15	Impacts of agricultural management practices on C sequestration in forest-derived soils of the eastern Corn Belt	Dick W. A.; Blevins, R. L., Frye, W. W., Peters, S. E., Christensen, D. R., Pierce, F. J., and Vitosh, M. L	Soil Till. Res	1998	47	235-244	dick.5@osu.edu	USA	Lexington, Kentucky	38.031	-84.504	Cfa	Paul et al. (1997)	Maury silt loam (Typic Paleudalfs)			1970	1989	20	20	tillage	2	plow tillage / no tillage (sod also reported but methods not described)	annual and perennial	comparator-intervention	split-plot design	plot		4	3 (1975 / 1980 / 1990)	>5 cores per plot	0-30 cm	Paul et al. (1997)	SOC	Mg/ha	Figure 1	measured	no	None	No	1	0	2	1	1	High
DICK98V47.7g	7	g	Bibliographic checking: Abstract screening 2; 9	Impacts of agricultural management practices on C sequestration in forest-derived soils of the eastern Corn Belt	Dick W. A.; Blevins, R. L., Frye, W. W., Peters, S. E., Christensen, D. R., Pierce, F. J., and Vitosh, M. L	Soil Till. Res	1998	47	235-244	dick.5@osu.edu	USA	East Lansing, Michigan	42.667	-85.467	Dfb	Paul et al. (1997)	Metea loamy sand (Arenic Hapludalfs)			1963	1982	19	19	amendments / fertiliser	5	179-20-37 (kg/ha NPK) / 179-94-177 (NPK) / 11-20-37 (NPK) and 45 Mg/ha manure / 11-20-37 (NPK) and 67 Mg/ha manure	annual	comparator-intervention	randomised design (split-plot)	plot		3	2 (1972 / 1982)	>5 cores per plot	0-25 cm	Paul et al. (1997)	SOC	g/kg	Table 9	not present	no	None	No	1	0	2	0	1	High
DICK98V6.1	1		10243795	Influence of long-term residue management on soil enzyme activities in relation to soil chemical properties of a wheat-fallow system	Dick R P; Rasmussen P E; Kerle E A;	Biol Fertil Soils	1998	6	159-164		USA	Pendleton, Oregon	45.672	-118.789	Csa	Oveson (1966) and Rasmussen et al. (1980)	Walla Walla soil (coarse-silty, mixed, mesic Typic Haploxeroll)			1931	1986	55	55	amendments	3	straw plus 22.4 metric tons/ha of straw-manure incorporated into soil / straw plus 2.24 metric tons/ha of dry pea vines incorporated into soil / fall burn wheat straw no fertiliser	annual	comparator-intervention	not stated	not stated	10 x 40 m	4	1	12-16 cores per plot	0-20 cm	total combustion in a Leco carbon analyser	OC	g/kg	p163 2nd para (Soils treated with manure and pea-vine residues had the highest organic-C contents (15.4 and 12.8 g C kg soil- J, respectively) and the NoFB-treated soil had the lowest value (10.4gCkg soil-l).)	not reported	no	None	No	1	0	?	2	1	Unclear
DICKE94V7.1	1		10245922	LONG-TERM TILLAGE EFFECTS ON GRAIN-YIELD AND SOIL PROPERTIES IN A SOYBEAN GRAIN-SORGHUM ROTATION	Dickey E C; Jasa P J; Grisso R D;	Journal of Production Agriculture	1994	7	465-470	edickey1@unl.edu	USA	University of Nebraska, Rogers Memorial Farm, Lincoln, Nebraska	40.82	-96.7	Dfa		Sharpsburg silty clay loam (USDA-SCS, 1980)			1981	1990	10	10	tillage	6	no-till / no-till with row-crop cultivation / disk / double-disk / chisel / plow	annual	comparator-intervention	randomised design		9.14 x 22.86 m	3 (on each set, Set A grain, Set B sorghum)	1	6 cores per plot	0-10.16 and 0-20.32 cm	"standard procedures"	SOM	%	Table 4	not reported	no	None	No	1	0	2	0	1	High
DIECK08V12.1	1		10243796	Influence of continuous minimum tillage on soil chemical properties and sugar beet yield	Dieckmann J ; Koch H J;	Pflanzenbauwissenschaften	2008	12	22–31		Germany	5 German sites (fig 1)	50.5	11.1	Cfb		depending on site and depth (Table 1) "Ton"			not stated (early 1990s)	2003-2005	10-15	various	tillage	3	1) mouldboard ploughing 25-30cm; 2) Cultivation to 10-15cm; 3) direct drilling followed by shallow harrowing to 3-5 cm depth	annual	farm-scale comparison	farm-scale comparison (no replication within farms)		not stated	5	1	not stated	0-10, 10-20, 20-30, 30-45 cm	Total C was measured at 1200 oC with Vario EL (Elementar Analysesysteme GmbH, Hanau, Deutschland). Carbonate was removed with HCl (Scheibler-Apparatur). SOC was calculated as the difference between TOC and carbonate.	SOC	%	Figure 3	not present	none	None	No	2	0	0	0	2	Low
DIEKO05V268.1	1		10245923	Carbon and nitrogen stocks in physical fractions of a subtropical Acrisol as influenced by long-term no-till cropping systems and N fertilisation	Diekow J ; Mielniczuk J ; Knicker H ; Bayer C ; Dick D P; Kogel-Knabner I ;	Plant and Soil	2005	268	319-328	cimelio.bayer@ufrgs.br	Brazil	Experimental Station of the Federal University of Rio Grande do Sul, Eldorado do Sul	-30.8333	-51.6333	Cfa		degraded sandy clay loam Acrisol			1983	2000 / 2001	17	17	crop rotation / fertiliser	5	bare soil / oat-maize (sequential) (no N) / oat-maize (N) / pigeon pea+maize (intercropping) (no N) / pigeon pea+maize (N)	annual	comparator-intervention	randomised design (blocked)	subplots		3	1	not stated	0-2.5, 2.5-7.5 cm	Dry combustion	SOC / TC	Mg/ha	Table 1	not reported	standard deviations in Figure 1 (unclear whether pseudoreplicated)	SD	No	?	0	2	0	0	Unclear
DIEKO05V81.1	1		10243797	Soil C and N stocks as affected by cropping systems and nitrogen fertilisation in a southern Brazil Acrisol managed under no-tillage for 17 years	Diekow J ; Mielniczuk J ; Knicker H ; Bayer C ; Dick D P; Kögel-Knabner I ;	Soil and Tillage Research	2005	81	87-95	cimelio.bayer@ufrgs.br	Brazil	Experimental Station of the Federal University of Rio Grande do Sul, Eldorado do Sul	-30.8333	-51.6333	Cfa		sandy clay loam Acrisol (Paleudult)			1983	2000	17	17	crop rotation / fertiliser	2 x 3 + 2	oat-maize / lablab and maize / pigeon pea and maize (all with and without N) / bare soil / grassland	annual (single and double-crop)	comparator-intervention	randomised design (split-plot)	plot-level	5 x 8 m	3	1	2 samples per plot	0–2.5, 2.5–7.5, 7.5–17.5, 17.5–27.5, 27.5–37.5, 37.5–47.5, 47.5–57.5, 57.5–67.5, 67.5–87.5, 87.5–107.5 cm	Dry combustion	SOC	g/kg	Table 1	not reported	no	None	No	1	0	2	0	2	High
DIMAS13V169.1	1		10245926	Changes in soil carbon and nitrogen following tillage conversion in a long-term experiment in Northern France	Dimassi B ; Cohan J P; Labreuche J ; Mary B ;	Agriculture Ecosystems & Environment	2013	169	12-20	bruno.mary@laon.inra.fr	France	Boigneville	48.325	2.384	Cfb		Table 1	Table1	Table1	1991	2011	20	20	tillage	2(from 2005 4 treatments)	continuous full invention tillage(CFIT)/ continuous no-till (CNT) ( NFIT and NNT are from 2005 -not long enough!)	annual	comparator-intervention	randomised design (blocked)	plot	9*45m	3	3 (2001 / 2005 / 2011)	3 (but differs per year)	0-35cm	LECO dry combustion	SOC	t/ha	Table 5	Table 3	confidence interval	95% CI	No	1	0	2	1	1	High
DIMIT12V5.1	1		10243799	Changes in Organic Carbon and Trace Elements in the Soil of Willow Short-Rotation Coppice Plantations	Dimitriou I ; Mola-Yudego B ; Aronsson P ; Eriksson J ;	Bioenerg. Res.	2012	5	563–572	Ioannis.Dimitriou@slu.se	Sweden	14 paired sites	58	15	?	no	several sites	several sites	several sites	1990-2000	2009	10-20 years	various	crop rotation	paired fields	willow (short rotation coppice) compaired with arable paired sites	bioenergy	comparator-intervention	paired design	field	several ha	14 paried sites	2	not provided	0-20 and 40-60cm	elemental analyzer (LECO CH-2000). C in the form of carbonates was measured in soils with pH higher than 6.6	SOC	%	Table 2	not reported	no	None	No	2	0	0	0	2	Low
DOLAN06V89.1	1		10243808	Soil organic carbon and nitrogen in a Minnesota soil as related to tillage, residue and nitrogen management	Dolan M S; Clapp C E; Allmaras R R; Baker J M; Molina J A. E;	Soil and Tillage Research	2006	89	221-231	mdolan@umn.edu	USA	University of Minnesota Research and Outreach Center in Rosemount, Minnesota	44.716	-93.098	Dfa		Waukegan silt loam (fine-silty over skeletal, mixed, superactive, mesic Typic Hapludoll)			1980	2002	22	22	amendments / fertiliser / tillage	3 x 2 x 2	tillage: mouldboard plow / chisel plow / no tillage. amendments: corn residue harvested / corn residue returned. fertiliser: 0 / 200 kg N/ha	annual	comparator-intervention	randomised design	plot level	18 x 50 m	not stated	1	12 cores per subplot	0-5, 5-10, 10-15, 15-20, 20-25, 25-30, 30-35, 35-40, 40-45 cm	elemental analyzer (Carlo Erba Model NA1500)	SOC	Mg/ha	Table 2 / Figure 1	measured	Error bars in Figure 1 not explained	Undescribed measure	No	0	0	2	1	2	Low
DORAD03V166.1	1		10245942	Changes in soil properties and humic substances after long-term amendments with manure and crop residues in dryland farming systems	Dorado J ; Zancada M C; Almendros G ; Lopez-Fando C ;	Journal of Plant Nutrition and Soil Science	2003	166	31-38	lopez.fando@ocma.csic.es	Spain	Toledo	39.862	-4.027	Csa		135+-22g/kg	82+-11g/kg	783+-29g/kg			16	16	amendments	3*2	(1) control without organic inputs; (2) addition of 3 Mg ha±1 of barley straw (480 g kg±1 organic C; 8 g kg±1 total N; 2 g kg±1 totalP;18gkg±1 K;4gkg±1 Ca,and2gkg±1 Mg)everyyear, and approximately 2.5 Mg ha±1 of rape crop (420 g kg±1 organicC;21gkg±1 totalN;3gkg±1 totalP;27gkg±1 K;6g kg±1 Ca, and 2 g kg±1 Mg) topdressed on soil as green manure amendment, applied every three years; and (3) amendme…	annual	comparator-intervention	split-plot design	block		3	Not stated	?	0-20cm	Walkley-Black (Nelson and Sommer, 1982)	OC	g/kg	Table 1	not reported	no	None	No	1	?	2	0	1	High
DORMA86V66.1	1		Bibliographic checking: Abstract screening 2; 65	EFFECT OF EXCESS FEEDLOT MANURE ON CHEMICAL-CONSTITUENTS OF SOIL UNDER NONIRRIGATED AND IRRIGATED MANAGEMENT	DORMAAR, JF; SOMMERFELDT, TG	CANADIAN JOURNAL OF SOIL SCIENCE	1986	66	303-313		Canada	Lethbridge, Alberta	49.693	-112.842	Dfb	Sommerfeldt and Chang 1985	Dark Brown Chernozemic soil (Lethbridge loam, developed on alluvial-lacustrine parent material)			1973	1983	10	10	amendments	4 x 2	cattle feedlot manure: 0 / 30 / 60 / 90 t/ha/yr (non-irrigated block), 0 / 60 / 120 / 180 t/ha/yr (irrigated block)	annual	comparator-intervention	not stated			3	1	5 samples per plot	Ap horizon	difference between total C by dry combustion and carbonate C (Allison et al. 1965)	SOC	%	Table 2	measured	SE	SE	No	1	0	?	0	?	Unclear
DOSS11V111.1	1		Bibliographic checking: Abstract screening 1; 3	Forages, cover crops and related shoot and root additions in no-till rotations to C sequestration in a subtropical Ferralsol	Dos Santos NZ; Dieckow J, Bayer C et al	Soil Tillage Res	2011	111	208-218	jefersondieckow@ufpr.br	Brazil	Ponta Grossa	-25.167	-50.083	Cfb	Molin (2008).	40	15	45	1989	2006	17	17	crop rotation	7 but here 6	(i) Wheat (Triticum aestivum L.)–soybean (Glycine max (L.) Merr). (ii) Oat (Avena strigosa Schreb.)–maize (Zea mays L.)–wheat– soybean [O–M–W–S]. (iii) Vetch (Vicia villosa Roth)–maize–wheat–soybean [V–M–W–S]. (iv) Vetch–maize–oat–soybean–wheat–soybean [V–M–O–S–W–S]. (v) Ryegrass (Lolium multiflorum Lam.)–maize–ryegrass–soybean [R–M–R–S]. (vi) Alfalfa (Medicago sativa L.)–maize [A–M].	annual	comparator-intervention	randomised design (blocked)	plot	7*10.5m	4	1	2	0-5, 5-10, 10-20cm	dry combustion (Shimadzu TOC-VCSH analyser)	TOC	g/kg and Mg/ha	Fig 1a, Table 3	measured	no	None	No	1	0	2	0	1	High
DOUF06V70.1	1		10243816	Tillage and nitrogen effects on soil organic matter fractions in wheat-based systems	Dou F ; Hons F M;	Soil Science Society of America Journal	2006	70	1896-1905	fdou@iarc.uaf.edu	USA	Brazos River floodplain in south-central Texas	30.5333	-94.4333	Cfa		43.3	45.2	11.5	1982	2002	20	20	crop rotation / fertiliser / tillage	3 x 2 x 2	tillage: conventional tillage / no tillage. crop rotation: continuous wheat / wheat-sorghum / wheat-soybean-sorghum. fertiliser: 0 / 68 g/m2	annual (single and double crops)	comparator-intervention	randomised design (split-plot)	plot level	4 x 12.2 m (split-split plots)	4	1	25 cores per sploit-split plot	0-5, 0-30 cm	modified Mebius method (Nelson and Sommers, 1982)	SOC	g/m2	Figure 1	measured	Error bars in Figure 1 not explained	Undescribed measure	No	1	0	2	1	2	High
DOUF07V94.1	1		10243817	Depth distribution of soil organic C and N after long-term soybean cropping in Texas	Dou F ; Wright A L; Hons F M;	Soil and Tillage Research	2007	94	530-536	alwr@ifas.ufl.edu	USA	Burleson County, Texas	30.5333	-94.4333	Cfa	Franzluebbers et al. (1995b)	aWeswood silty clay loam (fine-silty, mixed, superactive, thermic Udifluventic Haplustepts)			1982	2002	20	20	crop rotation / tillage	2 x 3	tillage: conventional tillage / no tillage. crop rotation: continuous wheat / wheat-sorghum / wheat-soybean-sorghum	annual (single and double crops)	comparator-intervention	split-plot design	plot level	4 x 12.2 m (split-split plots)	4	1	3 cores per plot	0–5, 5–15, 15–30, 30–55, 55–80, 80–105 cm	modified Mebius method (Nelson and Sommers, 1982)	SOC	g/kg	Table 2	not reported	LSD in Table 2	None (overall SD calculable)	No	1	0	2	1	2	High
DOUF08V39.1	1		10243818	Dissolved and soil organic carbon after long-term conventional and no-tillage sorghum cropping	Dou F ; Wright A L; Hons F M;	Communications in Soil Science and Plant Analysis	2008	39	667-679	alwr@ifas.ufl.edu	USA	central Texas	30.5333	-94.4333	Cfa		Weswood silty clay loam (fine-silty, mixed, superactive, thermic Udifluventic Haplustepts)			1982	2002	20	20	crop rotation / tillage	2 x 2	tillage: conventional tillage / no tillage. crop rotation: continuous wheat / wheat-soybean-sorghum	annual (single and double crops)	comparator-intervention	split-plot design	plot level	4 x 12.2 m (split-split plots)	4	1	3 cores per plot	0–5, 5–15, 15–30, 30–55, 55–80, 80–105 cm	modified Mebius method (Nelson and Sommers, 1982)	SOC	g/kg	Figure 2	measured	Standard errors in Figure 2	SE	No	1	0	2	1	2	High
DOUF08V72.1	1		10245946	Sensitivity of labile soil organic carbon to tillage in wheat-based cropping systems	Dou F ; Wright A L; Hons F M;	Soil Science Society of America Journal	2008	72	1445-1453	fdou@ucdavis.edu	USA	Brazos River floodplain in south-central Texas	30.5333	-94.4333	Cfa		43.3	45.2	11.5	1982	2002	20	20	crop rotation / tillage	2 x 3	tillage: conventional tillage / no tillage. crop rotation: continuous wheat / wheat-sorghum / wheat-soybean-sorghum	annual (single and double crops)	comparator-intervention	not stated		4 x 12.2 m (split-split plots)	4	1	3 cores per plot	0-5, 5-15, 15-30 cm	modified Mebius method (Nelson and Sommers, 1982)	SOC	g/m2	Figure 1	measured	standard deviations in Figure 1	SD	No	1	0	?	1	2	Unclear
DOUF13V23.3a	3	a	10243819	Soil Organic Carbon Pools Under Switchgrass Grown as a Bioenergy Crop Compared to Other Conventional Crops	Dou F G; Hons F M; Ocumpaugh W R; Read J C; Hussey M A; Muir J P;	Pedosphere	2013	23	409-416	f-dou@aesrg.tamu.edu	USA	College Station, Texas	30	-96.5167	Cfa		38.7	54.1	7.2	1992	2001	10	10	crop rotation	3	Alamo / Kleingrass / sorghum-wheat-soybean	annual and perennial	comparator-intervention	randomised design (blocked)	plot level		4	1	20 replicates per plot	0-5, 5-15, 15-30 cm	modified Mebius method (Nelson and Sommers, 1982)	SOC	g/kg	Figure 1	calculated	standard errors in Figure 1	SE	No	1	0	2	0	2	High
DOUF13V23.3b	3	b	10243819	Soil Organic Carbon Pools Under Switchgrass Grown as a Bioenergy Crop Compared to Other Conventional Crops	Dou F G; Hons F M; Ocumpaugh W R; Read J C; Hussey M A; Muir J P;	Pedosphere	2013	23	409-416	f-dou@aesrg.tamu.edu	USA	Stephenville, Texas	32.2167	-98.2	Cfa		8.5	13	78.5	1992	2001	10	10	crop rotation	3	Alamo / Bermudagrass / wheat-peanut	annual and perennial	comparator-intervention	randomised design (blocked)	plot level		4	1	20 replicates per plot	0-5, 5-15, 15-30 cm	modified Mebius method (Nelson and Sommers, 1982)	SOC	g/kg	Figure 1	calculated	standard errors in Figure 1	SE	No	1	0	2	0	2	High
DOUF13V23.3c	3	c	10243819	Soil Organic Carbon Pools Under Switchgrass Grown as a Bioenergy Crop Compared to Other Conventional Crops	Dou F G; Hons F M; Ocumpaugh W R; Read J C; Hussey M A; Muir J P;	Pedosphere	2013	23	409-416	f-dou@aesrg.tamu.edu	USA	Dallas, Texas	32.6167	-96.1833	Cfa		65.9	26.4	7.7	1992	2001	10	10	crop rotation	3	Alamo / Bermudagrass / wheat cotton	annual and perennial	comparator-intervention	randomised design (blocked)	plot level		4	1	20 replicates per plot	0-5, 5-15, 15-30 cm	modified Mebius method (Nelson and Sommers, 1982)	SOC	g/kg	Figure 1	calculated	standard errors in Figure 1	SE	No	1	0	2	0	2	High
DRINK98V396.1	1		10243821	Legume-based cropping systems have reduced carbon and nitrogen losses	Drinkwater L E; Wagoner P ; Sarrantonio M ;	Nature	1998	396	262-265	ldrink@rodaleinst.org	USA	Berks County, Pennsylvania	40.345	-75.993	Cfa	Liebhart et al. 1999	Comly silt loam (fine-loamy, mixed, mesic, Typic Fragiudalf)			1981	1995	14	14	multiple	3	maize-soybean i) with fertiliser and pesticides / ii) maize and soybean fed to cattle with manure added / iii) biomass incorporation before maize planting	annual	comparator-intervention	randomised design (blocked)	unclear		4	2 (1981 / 1995)	?	not stated	CN analyser	Change in soil carbon	g/ha	Table 1	not reported	no	None	No	1	0	2	0	?	High
DRURY98V62.1	1		10243822	Long-term effects of fertilisation and rotation on denitrification and soil carbon	Drury C F; Oloya T O; McKenney D J; Gregorich E G; Tan C S; VanLuyk C L;	Soil Science Society of America Journal	1998	62	1572-1579	druryc@em.agr.ca	Canada	Eugene Whelan Research Farm, Agriculture and Agri-Food Canada, Woodslee, Ontario	42.2167	-82.7333	Dfb	Drury and Tan, 1995	37	35	28	1959	1994	35	35	crop rotation / fertiliser	6 x 2	continuous corn / continuous bluegrass / corn-oat-alfalfa-alfalfa (x4) all with / wihout fertiliser	annual	comparator-intervention	randomised design (blocked)	unclear	76.2 x 12.2 m	3	1	3 cores per replicate	0-10, 10-20, 20-40, 40-70 cm	C analyser	SOC / soluble organic carbon	% / mg/kg	Table 2	not reported	standard errors in Table 2	SE	No	1	0	2	2	2	High
DUBET75V55.1	1		10239036	Effects of fertiliser, barnyard manure, and crop residues on irrigated crop yields and soil chemical properties	Dubetz S ; Kozub G C; Dormaar J F;	Canadian journal of soil science.	1975	55	4		Canada	Lethbridge Research Center, Alberta	49.693	-112.842	Dfb		Dark Brown Chernozemic soil (Lethbridge loam			1956	1967 / 1971	11-14	14	amendments / fertiliser	4 x 4	no manure or fertiliser / 66kg/ha N / 27t/ha manure / manure and N; fully factorial design versus no crop residue incorporate / corn stovers incorporated / sugar beet tops incorporated / tops and stovers incorporated	annual	comparator-intervention	randomised design (split-plot)	plot-level	4.5 x 9 m	4	2	Not stated (assume 1 sample per plot)	0-15, 15-30 cm	Walkley and Black procedure	SOM	%	Table 2	not reported	Overall SE	Overall SE	No	1	0	2	0	2	High
DUIKE06V88.1	1		10245954	Soil fertility distributions in long-term no-till, chisel/disk and moldboard plow/disk systems	Duiker S W; Beegle D B;	Soil & Tillage Research	2006	88	30-41	swd10@psu.edu	USA	Pennsylvania State University Larson E. Russell Agricultural Research Center in Rock Springs, Centre County,	40.7333	-77.95	Dfb		Hagerstown silt loam (Chromic Luvisol fine, mixed, semiactive, mesic Typic Hapludalf) and Hublersberg silt loam (Orthic Acrisol clayey, illitic, mesic Typic Hapludult) and a small section ofNolin silt loam(Eutric Luvisol fine-silty, mixed, active, mesic Dystric Fluventic Eutrudept)			1978	2003	25	25	tillage	3	no tillage / chisel/disk / moldboard/disk		comparator-intervention	randomised design (blocked)	plot-level	230 x 14 m	4	1	3 transects per plot, samples every 7.6cm	0-5, 5-10, 10-15 cm	Loss on ignition	SOM	g/kg	Table 2	not reported	p-values in Table 1	None (overall SD calculable)	No	1	0	2	1	0	High
DUZH09V2.1	1		10244987	Soil physical quality as influenced by long-term fertilizer management under an intensive cropping system	Du Zhangliu ; Liu Shufu ; Xia O Xiaoping; Yang Guangli ; Ren Tusheng ;	International Journal of Agricultural & Biological Engineering	2009	2	19-27	tsren@cau.edu.cn	China	Ning Xiang County	28.117	112.3	Cfa			57.73	13.71	1986	2006	20	20	amendments / fertiliser	5	control, mineral fertilizer, crop residues + mineral fertilizer, low manure rate + mineral fertilizer, high manure rate+ mineral fertilizer	3 crops per year	comparator-intervention	not stated	plot		3	1	2	0-10,10-20 cm	not stated	SOC	g/kg	Table 2	table 2	no	None	No	1	0	?	1	1	Unclear
EDWAR92V56.1	1		10239040	Tillage and crop rotation effects on fertility status of a hapludult soil	Edwards J H; Wood C W; Thurlow D L; Ruf M E;	Soil Science Society of America journal.	1992	56	1577-1582		USA	Sand Mountain Substation, Crossville, Alabama	34.3	-86.0167	Cfa	Edwards et al. (1988)	Hartsells fine sandy loam (fine-loamy, siliceous, thermic Typic Hapludult)			1979	1990	11	11	crop rotation / tillage	2 x 3	tillage: no tillage / conventional tillage. crop rotation: continuous soybean / continuous corn / alternate corn-soybean	annual (double-crop)	before-after-comparator-intervention	randomised design (split-plot)	plot-level	32.9 x 15.25 m (main plot), 5.49 x 15.25 m (subplot)	4	2 (1980 - initial, and 1990)	30 cores per plot	0-15, 15-30, 30-45, 45-60 (initial) / 0-5, 5-10, 10-20, 20-30, 30-45 (final) cm	Dry combustion (assuming no carbonates)	SOM	g/kg	Table 1 / Table 2	measured	p-values and LSD for F tests in Table 2	None (overall SD calculable)	No	1	0	2	0	2	High
EGHBA94V49.1	1		10245963	DISTRIBUTION OF ORGANIC-CARBON AND INORGANIC NITROGEN IN A SOIL UNDER VARIOUS TILLAGE AND CROP SEQUENCES	Eghball B ; Mielke L N; McCallister D L; Doran J W;	Journal of Soil and Water Conservation	1994	49	201-204		USA	University of Nebraska, Rogers Memorial Farm, Lincoln, Nebraska	40.82	-96.7	Dfa		Sharpsburg (fine, montmorillonitic, mesic Typic Argiudoll)			1978	1989	11	11	tillage	6	chisel / disk / no tillage / plow / ridge-till / sub-soil	annual	comparator-intervention	randomised design (blocked)	plot-level		6	1	3 cores per replicate	0-30 cm	Walkley and Black procedure	SOC	g/kg	Table 1	measured	LSD, Wilks' Lamda p-values and overall CV	None (overall SD calculable)	No	2	0	2	0	1	High
EKENL02V36.2a	2	a	10243836	β-glucosaminidase activity of soils: Effect of cropping systems and its relationship to nitrogen mineralization	Ekenler M ; Tabatabai M A;	Biology and Fertility of Soils	2002	36	367-376	malit@iastate.edu	USA	Northeast Research Center (NERC), Nashua, Iowa	42.952	-92.539	Dfa		22.4	45.6	32	1979	1996 / 1997	17 / 18	18	crop rotation / fertiliser	4 x 2	continuous corn / corn-soybean / corn-corn-oats-meadow / continuous soybean; all with 0 kg/ha N / 180 kg/ha N	annual	comparator-intervention	split-plot design	plot-level	4.6 x 15.2 m (subplot)	3	2	6-8 soil cores per subplot pooled together	not stated	Mebius method	SOC	g/kg	Table 1	not reported	LSD in Table 1	None (overall SD calculable)	No	1	0	2	0	?	High
EKENL02V36.2b	2	b	10243836	β-glucosaminidase activity of soils: Effect of cropping systems and its relationship to nitrogen mineralization	Ekenler M ; Tabatabai M A;	Biology and Fertility of Soils	2002	36	367-376	malit@iastate.edu	USA	Clarion-Webster Research Center (CWRC), Kanawha, Iowa	42.938	-93.793	Dfa	(Robinson et al. 1996	33.2	44.9	21.9	1954	1996 / 1997	41 / 42	42	crop rotation / fertiliser	4 x 2	continuous corn / corn-soybean / corn-corn-oats-meadow / corn-oats-meadow-meadow; all with 0 kg/ha N / 180 kg/ha N	annual	comparator-intervention	split-plot design	plot-level	6.1 x 12.2 m (subplot)	2	2	6-8 soil cores per subplot pooled together	not stated	Mebius method	SOC	g/kg	Table 1	not reported	LSD in Table 1	None (overall SD calculable)	No	0	0	2	2	?	Low
EKENL03V39.2a	2	a	10245964	Effects of liming and tillage systems on microbial biomass and glycosidases in soils	Ekenler M ; Tabatabai M A;	Biology and Fertility of Soils	2003	39	51-61	malit@iastate.edu	USA	Northwest Research Center (NWRC), Sutherland, Iowa	42.974	-95.498	Dfa		Typic Haplaquolls and Aquic Hapludolls			1992	2001	10	10	amendments / tillage	4 x 6	no tillage / ridge till / chisel-plow: all under 0 / 560 / 1120 / 2240 / 4480 / 6720 kg ECCE/ha lime	annual	comparator-intervention	randomised design (blocked)	plot-level		3	1	c. 15 cores pooled from each field	0-15 cm	Dry combustion in CHN analyser	SOC	k/kg	Table 3	not reported	LSD in Table 3	None (overall SD calculable)	No	1	0	2	0	0	High
EKENL03V39.2b	2	b	10245964	Effects of liming and tillage systems on microbial biomass and glycosidases in soils	Ekenler M ; Tabatabai M A;	Biology and Fertility of Soils	2003	39	51-61	malit@iastate.edu	USA	Southeast Research Center, Crawfordsville, Iowa	41.204	-91.486	Dfa		Aquic Argiudolls, Typic Agriaquolls, and Typic Endoaquolls association			1989	1999	10	10	amendments	8	lime application: 0 / 560 fine calcite / 1120 dolomite / 1120 calcite / 2240 dolomite / 2240 calcilte / 4480 dolomite / 6720 dolomite (kg ECCE/ha)	annual	comparator-intervention	randomised design (blocked)	plot-level		3	1	c. 15 cores pooled from each field	0-15 cm	Dry combustion in CHN analyser	SOC	k/kg	Table 2	not reported	LSD in Table 2	None (overall SD calculable)	No	1	0	2	0	0	High
ELLER99V50.1	1		10244992	Functional analysis of soil organic matter as affected by long-term manurial treatment	Ellerbrock R H; Höhn A ; Rogasik J ;	European Journal of Soil Science	1999	50	65-71	rellerbrock@zalf.de	Germany	Centre of Soil Fertility at Müncheberg	50.191	11.79	Cfb	Smukalski & Rogasik, 1993				1963		34	34	amendments / fertiliser	5	control/NPK/FYMNPK/strawNPK/FYMpk	annual	comparator-intervention	blocked design	plot	6.0m 3 5.0 m	8	not stated		0-25 cm	dry combustion	soc	g/kg	Table 2	not reported	no	None	No	2	?	2	2	1	High
ELLME00V163.2a	2	a	10243838	Tillage and fertilizing effects on sandy soils. Review and selected results of long-term experiments at Humboldt-University Berlin	Ellmer F ; Peschke H ; Köhn W ; Chmielewski F M; Baumecker M ;	Journal of Plant Nutrition and Soil Science	2000	163	267-272		Germany	Berlin Dalhem	52.3333	13.25	Cfb		2.9	25	72.1	1923	1999	76	76	tillage	2	conventional tillage (28cm) / reduced tillage (17cm)	annual	comparator-intervention	not stated / time series			not stated	3		not stated	not stated	TOC	mg/100g	Table 3	not reported	no	None	No	?	0	?	2	?	Unclear
ELLME00V163.2b	2	b	10243838	Tillage and fertilizing effects on sandy soils. Review and selected results of long-term experiments at Humboldt-University Berlin	Ellmer F ; Peschke H ; Köhn W ; Chmielewski F M; Baumecker M ;	Journal of Plant Nutrition and Soil Science	2000	163	267-272		Germany	Thyrow	52.218	13.225	Cfb				83	1936	1998	62	62	amendments / fertiliser	4	control /NPK/FYM/NPK+FYM	annual	comparator-intervention	latin square / time series	plot	?	4	>30		not stated	not stated	TOC	mg/100g	Figure 2	not reported	no	None	Yes	1	2	2	2	?	High
ELLME02V48.1	1		10240216	65 Years Long-term Experiments at Thyrow. Results for Sustainable Crop Production at Sandy Soils	Ellmer Frank ; Baumecker Michael ;	Archives of Agronomy and Soil Science	2002	48	521-531		Germany	Thyrow	52.218	13.225	Cfb		not stated		83	1973	1998	16	16	amendments / crop rotation / fertiliser	3 crop rotations OR 3*5 fertilizer	Crop rotation: 50% cereals (maize-barley-potato-winter rye)/ 75% cereals (Maize-barley-winter rye-winter rye)/ 100% (winter rye-barley-oat). fertiliser: 3 different N-level (0 N/ 60 N/ 120N): amendments: no amendment, low manure, high manure, crop residues retained, low manure+clay added	annual	comparator-intervention	not stated			4	6	not stated	not stated	not stated	TOC	mg/100g	Figure 1 and 4		no	None	No	2	1	?	1	?	Unclear
ELLME06V151.1	1		10244993	Der statische Nährstoffmangelversuch Thyrow. Ergebnisse nach 65 Versuchsjahren. (German)	Ellmer F ; Baumecker M ;	Archives of Agronomy and Soil Science	2006	151	151-161		Germany	Thyrow	52.218	13.225	Cfb		2.7		83	1936	2000	64	64	amendments / fertiliser	4	control /NPK/FYM/NPK+FYM	annual	comparator-intervention	latin square / time series	plot		4	>30	not stated	0-35 cm	Method described by Springer und Klee 1955	TOC	mg/100g	Figure 1	one figure provided	no	None	Yes	1	2	2	2	?	High
EMMER01V33.1	1		10243841	Response of soil microbial biomass and activity to agricultural de-intensification over a 10 year period	Emmerling C ; Udelhoven T ; Schröder D ;	Soil Biology and Biochemistry	2001	33	2105-2114		Germany	Rhineland-Palatinate	50.118	7.209	Cfb				variable among sites	1986	1995	10	10	multiple	2	integrated farming/conventional	annual	comparator-intervention	purposeful	multiple sites		9	10 (annual)	not stated	0-25 cm	loss on ignition	C org	%	Figure 1	not reported	yes	SD	No	2	2	0	0	1	Low
EMMER10V173.1	1		10243840	Long-lasting impact of biowaste-compost application in agriculture on soil-quality parameters in three different crop-rotation systems	Emmerling C ; Udelhoven T ; Schneider R ;	Journal of Plant Nutrition and Soil Science	2010	173	391-398		Germany	Rhineland-Palatinate	50.118	7.209	Cfb				variable among sites	1995	2004	10	10	amendments	3	biowaste-compost / no amendments	annual	comparator-intervention	paired design	multiple sites		1 replicate for each of 3 sites	6		25 cm	dry combustion at 600°C with a Leco-RC 412 analyzer	C org	%	Figure 1		yes	SE	No	1	1	0	0	1	Low
ENTRY96V23.1	1		10243843	Influence of management practices on soil organic matter, microbial biomass and cotton yield in Alabama's "Old Rotation"	Entry J A; Mitchell C C; Backman C B;	Biology and Fertility of Soils	1996	23	353-358		USA	Auburn University Campus, Alabama	32.593	-85.495	Cfa		Pacolet sandy loam (clayey, kaolinitic, thermic, Typic Hapludalf)			1896	1988 / 1992 / 1994	92 / 96 / 98	98	crop rotation / fertiliser	6	continuous cotton / cotton-corn / cotton-corn-soybean; also winter crop of crimson clover (hairy vetch prior to 1978) / no winter crop; fertilisation with 134 kg N as NH4NO3/ha/yr / no fertilisation	annual (single and double-crop)	comparator-intervention	randomised design	plot-level	6.6 x 42 m	1 to 3 (see page 354)	data for 1, combination of 3 measurements (1988 / 1992 / 1994)	9 samples per plot	0-10 cm	Walkley-Black wet digestion assuming C to be equal to 50% organic matter (Nelson and Sommers 1982)	SOC	ug/g	Table 2	not reported	no	None	No	0	0	2	2	0	Low
ERICH12V76.1	1		10245980	Effects of Profile Depth and Management on the Composition of Labile and Total Soil Organic Matter	Erich M S; Plante A F; Fernandez M ; Mallory E B; Ohno T ;	Soil Science Society of America Journal	2012	76	408-419	erich@maine.edu	USA	Aroostook Research Farm in Presque Isle, Maine	46.65	-68.02	Dfb	Alyokhin et al. (2005) and Gallandt et al. (1998)	Caribou loam (fi ne-loamy, isotic, frigid, Typic Haplorthod)			1991	2009	18	18	amendments	2	amended (manure, compost, and supplemental fertiliser) / non-amended	annual	comparator-intervention	randomised design (blocked)	plot-level		4	1	6 samples per plot	0-15, 15-30, 30-45 cm	CN analyser	TOC	g/kg / kg/ha	Table 1	measured but not reported	LSD in Table 1	None (overall SD calculable)	No	1	0	2	0	2	High
ERNST09V105.1	1		10245984	Impact of perennial pasture and tillage systems on carbon input and soil quality indicators	Ernst O ; Siri-Prieto G ;	Soil & Tillage Research	2009	105	260-268	oernst@fagro.edu.uy	Uraguay	Experimental Station Mario A. Cassinoni of the College of Agronomy, Paysandu	-32.35	-58.0333	Cfa		290	440	270	1993	2005	12	12	crop rotation / tillage	2 x 2	tillage: no tillage / conventional tillage. crop rotation: continuous cropping / crop-pasture rotation	annual (single and double-crop)	comparator-intervention	randomised design (blocked)	plot-level	50 x 10 m	3	2 (1994 and 2005)	10 samples per plot	0-18 cm	Walkley and Black procedure	SOC	g/kg	Table 6	measured	p-values in Table 6	None (overall SD calculable)	No	1	0	2	0	1	High
ERNST09V45.1	1		10244998	Impact of five different tillage systems on soil organic carbon content and the density, biomass, and community composition of earthworms after a ten year period	Ernst Gregor ; Emmerling Christoph ;	European Journal of Soil Biology	2009	45	247-251		Germany	Welschbillig	49.854	6.565	Cfb					1998	2008	10	10	tillage	5	plough / grubber / disc harrow / mulch sowing / direct sowing	annual	comparator-intervention	not stated	2	380m 12m	2	1	8 samples	0-10, 10-20, 20-30 cm	wet potassium dichromate digestion according to Nelson and Somers	C org	g/kg	Table 1	measured	yes	SD	No	0	0	?	0	2	Unclear
ESPER07V61.1	1		10240219	Response of soil microbial biomass and community structures to conventional and organic farming systems under identical crop rotations	Esperschütz Jürgen ; Gattinger Andreas ; Mäder Paul ; Schloter Michael ; Fließbach Andreas ;	FEMS Microbiology Ecology	2007	61	26-37	gattinger@gsf.de	Switzerland	Therwil, Basel	47.499	7.557	Cfb	Fließbach et al. 2000b	15	70	15	1978	2003	25	25	amendments / fertiliser	5	Biodynamic, Bio-organic, conventional FYM, Conventional mineral, unfertilized (The field experiment includes bio-dynamic (BIODYN), and bio-organic (BIOORG) farming systems that are based on organic principles and a conventional, manure based system (CONFYM) that additionally receives mineral fertilizers. The three manure-based systems mimic a livestock density of 1.4 livestock unity per hectare. …	annual	comparator-intervention	split-plot design	plot	5*20m	4	1	2	0-20cm	spectrophotometrically after wet oxidation	OC	least square means and no units	Table 2	not reported	no	None	No	1	0	2	1	1	High
ETANA99V52.1	1		10245987	Effects of tillage depth on organic carbon content and physical properties in five Swedish soils	Etana A ; Hakansson I ; Zagal E ; Bucas S ;	Soil & Tillage Research	1999	52	129-139	ararso.etana@slu.se	Sweden	5 sites	60	19	?	Håkansson et al. (1998); Rydberg (1987, 1992)	several sites	several sites	several sites	several	several	15-20 years	various	tillage	3	tillage/reduced tillage/varying tillage	anual	comparator-intervention	randomised design (split-plot)	plot-level	about 100 m2	4	1	LSD test - but no stdev	0-34cm	software-controlled automated C and N analyser-mass spectrometer (ANCA/IRMS, Europe Scienti®c, Crewe, UK) assuming no carbonates	SOC	%	Table 4	measured	no (but treatmenet effects are tested)	None	No	1	0	2	0	1	High
FEIZA08V95.1	1		10243860	The impact of soil management on surface runoff, soil organic matter content and soil hydrological properties on the undulating landscape of western Lithuania	Feiza V ; Feiziene D ; Jankauskas B ; Jankauskiene G ;	Zemdirbyste/Agriculture	2008	95	3-21	virgis@lzi.lt	Lithuania	Žemaiciai	55.567	22.483	Dfb					1982	2000	18	18	crop rotation	4 rotations, 3 diff. Slopes	a) The field crop rotation: 1: winter rye (Secale cerealeL.), 2: potatoes (Solanumtuberosum L.), 3–4: spring barley(Hordeum vulgaris L.), 5–6: mixture of clover-timothy(CT) (Trifolium pratense L. – Phelum ratense L.); b) The grain-grass crop rotation: 1: winter rye, 2–: spring barley, 5–6: mixture of clover-timothy; c) The grass-grain I crop rotation:1: winter rye, 2: spring barley, 3–6: mixture …	annual/perennial	before-after-comparator-intervention	not stated			?	3	?	0-20cm	Tyurin titrimetric method	SOM	%	Table 5	not reported	no	None	No	?	0	?	0	1	Unclear
FEIZI11V40.1	1		10246009	Long-Term Influence of Tillage and Fertilization on Net Carbon Dioxide Exchange Rate on Two Soils with Different Textures	Feiziene D ; Feiza V ; Slepetiene A ; Liaudanskiene I ; Kadziene G ; Deveikyte I ; Vaideliene A ;	Journal of Environmental Quality	2011	40	1787-1796	daliaf@lzi.it	Lithuania	Vainotiskiai	55.397	23.861	Dfb		19.28/13.71	28.96/32.58	51.76/53.71	1999	2009	10	10	fertiliser / tillage	3*2	CT/RT/NT*2 fertilization(no fertilizer and moderate amounts of NPK) * 2 different soils	annual	comparator-intervention	randomised design (split-plot)	block	20*3.3m	4	1		0-10cm	Tyurin titrimetric method	TC	g/kg and Mg/ha	Table 6	measured	no	None	No	1	0	2	0	0	High
FERNA07V94.2	2		Bibliographic checking: Abstract screening 2; 18	Soil properties and crop yields after 21 years of direct drilling trials in southern Spain	Fernandez, R; Ordonez; Fernandez, P. Gonzalez; Cervera, J. V.	SOIL & TILLAGE RESEARCH	2007	94	47-54	rafaela.ordonez.ext@juntadeandalucia.es	Spain	Tomejil Agricultural Experimental Station, Seville	37.4	-5.583	Csa		70	29	1	1982	2001	20	20	tillage	2	conventional tillage / direct drilling	annual	comparator-intervention	randomised design (blocked)	plot	15 x 180 m	4	2 (1990 / 2001)	not stated	0-3, 3-13, 13-26 and 26-52 cm	Sparks et al. (1996), wet oxidation	OM	% / Mg/ha	Figure 3 / Figure 4	measured	no	None	No	1	0	2	1	2	High
FILCH02V.1	1		10246024	Effect of crop rotation on the composition of soil organic matter	Filcheva E ; Mitova T ;	Agriculture Practices and Policies for Carbon Sequestration in Soil, Edited by R . Lal , J . M . Kimble , and R . F . Follett	2002		237-244		Bulgaria	Kostinbrod/Sofia	42.768	23.271	Cfb					1962	1988	26	26	crop rotation / fertiliser	4*2	monoculture of soybean and 2-year crop rotation of barley–wheat, soybean–wheat, and soybean–maize. The plants included in crop rotations were grown with no fertilization (T0) and with mineral fertilization (T1) as N120P80K60 kg ha–1 for maize and wheat and N50P80K60 for soybean	annual	comparator-intervention	randomised design (blocked)	block	7.5*7.75m	4	1	?	0-20, 20-40cm	Turin’s (Kononova, 1966) modified method (acid- dichromate digestion	TC	%	Table 22.1	one value for "Bulgarian soil"	no	None	No	1	0	2	1	2	High
FLIEß00V32.1	1		10243871	Microbial biomass and size-density fractions differ between soils of organic and conventional agricultural systems	Fließbach A ; Mäder P ;	Soil Biology and Biochemistry	2000	32	757-768	andreas.fliessbach@fibl.ch	Switzerland	Therwil, Basel	47.499	7.557	Cfb	Besson and Niggli, 1991; Niggli et al., 1995				1978	1996	18	18	amendments / fertiliser / multiple	8 in total	All systems with manure amendment were per- formed at two fertilisation intensities, corresponding to 0.7 and 1.4 livestock units per ha. The bio-dynamic (BIODYN ) and the organic (BIOORG) systems received only organic fertiliser, whereas organic and mineral fertilisers were applied in the conventional (CONFYM) system (Table 1). Another plot was left unfertilised during the ®rst crop-rotation, bu…	annual	comparator-intervention	latin square	plot	5*20m	4	1	16	0-20cm	infrared spec- trometry after combustion at 8508C	OC	%	Table 3	not reported	no - only LSD	None (overall SD calculable)	No	1	0	2	0	1	High
FLIEß07V118.1	1		10243872	Soil organic matter and biological soil quality indicators after 21 years of organic and conventional farming	Fließbach A ; Oberholzer H R; Gunst L ; Mäder P ;	Agriculture, Ecosystems and Environment	2007	118	273-284	andreas.fliessbach@fibl.org	Switzerland	Therwil, Basel	47.499	7.557	Cfb					1978	1998	20	20	multiple	8	table 1: The bio-dynamic (BIODYN) and the bio-organic (BIOORG) systems received organic fertilizers, whereas organic and supplemental mineral fertilizers were applied in one conventional (CONFYM) system (Table 1). All systems with manure amendment were performed at two fertilization intensities, corresponding to 0.6 and 1.2 livestock units per hectare in the first two crop rotation periods (CRP) …	annual	before-after-comparator-intervention	split-plot design	Plot	Fig 1	4	7	16	0-20cm	spectrophotometrically after wet oxidation	OC	mg/g	Figure 2 / Table 4	not reported	no	None	No	1	2	2	1	1	High
FRANC00V165.1	1		10246041	Spectroscopic characterization of soil organic matter in long-term amendment trials	Francioso O ; Ciavatta C ; Sanchez-Cortes S ; Tugnoli V ; Sitti L ; Gessa C ;	Soil Science	2000	165	495-504	ofrancios@agrsci.unibo.it	Italy	Cadriano	44.55	11.394	Cfa	Toderi and Giordani (1982) and Toderi et al. (1999)	28	16	56	1972	1994	22	22	amendments	4	cattle manure (CM), cow slurries (CS), and crop residues (CR). Samples taken from these plots were analyzed and compared with the unamended soil ©	annual	before-after-comparator-intervention	randomised design (blocked)	block		3	2 (1972 / 1992)	?	0-40 cm	dichromate acid oxidation method (Ciavatta et al., 1989)	TOC	g/kg	Table 1	not reported	Yes	SD	No	1	0	2	1	1	High
FREIX02V64.1	1		10243889	Soil organic carbon and fractions of a Rhodic Ferralsol under the influence of tillage and crop rotation systems in southern Brazil	Freixo A A; Machado P L. O. D. A; Dos Santos ; H P ; Silva C A; Fadigas F D. S;	Soil and Tillage Research	2002	64	221-230	pedro@cnps.embrapa.br	Brazil	Experimental Station of the Embrapa Wheat Research Center, Passo Fundo	-28.25	-52.4	Cfa		560-630 g/kg			1987	1998	11	11	crop rotation / tillage	4 (+forest)	CT; NT; Wheat/Soybean; Vetch/Maize;	annual	comparator-intervention	split-plot design		4*11m	3	1	1 trench per plot	0-5, 5-10, 10-20, 20-30 cm	dry combustion (Perkin Elmer)	TC	g/kg and Mg/ha	Table 2	measured	Yes	SD	No	1	0	2	0	2	High
FRIED95V28.1	1		10243891	Soil microbial properties and the assessment of available soil organic matter in a haplic luvisol after several years of different cultivation and crop rotation	Friedel J K; Munch J C; Fischer W R;	Soil Biology and Biochemistry	1995	28	479-488		Germany	Ihinger Hof Hochenheim	48.745	8.924	Cfb		20	70		1976	1990	14	14	crop rotation / tillage	4	ploughing, legume / ploughing, rape / rotary cultivation, legume / rotary cultivation, rape	annual	comparator-intervention	split-plot design	plot		2	1		0-25 cm	wet oxidation with K2Cr207	SOC	%	Figure 2	not reported	no	None	No	0	0	2	0	1	Low
FRYE97Vx.1	1		Bibliographic checking: Abstract screening 2; 80	Soil organic matter under long-term no-tillage and conventional tillage corn production in Kentucky.	Frye, W.W.; Blevins, R.L	In: Paul, E.A., Paustian, K., Elliott, E.T., Cole, C.V. (Eds.), Soil Organic Matter in Temperate Ecosystems: Long-Term Experiments in North America. CRC Press, New York, pp. 183-196	1997				USA	Kentucky Agricultural Experiment Station Farm at Lexington	38.031	-84.504	Cfa		fine, mixed, mesic Typic Paleudalfs			1969	1989	20	20	fertiliser / tillage	4 x 2	fertiliser: 0 / 84 / 168 / 336 kgN/ha. Tillage: conventional tillage / no tillage		comparator-intervention	randomised design (split-plot)	plot	5.5 x 12.2 m (subplot)	4	2 (19775 / 1989)	not stated	0-5, 5-15, 15-30 cm	not stated	SOC	Mg/ha	Table 3	measured	no	None	No	1	0	2	1	2	High
GÁLA07V96.1	1		10243903	Soil carbon and nitrogen accumulation with long-term no-till versus moldboard plowing overestimated with tilled-zone sampling depths	Gál A ; Vyn T J; Michéli E ; Kladivko E J; McFee W W;	Soil and Tillage Research	2007	96	42-51	tvyn@purdue.edu	USA	Agronomy Center for Research and Education near West Lafayette	40.471	-86.992	Dfa	(Vyn et al., 2000)	fine-silty, mixed, mesic Typic Haplaquoll			1975	2003	28	28	crop rotation / tillage	2 x 2	conventional tillage / no tillage / corn monoculture / soybean-corn rotation	annual	comparator-intervention	randomised design (split-plot)	plot-level	9 x 45 m	4	1	6 samples per plot	0-5, 5-15, 15-30, 30-50, 50-75, 75-100 cm	Dry combustion (after treating with HCl for lower 2 layers)	OC	g/kg / t/ha	Table 1 / Table 2 / Table 3 Table 4	measured	no	None	No	1	0	2	1	2	High
GANY12V43.1	1		10243909	Carbon footprint of spring wheat in response to fallow frequency and soil carbon changes over 25 years on the semiarid Canadian prairie	Gan Y ; Liang C ; Campbell C A; Zentner R P; Lemke R L; Wang H ; Yang C ;	European Journal of Agronomy	2012	43	175-184	yantai.gan@agr.gc.ca	Canada	Agriculture and Agri- Food Canada Research Centre, Swift Current	50.285	-107.797	Dfb	(Campbell et al., 2005)	Aridic Haploboroll soil (Orthic Brown Chernozem			1966	2009	43	43	crop rotation	4	summerfallow-wheat / fallow-wheat-wheat / fallow-wheat-wheat-wheat-wheat-wheat / continuous wheat	annual	comparator-intervention	randomised design (blocked) / time series	plot-level	10.5 x 40 m	3	6	2 samples per plot	0-30 cm	Automated combustion (Carlo Erba™, Milan, Italy) after addition of phosphoric acid to remove carbonates	SOC	Mg/ha	Figure 2	measured	yes, not explained (SE/SD?)	Undescribed measure	Yes	1	1	2	2	1	High
GEISS11V174.1	1		10246097	Distribution of phosphorus in size fractions of sandy soils with different fertilization histories	Geisseler D ; Linsler D ; Piegholdt C ; Andruschkewitsch R ; Raupp J ; Ludwig B ;	Journal of Plant Nutrition and Soil Science	2011	174	891-898	geisseler@uni-kassel.de	Germany	Darmstadt	49.832	8.559	Cfb		5	11	86	1980	2009	29	29	amendments / fertiliser	4	FYM (slurry and manure) low / FYM high / N (mineral) low / N high	annual (single and double crops)	comparator-intervention	strip-plot design	plot		4	1	5 cores per plot	0-20 cm	dry combustion (Elementar Vario El, Heraeus, Hanau, Germany)	TC	g/kg	Table 2		SE	SE	No	1	0	2	1	1	High
GENTI05V105.1	1		10243922	Influence of perennial forages on subsoil organic carbon in a long-term rotation study in Uruguay	Gentile R M; Martino D L; Entz M H;	Agriculture, Ecosystems and Environment	2005	105	419-423	m_entz@umanitoba.ca	Uraguay	INIA La Estanzuela research station	-34.3333	-57.6833	Cfa	D´ıaz (1992)	silty clay loam soil (Oxyaquic Arguidoll)			1963	2001	38	38	crop rotation	2	annual rotation sorghum-barley-sunflower 2nd-wheat (3 years) / sorghum-barley-sunflower 2nd-undersewn wheat (3 years) and pasture (3 years)	annual (single and double crops)	comparator-intervention	randomised design (blocked)	3	25 x 200 m	3	1	8 samples per location, 3 locations per plot	20-40, 40-60 cm	Fractionation - Cambardella and Elliot (1992)	TOC	g/kg	Table 1	not reported	no, standard errors for F-tests but not treatment groups	Overall SE (F test)	No	1	0	2	2	2	High
GERZA01V65.1	1		10246105	Soil Organic Matter Pools and Carbon-13 Natural Abundances in Particle-Size Fractions of a Long-Term Agricultural Field Experiment Receiving Organic Amendments	Gerzabek M H; Haberhauer G ; Kirchmann H ;	Soil Sci. Soc. Am. J.	2001	65	352–358		Sweden	Ultuna, Uppsala	59.8	17.65	Dfb	several studies, most recent data are presented by Kätterer et al. (2011)	37	41	22	1956	1998	42	42	amendments	7 out of 15 treatments presented	fallow/ unfertilized/ N fertilized/manure addition /peat addition/green manure addition/sewage sludge addition	annual	before-after-comparator-intervention	randomised design (blocked)	plot-level	2 x 2 m	4	2	Stedev provided	0-20cm	dry combustion in an elemental analyzer (NA 1500, Carlo Erba, Milan, Italy)	SOC	%	Table 3	not reported	yes	SD	No	1	0	2	2	1	High
GERZA06V57.1	1		10243924	How are soil use and management reflected by soil organic matter characteristics: A spectroscopic approach	Gerzabek M H; Antil R S; Kögel-Knabner I ; Knicker H ; Kirchmann H ; Haberhauer G ;	European Journal of Soil Science	2006	57	485–494		Sweden	Ultuna, Uppsala	59.8	17.65	Dfb	several studies, most recent data are presented by Kätterer et al. (2011)	23.6	52.6	23.8	1956	2000	44	44	amendments / fertiliser	4	fallow (continuous bare fallow) / no N (plots did not receive N fertilizers) / Ca(NO3)2 (80 kg N ha 1 year 1) / and animal manure (well decomposed)	annual	before-after-comparator-intervention	randomised design (blocked)	plot-level	2 x 2 m	3 (states 4 in the text)	1		0-20cm	according to Gerzabek et al. (2001a, b)	OC	%	Table 1	not reported	yes	SE	No	1	0	2	2	1	High
GERZA95V158.1	1		10239834	Response of Soil Aggregate Stability to Manure Amendments in the Ultuna Long-Term Soil Organic Matter Experiment	Gerzabek Martin H; Kirchmann Holger ; Pichlmayer Friedrich ;	Z Pflanzenemahr. Bodenk.	1995	158	257-260		Sweden	Ultuna, Uppsala	59.8	17.65	Dfb	several studies, most recent data are presented by Kätterer et al. (2011)	37	41	22	1956	1994	38	38	amendments	5 out of 15 treatments presented	fallow/unfertilized/manure addition /peat addition/green manure addition	annual	before-after-comparator-intervention	randomised design (blocked)	plot-level	2 x 2 m	2 out of 4 replicates considered	2	Stedev provided	0-10cm	elemental analysis (Carlo Erba Nitrogen Analyzer 1500	SOC	%	Table 1	not reported	yes	Undescribed measure	No	0	0	2	2	0	Low
GERZA97V48.1	1		10239835	The response of soil organic matter to manure amendments in a long-term experiment at Ultuna, Sweden	Gerzabek M H; Pichlmayer F ; Kirchmann H ; Haberhauer G ;	European Journal of Soil Science	1997	48	273-282		Sweden	Ultuna, Uppsala	59.8	17.65	Dfb	several studies, most recent data are presented by Kätterer et al. (2011)	37	41	22	1956	1993	37	37	amendments	5 out of 15 treatments presented	fallow/unfertilized/manure addition /peat addition/green manure addition	annual	before-after-comparator-intervention	randomised design (blocked)	plot-level	2 x 2 m	4	2	Stedev provided	0-20cm	elemental analyser coupled to a mass spectrometer as described by Pichlmayer & Blochberger (1988)	SOC	%	Table 1	not reported	yes	SD	No	1	0	2	2	1	High
GODSE07V71.1	1		10243933	Changes in soil pH, organic carbon, and extractable aluminum from crop rotation and tillage	Godsey C B; Pierzynski G M; Mengel D B; Lamond R E;	Soil Science Society of America Journal	2007	71	1038-1044	chad.godsey@okstate.edu	USA	Kansas State University Agronomy Farm, Ashland Bottoms	39.1167	-96.6167	Cfa		Reading silt loam soil (fi ne-silty, mixed, superactive, mesic Pachic Argiudoll) and Muir silt loam (fi ne-silty, mixed, mesic Pachic Haplustolls)			1974	2004	30	30	crop rotation / tillage	2 x 5	tillage: no tillage / conventional tillage. Crop rotation: winter wheat-soybean / soybean-sorghum / sorghum-sorghum / soybean-soybean / winter wheat-winter wheat	annual (single and double crops)	comparator-intervention	split-plot design	sub-plot (tillage)	6.1 x 18.3 m	4	1	14 samples per plot	0-2.5, 2.5-5, 5-7.5, 7.5-10, 10-12.5, 12.5-15 cm	Dry combustion	OC	g/kg	Figure 2 / Table 3	not reported	no	None	No	1	0	2	2	0	High
GOLLA05V69.1	1		10246125	Tillage and nitrogen fertiliser influence on carbon and soluble silica relations in a Pacific Northwest mollisol	Gollany H T; Allmaras R R; Copeland S M; Albrecht S L; Douglas C L;	Soil Science Society of America Journal	2005	69	1102-1109	hero.gollany@oregonstate.edu	USA	Columbia Basin Agricultural Research Centre, Pendelton, Oregon	45.672	-118.789	Csa	Rasmussen and Rohde, 1988, 1989	Walla Walla silt loam			1940	1983	43	43	fertiliser / tillage	2 x 2	moldboard / sweep / 45 kg/ha N / 180 kg/ha N	annual (double-crop)	comparator-intervention	randomised design (blocked)	plot-level	35 x 40 m (main plots) 5.8 x 40 m (subplots)	2	1	16 samples per replicate	0-26, 26-60 cm (Ap / B)	Calorimetry	OM (fine/coarse) / water-soluble C	kg/m2 / g/m2	Table 2	measured	no, standard errors reported across treatments, not between	Overall SE	No	0	0	2	2	2	Low
GOLLA06V171.1	1		10246126	Incorporated source carbon and nitrogen fertilisation effects on carbon storage and soluble silica in a haploxeroll	Gollany H T; Allmaras R R; Copeland S M; Albrecht S L; Douglas C L;	Soil Science	2006	171	585-597	hero.gollany@oregonstate.edu	USA	Columbia Basin Agricultural Research Centre, Pendelton, Oregon	45.672	-118.789	Csa	Rasmussen and Parton, 1994	Walla Walla silt loam (coarse-silty, mixed, superactive, mesic Typic Haploxeroll)			1967	1983	16	16	amendments / fertiliser	7	crop residues and fertiliser: fall burning no N addition / spring burning no N addition / no burning no N addition / no burning 45 kg/ha N / no burning 90 kg/ha N / no burning manure addition / no burning pea vine addition	annual	comparator-intervention	purposeful	plot-level		2 (offset by one year)	1	not stated	0-26, 26-50 cm (Ap / B)	C analyser - no carbonates present	SOC (as FOM and COM)	kg/m2	Table 1	calculated	Overall SE, estimated in previous research	Overall SE	No	0	0	0	0	2	Low
GÓMEZ12V124.1	1		10243937	Nitrogen transformation rates and nutrient availability under conventional plough and conservation tillage	Gómez-Rey M X; Couto-Vázquez A ; González-Prieto S J;	Soil and Tillage Research	2012	124	144-152	mxgomez@iiag.csic.es	Spain	Castro de Ribeiras de Lea	43.1	-7.45	Csb					1994	2008	14	14	tillage	2	conventional plough tillage, conservation tillage	annual	comparator-intervention	randomised design (blocked)	block	20*5m	3	1	16	0-5, 5-15cm	dry combustion (Carlo Erba)	TC	g/kg	Table 1	not reported	YES	SD	No	1	0	2	0	0	High
GONZÁ10V106.1	1		10243940	Soil microbial community, C, N, and P responses to long-term tillage and crop rotation	González-Chávez Ma d C. A; Aitkenhead-Peterson J A; Gentry T J; Zuberer D ; Hons F ; Loeppert R ;	Soil and Tillage Research	2010	106	285-293	carmeng@colpos.mx	USA	Texas A&M University Research Farm, College Station, Texas	32.5333	-94.4333	Cfa					1982	2007	25	25	crop rotation / tillage	2 x 2	tillage: no tillage / conventional tillage. Crop rotation: continuous wheat / sorghum-wheat-soybean	annual (single and double crops)	comparator-intervention	randomised design (blocked)	plot-level	12 x 4 m	4	1	25 to 30 cores per plot	0-5 cm	Element analyser after treatment with HCl to remove carbonates	OC	%	Table 1	not reported	SD	SD	No	1	0	2	1	0	High
GOSLI05V105.1	1		10246140	Long-term changes in soil fertility in organic arable farming systems in England, with particular reference to phosphorus and potassium	Gosling P ; Shepherd M ;	Agriculture Ecosystems & Environment	2005	105	425-432	pgosling@hdra.org.uk	UK	Southern and mid UK	51.9	-1.1	Cfb						2001	Different from farm to farm but all over 10 years	various	multiple	3	Organic versus conventional/ within the organic, they devide them in high and low fertility		comparator-intervention	purposeful	field		4 farm pairs	1	20 cores per field	0-30cm	wet oxidation	SOM	g/kg	Table 3	not reported	yes	SD	No	1	0	0	0	1	Low
GRAHA02V53.1	1		10240233	Changes in soil chemistry and aggregate stability induced by fertilizer applications, burning and trash retention on a long-term sugarcane experiment in South Africa	Graham M H; Haynes R J; Meyer J H;	European Journal of Soil Science	2002	53	589-598	haynesd@nu.ac.za	South Africa	Mount Edgecombe	-29.722	31.075	Cfa	Thompson, 1966	58			1939	1998	59	59	amendments / fertiliser	3*2	amendments: burnt with harvest residues removed / burnt with harvest residues retained / green cane harvested with litter retention. fertiliser: unfertilised / fertilised.	Annual	comparator-intervention	randomised design (split-plot)	plot	18*8.4 m	4	1	10 per plot	0-2.5, 2.5-5.0, 5-10,10-20, 20-30 cm	wet oxidation with dichromate (Yeomans & Bremner, 1988)	OC	g/kg	Figure 1 / Figure 2 / Table 1	not reported	standard variation of means for comparison of treatments, though in fig 2 SE is given	SE	No	1	0	2	2	2	High
GRANA87V5.1	1		11571721	LONG-TERM TILLAGE AND ROTATION EFFECTS ON SOIL MICROBIAL BIOMASS, CARBON AND NITROGEN	Granatstein D M; Bezdicek D F; Cochran V L; Elliott L F; Hammel J ;	Biology and Fertility of Soils	1987	5	265-270		USA	Moscow, Idaho	46.7333	-116.967	Csb		Palouse silt loam, Naff silt loam and Latahco silt loam			1974	1984	10	10	crop rotation / tillage	2 x 3	tillage: conventional tillage / no tillage. Crop rotation: winter wheat-spring pea / winter wheat-spring barley-spring pea / winter wheat-spring pea and red clover-alfalfa	annual	comparator-intervention	randomised design (blocked)	plot-level	15 x 28 m	4	1	10 cores per plot	0-5, 5-10, 10-15, 15-30 cm	CHN analyser	TC	%	Figure 4 (b)	not reported	LSD	None (overall SD calculable)	No	1	0	2	0	2	High
GRAND06V35.1	1		10246145	Long-term trends in nitrous oxide emissions, soil nitrogen, and crop yields of till and no-till cropping systems	Grandy A S; Loecke T D; Parr S ; Robertson G P;	Journal of Environmental Quality	2006	35	1487-1495	Stuart.Grandy@Colorado.edu	USA	Kellogg Biological Station’s Long- Term Ecological Research (KBS-LTER) site, Michigan	42.4	-85.4	Dfb		Kalamazoo (fine-loamy, mixed, semiactive, mesic Typic Hapludalfs) and Oshtemo (coarse-loamy, mixed, active, mesic Typic Hapludalfs)			1989	2001	12	12	tillage	2	no tillage / conventional tillage		comparator-intervention	randomised design (blocked)	plot-level	1 ha	6	1	5 samples per plot	0-5 cm	Dry combustion in CHNS analyser	OC	kg/m2	Table 1	measured	yes, not explained (SE/SD?)	Undescribed measure	No	2	0	2	0	0	High
GRAND07V10.1	1		10245019	Land-Use Intensity Effects on Soil Organic Carbon Accumulation Rates and Mechanisms	Grandy A ; Robertson G ;	Ecosystems	2007	10	59-74	stuart.grandy@colorado.edu	USA	Kellogg Biological Station’s Long- Term Ecological Research (KBS-LTER) site, Michigan	42.4	-85.4	Dfb					1989	2001	12	12	crop rotation	6	annual systems: conventional chemical management with tillage / tilled, low chemical input / tilled organic / conventional chemical management with no tillage. perennial systems: poplar on a 10 yr cycle / alfalfa on an 6-8 yr cycle.	annual (single and double crops)	comparator-intervention	not stated	plot-level	1 ha	6	1	5 samples per plot	0-5 cm	Dry combustion in CHNS analyser	TC (separated by aggregate size fractions)	g/kg	Figure 3	measured	standard errors in Figure 3	SE	No	2	0	?	0	0	Unclear
GREGO96V60.1	1		10246151	fertilisation effects on soil organic matter turnover and corn residue C storage	Gregorich E G; Ellert B H; Drury C F; Liang B C;	Soil Science Society of America Journal	1996	60	472-476		Canada	Eugene Whelan Research Farm, Agriculture and Agri-Food Canada, Woodslee, Ontario	42.2167	-82.7333	Dfb		37	35	28	1959	1991	32	32	fertiliser	12	fertilised continuous corn / unfertilised continuous corn	annual	comparator-intervention	not stated	plot-level		6	1	4 samples per plot	0-10, 10-26, 26-(42/41/40) cm	Element analyser, carbonates not present	TC	g/kg	Table 1	measured	standard deviations in Table 1	SD	No	2	0	?	2	2	Unclear
GRIGN07V26.1	1		10243960	Production, nitrogen and carbon balance of maize-based forage systems	Grignani C ; Zavattaro L ; Sacco D ; Monaco S ;	European Journal of Agronomy	2007	26	442-453	laura.zavattaro@unito.it	Italy	agri-environment experimental station of the Department of “Agronomia, Selvicoltura e Gestione del Territorio” of the University of Turin	45	10.5	Cfa		7.5	44.3	48.2	1993	2003	11	11	amendments / crop rotation	4 x 5	crop rotation: maize for silage / maize for grain / double crop ryegrass-maize(silage) / grass ley-maize(silage). amendments: bovine slurry (high) / bovine slurry (low) / composted FYM (high) / composted FYM (low)	annual	comparator-intervention	randomised design (blocked)	plot-level	75 m2	3	1	3 sub-sample per plot, pooled	0-30, 30-50, 50-100 cm	chromic acid digestion according to the Walkley-Black method (Nelson and Sommers, 1996)	SOC	g/kg	Table 6	unique value reported	raw values presented in Figure 6, error calculable	None (calculable)	No	1	0	2	0	2	High
GULDE08V72.1	1		10246168	Soil carbon saturation controls labile and stable carbon pool dynamics	Gulde S ; Chung H ; Amelung W ; Chang C ; Six J ;	Soil Science Society of America Journal	2008	72	605-612	jwsix@ucdavis.edu	Canada	Lethbridge Research Center, Alberta	49.693	-112.842	Dfb	Sommerfeldt and Chang (1985)	Dark Brown Chernozemic clay loam (Typic Haplustoll)			1973	2005	28	28	amendments	4	4 manure application rates: 0 / 60 / 120 / 180 Mg/ha/yr	annual	comparator-intervention	randomised design (blocked)	plot-level		3	1	2 cores per plot	0-15 cm	Acid fumigation and then element analyser	C (sandfree fraction)	g/kg	Figure 2b	measured	standard errors in Figure 2b	SE	No	1	0	2	1	0	High
HALPE10V74.1	1		10246182	Long-Term Tillage and Residue Management Influences Soil Carbon and Nitrogen Dynamics	Halpern M T; Whalen J K; Madramootoo C A;	Soil Science Society of America Journal	2010	74	1211-1217	joann.whalen@mcgill.ca	Canada	Macdonald Research Farm of McGill University, St Anne de Bellevue, Quebec	45.5	-73.5833	Dfb	Burgess et al. (1996) and Dam et al. (2005)	9.6	8.9	81.5	1991	2007	16	16	amendments / tillage	3 x 2	no tillage / reduced tillage / conventional tillage. Also amendments: roots plus corn stover / roots only	annual	before-after-comparator-intervention	randomised design (blocked)	block-level	80 x 18.5 m	3	2 (initial SOC measurement on p1212)	5 sample per plot	0-20 cm	CN analyser, no carbonates found in tested sample	SOC	Mg/ha	Table 3	measured	standard errors in Table 3	SE	No	1	0	2	0	1	High
HALVO02V66.1	1		Bibliographic checking: Abstract screening 2; 64	Tillage, nitrogen, and cropping system effects on soil carbon sequestration	Halvorson, AD; Wienhold, BJ; Black, AL	SOIL SCIENCE SOCIETY OF AMERICA JOURNAL	2002	66	906-912	Ardell.Halvorson@ars.usda.gov	USA	Mandan, North Dakota	46.847	-101.034	Dfb		Temvik-Wilton silt loam soil (fine-silty, mixed, superactive, frigid Typic and Pachic Haplustolls)			1984	1996	12	12	crop rotation / fertiliser / tillage	2 x 3 x 3	crop rotation: spring wheat-winter wheat-sunflower / spring wheat-fallow. Fertiliser: 34 / 67 / 101 kgN/ha (annual cropping rotation and 0 / 22 / 45 kgN/ha (fallow rotation). Tillage: conventional tillage / minimum tillage / no tillage	annual	comparator-intervention	strip-plot design	subplot	45.7 x 24.4 m	3	1	4 cores per plot	0-7.6, 7.6-15.2, 15.2-30.5 cm	Carlo-Erba C-N analyzer after assessing for presence of carbonates	SOC	Mg/ha	Table 2 / Figure 1	measured	significant LSD and p-values in Table 2 / Figure 1	LSD in Table 2 / Figure 1	No	1	0	2	0	2	High
HANEG09V60.1	1		10243989	Trends in soil organic matter contents in Dutch grasslands and maize fields on sandy soils	Hanegraaf M C; Hoffland E ; Kuikman P J; Brussaard L ;	European Journal of Soil Science	2009	60	213-222	m.c.hanegraaf@nmi-agro.nl	The Netherlands	The Netherlands	52.1	5.3	Cfb		Different			1984	2004	20	20	crop rotation	3	Grassland/Grass-maize rotation/Maize	annual/perennial	before-after-comparator-intervention	purposeful			several thousand fields per treatment	4 (t least)		0-5 cm	loss on ignition	SOM	%	Table 1 / Table 2	not reported	yes	SD	No	2	1	2	1	0	High
HAOX03V166.1	1		10246197	Soil carbon and nitrogen response to 25 annual cattle manure applications	Hao X Y; Chang C ; Travis G R; Zhang F R;	Journal of Plant Nutrition and Soil Science	2003	166	239-245	haoxy@agr.gc.ca	Canada	Lethbridge, Alberta	49.693	-112.842	Dfb		31	31	38	1973	1998	25	25	amendments		non-irrigated / irrigated. Manure at: 0 / 30 / 60 / 90 Mg/ha	annual	comparator-intervention	randomised design (split-plot)	plot-level		9 (initially 3 but tillage treatment removed as no sig effect)	1	2 samples per plot	0-15, 15-30, 30-60, 60-90, 90-120, 120-150 cm	Walkley and Black procedure (1973-1993, CNS analyser (1994-)	OC	g/kg	Figure 2	measured	standard errors in Figure 2	SE	No	2	0	2	1	2	High
HARTL05V168.1	1		10243995	Crop nitrogen recovery and soil nitrogen dynamics in a 10-year field experiment with biowaste compost	Hartl W ; Erhart E ;	Journal of Plant Nutrition and Soil Science	2005	168	781-788	wilfried.hartl@aon.at	Austria	Obere Lobau	48.197	16.493	Cfb					1993	2003	10	10	amendments / fertiliser / multiple	12	3 treatments with compost (C1, C2, and C3, receiving 9, 16, and 23 t /ha/y f.m. on average of 10 y, respectively), 3 treatments with mineral fertilizer (N1, N2, and N3, receiving 25, 40.5, and 55.9 kg N per ha per year on average, respectively), 5 combined treatments (N1C1, N1C2, N1C3, N2C1, and N3C1; their fertilization was the addition of the respective compost and mineral fertilization, 1 untr…	annuals	comparator-intervention	latin square			6	2 (1993 / 2003)		0-30 cm	dry combustion (Nelson and Sommers, 1982)	OC	g/kg	Figure 3	not reported	yes	Undescribed measure	No	2	0	2	0	1	High
HATI07V119.1	1		10243996	Changes in soil physical properties and organic carbon status at the topsoil horizon of a vertisol of central India after 28 years of continuous cropping, fertilization and manuring	Hati K M; Swarup A ; Dwivedi A K; Misra A K; Bandyopadhyay K K;	Agriculture, Ecosystems and Environment	2007	119	127-134	kmh@iiss.ernet.in	India	Jabalpur	23.17	79.95	Csa		60.4-57.3		13.3-15.9	1972	2000	28	28	amendments / fertiliser	10 (but only 5 here)	no nutrient application/ 100% nitrogen/ 50% N, P and K/ 100% N, P and K/ 100% NPK and farmyard manure	annuals	comparator-intervention	randomised design (blocked)	plot	17*10.5m	4	1	4 per plot	0-15 cm	Walkley-Black (Nelson and Sommer, 1982)	SOC	g/m2	Table 2	measured	SD	SD	No	1	0	2	1	0	High
HAVLI90V54.3a	3	a	10243999	Crop rotation and tillage effects on soil organic carbon and nitrogen	Havlin J L; Kissel D E; Maddux L D; Claassen M M; Long J H;	Soil Science Society of America Journal	1990	54	448-452		USA	Brown County, Kansas	39.77	-95.478	Dfa		fine, montmorillonitic, mesic Aquic Argiudoll			1974	1986	12	12	crop rotation / tillage	2 x 3	tillage: conventional tillage / no tillage. Crop rotation: continuous soybean / sorghum-soybean / continuous sorghum	annual	comparator-intervention	split-plot design	plot-level	6 x 18 m	4	1	6 smaples taken randomly from each plot	0-2.5, 2.5-7.5, 7.5-15, 15-30 cm	Dry combustion (assuming no carbonate content)	OC	g/kg	Table 2	not reported	p-value and overall CV	None (overall SD calculable)	No	1	0	2	0	2	High
HAVLI90V54.3b	3	b	10243999	Crop rotation and tillage effects on soil organic carbon and nitrogen	Havlin J L; Kissel D E; Maddux L D; Claassen M M; Long J H;	Soil Science Society of America Journal	1990	54	448-452		USA	Riley County, Kansas	39.369	-96.835	Cfa		fine-silly, mixed, mesic Cumulic Haplustoll			1975	1986	12	12	crop rotation / tillage	2 x 3	conventional tillage / no tillage / continuous soybean / sorghum-soybean / continuous sorghum	annual	comparator-intervention	split-plot design	plot-level	6 x 15m	4	1	6 smaples taken randomly from each plot	0-2.5, 2.5-7.5, 7.5-15, 15-30 cm	Dry combustion	OC	g/kg	Table 2	not reported	p-value and overall CV	None (overall SD calculable)	No	1	0	2	0	2	High
HAVLI90V54.3c	3	c	10243999	Crop rotation and tillage effects on soil organic carbon and nitrogen	Havlin J L; Kissel D E; Maddux L D; Claassen M M; Long J H;	Soil Science Society of America Journal	1990	54	448-452		USA	Shawnee County, Kansas	39.093	-95.814	Cfa		fine-silly, mixed, mesic Cumulic Haplustoll			1978	1986	12	12	crop rotation / fertiliser	2 x 3	0 kg N/ha / 252 kg N/ha / continuous soybean / corn-soybean / continuous corn	annual	comparator-intervention	split-plot design	plot-level	6 x 11 m	4	1	6 smaples taken randomly from each plot	0-2.5, 2.5-7.5, 7.5-15, 15-30 cm	Dry combustion	OC	g/kg	Table 3	not reported	p-value and overall CV	None (overall SD calculable)	No	1	0	2	0	2	High
HAVLI97Vx.1	1		Bibliographic checking: Abstract screening 2; 86	Management effects on soil organic carbon and nitrogen in the east-central Great Plains of Kansas	Havlin J.L.; and Kissel D.E.	In: Paul E.A., Elliot E.T., Paustian K. and Cole C.V. (eds), Soil Organic Matter in Temperate Agroecosystems: Long-term Experiments in North America. CRC Press, Boca Raton, FL, pp. 381–386	1997				USA	Riley County, Kansas	39.117	-96.617	Cfa		fine, silty, mixed, mesic Cumulic Haplustoll			1975	1986	11	11	tillage	2	no tillage / conventional tillage	annual	comparator-intervention	split-plot design	subplot	6 x 18 m	4	1	6 cores per plot	0-2.5, 2.5-7.5, 7.5-15, 15-30 cm	dry combustion assuming no carbonates	SOC	g/kg	Table 2	not present	no, but calculable - coefficient of variation across whole ANOVA provided in Table 2 and individual crop rotation replicates (crop rotation not replicated as a treatment) provided in Table 2	None (calculable)	No	1	0	2	0	2	High
HAZAR09V29.1	1		10244004	Effect of tillage system and straw management on organic matter dynamics	Hazarika S ; Parkinson R ; Bol R ; Dixon L ; Russell P ; Donovan S ; Allen D ;	Agronomy for Sustainable Development	2009	29	525-533	rparkinson@plym.ac.uk	UK	Devon	50.765	-3.991	Cfb		0.11g/g	0.81g/g	0.08g/g	1982(1993)	2005	13/22	various	amendments / tillage	3 but from 1993 6	tillage: mouldboard plow / chisel plough / no tillage. amendments: staw chopped and incorporated / straw removed. Straw treatments only from 1993	annual	comparator-intervention	blocked design	plot	20*5m	3	1	4 per plot	midpoints: 5 cm, 15 cm, 25 cm	continuous flow-isotope ratio mass spectrometry	SOC	%	Figure 1 (b)	measured - table 2	yes	Undescribed measure	No	1	0	2	0 / 1	1	High
HEENA04V76.1	1		10244008	Long-term impact of rotation, tillage and stubble management on the loss of soil organic carbon and nitrogen from a Chromic Luvisol	Heenan D P; Chan K Y; Knight P G;	Soil and Tillage Research	2004	76	59-68	damian.heenan@agric.nsw.gov.au	Australia	Wagga Wagga Agricultural Institute, Wagga Wagga	-35.083	147.333	Cfa	Heenan et al. 1994	29	15		1979	2000	21	21	amendments / crop rotation / tillage	9	crop rotation: lupin-wheat / cutinuous wheat / subclover-wheat. amendments: stubble retained / stubble burned. tillage: conventional tillage / direct drill	annual	comparator-intervention	randomised design	plot	3.4*50m	3	c. 21 (almost each year)		not stated, possibly 0-10cm ("SOC and TN are expressed on the same basis (t ha−1, 0–0.1 m)", p61)	Walkley-Black, 1934	OC	t/ha	Figure 1	?	no, but 18 temporal repeated measures	None	No	1	2	2	1	0	High
HEENA95V35.1	1		10246219	Decline in soil organic carbon and total nitrogen in relation to tillage, stubble management, and rotation	Heenan D P; McGhie W J; Thomson F M; Chan K Y;	Australian Journal of Experimental Agriculture	1995	35	877-884	damian.heenan@agric.nsw.gov.au	Australia	Wagga Wagga Agricultural Institute, Wagga Wagga	-35.083	147.333	Cfa	Heenan et al. 1994	29	15		1979	1993	14	14	amendments / crop rotation / tillage	2 (of 11 treatments described)	1) lupin-wheat (crop rotation), mulch (stubble management), direct drilling (tillage) / 2) lupin-wheat, mulch, 1 cultivation / 3) lupin-wheat, mulch, 3 cultivations / 4) lupin-wheat, burn, direct drilling / 5) lupin-wheat, burn, 1 cultivation / 6) lupin-wheat, burn, 3 cultivations / 7) wheat-wheat, burn, 3 cultivations / 8) wheat-wheat, +N (fertiliser), burn, 3 cultivations / 9) grazed subterrane…	annual	comparator-intervention	randomised design (blocked)	plot	3.4*50m	3	12	10 cores per plot	0-10 cm	Walkley and Black (1934) adapted for colorimetric measurement (Sims and Haby 1971	OC	t/ha	Figure 1 / Table 2	?	no, but 12 temporal repeated measurements	None	No	1	2	0	0	0	Low
HEIDM01V54.1	1		11571496	Ændringer i indhold af kulstof og kvælstof i dyrket jord: Resultater fra Kvadratnettet 1987-1998	Heidmann T ; Nielsen J ; Olesen S E; Christensen B T; Östergaaard H S;	DJF rapport (Report)	2001	54	55 pages		Denmark	not stated	56.3	9.5	Cfb					1986/1987	1997/1998	10 to 11	11	amendments / fertiliser	4	pig / cattel/ pig and cattel/mineral fertilizer		comparator-intervention	purposeful	field		3	2		0-25, 25-50 cm	Ter Meulen method	OC	t/ha	Table 4 / Table 5 / Table 6 / Table 7 / Table 8 / Table 9 / Table 10 / Table 11 / Figure 5	table 3	NO	None	No	1	0	0	0	2	Low
HEINZ10V328.1	1		10246223	Effects of fertilizer and spatial heterogeneity in soil pH on microbial biomass indices in a long-term field trial of organic agriculture	Heinze S ; Raupp J ; Joergensen R G;	Plant Soil	2010	328	203-215	heinze@uni-kassel.de	Germany	Darmstadt	49.832	8.559	Cfb	Raupp J, Pekrun C, Oltmanns M, Köpke U (eds) Longterm field experiments in organic farming. ISOFAR Scientific Series, Verlag Dr. Köster, Berlin, pp 135–155	5		86	1980	2007	27	27	fertiliser	2x3	fertilser amount and type	annual	comparator-intervention	blocked design	plot		4	1		0-5 cm	gas chromatography using a Vario EL (Elementar, Hanau, Germany) analyzer	SOC	mg/g	Table 2 / Table 7	not reported	no	None	No	1	0	2	1	0	High
HEINZ10V46.2a	2	a	10241412	Influence of mouldboard plough and rotary harrow tillage on microbial biomass and nutrient stocks in two long-term experiments on loess derived Luvisols	Heinze S ; Rauber R ; Joergensen R G;	Applied Soil Ecology	2010	46	405-412	heinze@uni-kassel.de	Germany	Garte feld	51.483	9.933	Cfb		15			1970	2007	37	37	tillage	3	plough / rotary harrow	annual	comparator-intervention	randomised design	4	20x40	4	1		0-30 (Figure 2), 0-5, 5-10, 10-20, 20-30, 20-40 (Table 1) cm	gas chromatography using a Vario MAX (Elementar, Hanau, Germany) elemental analyser	SOC	mg/g / t/ha	Figure 2 / Table 1	measured	present but over alla smaples of both sites, and not nested	SE	No	1	0	2	2	1	High
HEINZ10V46.2b	2	b	10241412	Influence of mouldboard plough and rotary harrow tillage on microbial biomass and nutrient stocks in two long-term experiments on loess derived Luvisols	Heinze S ; Rauber R ; Joergensen R G;	Applied Soil Ecology	2010	46	405-412	heinze@uni-kassel.de	Germany	Hohes Feldt	51.617	9.883	Cfb		17.2			1967	2007	40	40	tillage	3	plough / rotary harrow	annual	comparator-intervention	split-plot design	plot	12.8x36	3	1		0-30 (Figure 2), 0-5, 5-10, 10-20, 20-30, 20-40 (Table 1) cm	gas chromatography using a Vario MAX (Elementar, Hanau, Germany) elemental analyser	SOC	mg/g / t/ha	Figure 2 / Table 1	measured	present but over alla smaples of both sites, and not nested	SE	No	1	0	2	2	1	High
HEINZ11V343.1	1		10244010	Changes in microbial biomass indices after 10 years of farmyard manure and vegetal fertilizer application to a sandy soil under organic management	Heinze S ; Oltmanns M ; Joergensen R G; Raupp J ;	Plant Soil	2011	343	221-234	heinze@uni-kassel.de	Germany	Darmstadt	49.832	8.559	Cfb		5		86	1980	2007	27	27	fertiliser	8	fertiliser type	annual	comparator-intervention	randomised design (blocked)	6	5x5	6	11		0-5 cm	gas chromatography using a Vario EL (Elementar, Hanau, Germany) analyzer after removal of carbonates with HCl	SOC	mg/g	Table 4 / Figure 5	not reported	CV (tab4) and SE(fig 5)	CV (Table 4) / SE (Figure 5)	No	2	2	2	1	0	High
HEITK09V319.1	1		10246224	Impact of fertilizer type and rate on carbon and nitrogen pools in a sandy Cambisol	Heitkamp F ; Raupp J ; Ludwig B ;	Plant and Soil	2009	319	259-275	heitkamp@uni-kassel.de	Germany	Darmstadt	49.832	8.559	Cfb		Table 1			1985	2007	22	22	amendments / fertiliser	9 but 6 in this study	(i) MSIH: high application rate of mineral fertilizer plus straw incorporation (Fig. 2). (ii) MSIM: medium application rate of mineral fertilizer plus straw incorporation. (iii) MSIL: low application rate of mineral fertilizer ) plus straw incorporation. (iv) FYMH: high application rate of rotted farmyard manure:The total N input corresponded to the treatment MSIH.Mineral fertilizer in different …	annual	comparator-intervention	strip-plot design	strip		4	7		0-25 cm	dry combustion	OC	t/ha	Figure 3	measured, table 1	not given, though 7 measures over time	None	No	1	2	2	1	1	High
HEITK11V1.1	1		10240242	Soil organic matter pools and crop yields as affected by the rate of farmyard manure and use of biodynamic preparations in a sandy soil	Heitkamp Felix ; Raupp Joachim ; Ludwig Bernard ;	Organic Agriculture	2011	1	111-124	bludwig@uni-kassel.de	Germany	Darmstadt	49.832	8.559	Cfb		5	10	85	1980 (1985?)	2007	27	27	amendments	9 but 6 in this study	FYM, and Biodynamic treated FYM both in different amounts: Application rates were high (BD-FYMH), medium (BD-FYMM), and low (BD-FYML), FYMH, FYMM, FYML	annual	comparator-intervention	randomised design (split-plot)		25 m2	4	27 (annual)	25 samples per plot	0-25 cm	oxidation with Na2S2O8 (Helfrich et al. 2007)	OC	t/ha	Figure 2	measured, table 1	for most of the years. Yes	SE	No	1	2	2	1	1	High
HEITK12V58.1	1		10244011	Effect of fertilization on respiration from different sources in a sandy soil of an agricultural long-term experiment	Heitkamp F ; Jäger N ; Flessa H ; Raupp J ; Ludwig B ;	Archives of Agronomy and Soil Science	2012	58	933-944	fheitka@uni-goettingen.de	Germany	Darmstadt	49.832	8.559	Cfb	Raupp 2001; Heitkamp et al. 2009				1980	2008	28	28	amendments / fertiliser	9 but only 2 in this study	mineral fertilizer/ FYM	annual	comparator-intervention	not stated		25 m2	4	1	6 per plot	0-27 cm	dry combustion	OC	kg/m2	Table 1	measured, table 1	SE, yes	SE	No	1	0	?	1	1	Unclear
HENDR98V47.2a	2	a	10246229	Management effects on C accumulation and loss in soils of the southern Appalachian Piedmont of Georgia	Hendrix P F; Franzluebbers A J; McCracken D V;	Soil & Tillage Research	1998	47	245-251	phendrix@sparc.ecology.uga.edu	USA	University of Georgia Agricultural Experiment Station, Grifin	33.1667	-84.3333	Cfa	Hendrix (1997)	Cecil sandy loam soil (clayey, kaolinitic, thermic, Typic Kanhapludult)			1975	unclear	11	11	tillage	2	conventional tillage / no tillage	annual	comparator-intervention	not stated	none	2 m2	4	3 (1981 / 1986 / 1991)		0-30 cm	Dry combustion in CN analyser	TC	Mg/ha	Figure 2		standard errors in Figure 2	SE	No	1	0	?	0	1	Unclear
HENDR98V47.2b	2	b	10246229	Management effects on C accumulation and loss in soils of the southern Appalachian Piedmont of Georgia	Hendrix P F; Franzluebbers A J; McCracken D V;	Soil & Tillage Research	1998	47	245-251	phendrix@sparc.ecology.uga.edu	USA	Horseshoe Bend Agroecosystem Research Area, University of Georgia, Athens	33.9333	-83.3667	Cfa	Hendrix (1997)	Hiwassee series soil (®ne loamy, siliceous, thermic, Rhodic Kanhapludult)			1978	unclear	12	12	tillage	2	conventional tillage / no tillage	annual	comparator-intervention	not stated	none	2 m2	4	8 (1982 / 1984 / 1985 / 1986 / 1988 / 1990 / 1994)		0-21 cm	Dry combustion in CN analyser	TC	Mg/ha	Figure 3		standard errors in Figure 3	SE	No	1	2	?	0	1	Unclear
HEREN11V21.1	1		10244015	Long-Term Effect of Organic and Mineral Fertilization on Soil Physical Properties Under Greenhouse and Outdoor Management Practices	Herencia J F; García-Galavís P A; Maqueda C ;	Pedosphere	2011	21	443-453	juanf.herencia@juntadeandalucia.es	Spain	Alcalá del Río	37.141	-5.274	Csa		257 g/kg	458 g/kg	285 g/kg	1997	2007	10	10	amendments / fertiliser	1	mineral vs. Organic (crop residues)	annual	comparator-intervention	randomised design	plot-level	6*12.5 m	4	4 (1997 / 2001 / 2004 / 2007)	3	0-15 cm	dichromate oxidation	OC	g/kg	Figure 1 (b)	not reported	SD, so yes	Sd	No	1	1	2	0	0	High
HERML08V98.1	1		10246233	The effect of the tillage system on soil organic carbon content under moist, cold-temperate conditions	Hermle S ; Anken T ; Leifeld J ; Weisskopf P ;	Soil & Tillage Research	2008	98	49-105	sandra.hermle@t-online.de	Switzerland	Tänikon	47.48	8.899	Cfb	Anken et al. 2004				1987	2006	19	19	tillage	4	Ploughing/ shallow tillage/ no till/ grassland	annual	comparator-intervention	randomised design (blocked)	plot	12*19m	4	5 (1984 / 1995 / 1999 / 2000 / 2006)		0-20, 20-40 cm	wet oxidation with dichromate (Yeomans & Bremner, 1988)	SOC	mg/g	Figure 7	measured- Fig 2	No, but temporal measurements	None	No	1	1	2	0	2	High
HERNA02V66.1	1		10244019	Long-term effects of tillage systems and rotations on soil structural stability and organic carbon stratification in semiarid central Spain	Hernanz J L; López R ; Navarrete L ; Sánchez-Girón V ;	Soil & Tillage Research	2002	66	129-141	vsgiron@iru.etsia.upm.es	Spain	Alcalá de Henares	40.482	-3.373	Csa		210g/kg	340g/kg	450g/kg	1985	1996	11	11	crop rotation / tillage	3* 2	CT, MT, ZT * Cereal monoculture (CM), wheat-vetch rotation (WV)	annual	comparator-intervention	randomised design (split-plot)	plot	20*30m	4	1	4 per plot	0-5, 5-10, 10-20, 20-30, 30-40 cm	Walkley-Black	SOC	g/kg	Figure 2 / Table 5	measured, fig 3	No, only LSD	None (overall SD calculable)	No	1	0	2	0	2	High
HERNA09V133.1	1		10244020	Soil carbon sequestration and stratification in a cereal/leguminous crop rotation with three tillage systems in semiarid conditions	Hernanz J L; Sánchez-Girón V ; Navarrete L ;	Agriculture, Ecosystems and Environment	2009	133	114-122	joseluis.hernanz@upm.es	Spain	Alcalá de Henares	40.482	-3.373	Csa		210g/kg	340g/kg	450g/kg	1985	2005	20	20	tillage	3	conventional tillage (CT), minimum tillage (MT), and no-tillage (NT)		comparator-intervention	randomised design (blocked)	plot	20*30m	5	5 (1991 / 1996 / 1998 / 2000 / 2002-2005)	4 per plot	0-10, 10-20, 20-30, 30-40 cm	Walkley-Black	SOC	g/kg	Table 2	measured fig 1	no, but data from 8 years!	None	No	2	1	2	1	2	High
HOFFM13V59.1	1		10244022	Impact of mineral and organic fertilization on yield, C content in the soil, as well as on C, N and energy balances in a long-term field experiment	Hoffmann S ; Lepossa A ;	Archives of Agronomy and Soil Science	2013	59	1133-1141	hoffmann-s@georgikon.hu	Hungary	Sarmellek	46.717	17.217	Cfb		21.3			1963	2009	46	46	amendments / fertiliser	9	Different amounts of FYM +/- mineral fertilizer (table 1)	annual	comparator-intervention	time series		not stated	not stated	5	not stated	"upper soil layer"	not stated	SOC	%	Table 3		no but 5 year measurements + beginning (1.5%)	None	Yes	?	1	0	2	?	Unclear
HOFMA09V6.1	1		10246244	Mineral fertilization did not affect decay of old lignin and SOC in a 13C-labeled arable soil over 36 years	Hofmann A ; Heim A ; Gioacchini P ; Miltner A ; Gehre M ; Schmidt M W. I;	Biogeosciences	2009	6	1139-1148	alexander.heim@geo.uzh.ch	Italy	Cadriano/Bologna	44.56	11.4	Cfa	Gioacchini et al. (2007)	28	16	56	1966	2002	36	36	fertiliser	2	N rates	annual	comparator-intervention	not stated / time series	plot-level		2 at the beginning	5	4 sub-sample per plot mixed	0-25 cm until 1992; 0-40 thereafter	elemental analyzer (EA, Thermo Electron EA 1110, Germany)	SOC	mg/g	Figure 1		standard error	SE	Yes	0	1	?	2	1	Unclear
HOLEP04V70.1	1		10244023	Carbon sequestration in soil aggregates under different crop rotations and nitrogen fertilization in an inceptisol in southeastern Norway	Holeplass H ; Singh B R; Lal R ;	Nutrient Cycling in Agroecosystems	2004	70	167-177		Norway	Ås	59.683	10.783	Dfb	Børresen 1993	20	40	40	1953	2001	48	48	crop rotation / fertiliser	3//3	sereals monoculture/sereals + root crops/ sereals + grass// different levels and types of fertilizers :(I) 6 years of monoculture with spring barley /spring wheat/ spring oats, (II) 3 years of spring barley/spring wheat/spring oats+ 3 years of root crops including potatoes or beets , and (III) 2 years spring barley/spring wheat + 4 years of timothy and red clover meadow. The fertilizer treatments…	annuals	comparator-intervention	split-plot design	plot		2	1	5	0-10, 10-25 cm	dry combustion (Nelson and Sommers, 1982)	SOC	g/kg	Table 3 / Figure 1	not reported	no - only LSD	None (overall SD calculable)	No	0	0	2	2	1	Low
HOOKE05V69.1	1		10246251	Long-term effects of tillage and corn stalk return on soil carbon dynamics	Hooker B A; Morris T F; Peters R ; Cardon Z G;	Soil Science Society of America Journal	2005	69	188-196	bethanie.hooker@uconn.edu	USA	University of Connecticut Plant Science Research Farm, Storrs	41.81	-72.251	Dfb		Paxton soil (coarse-loamy, mixed, active, mesic Oxyaquic Dystrudept)			1972	2000	28	28	amendments / tillage	2 x 2	conventional tillage / no tillage / corn stovers returned / corn plants harvested	annual	comparator-intervention	split-plot design	plot-level	7.3 x 36.5 m	3	1	3 samples per plot	0-5, 5-15 cm	mass spectometry	SOC	g/kg / Mg/ha	Figure 1	measured	standard errors in Figure 1	SE	No	1	0	2	1	0	High
HORNE92V22.1	1		Bibliographic checking: Abstract screening 2; 63	10 YEARS OF A MAIZE OATS ROTATION UNDER 3 TILLAGE SYSTEMS ON A SILT LOAM IN NEW-ZEALAND .1. A COMPARISON OF SOME SOIL PROPERTIES	HORNE, DJ; ROSS, CW; HUGHES, KA	SOIL & TILLAGE RESEARCH	1992	22	131-143		New Zealand	Palmeston North	-40.352	175.608	Cfb	Hughes et al. ( 1991 )	Tokomaru silt loam, classified as an Aeric Fragiaqualf (fine-silty, mixed mesic)			1978	1988	10	10	tillage	3	full tillage / zero tillage / minimum tillage		comparator-intervention	randomised design (blocked)		80 x 20 m	3	1	20 samples per plot	0-5, 5-10, 10-20 cm	Nelson and Sommers ( 1982 ) in a Leco induction furnace	SOC	%	Table 3	measured	LSD in Table 3	LSD in Table 3	No	1	0	2	0	1	High
HOUNT97V129.1	1		10239844	Soil carbon, nitrogen and phosphorus contents in maize plots after 14 years of pig slurry applications	Hountin J A; Couillard D ; Karam A ;	Journal of Agricultural Science	1997	129	187-191		Canada	St-Lambert de Le!vis, Province of Quebec	46.738	-71.246	Dfb		22	46	32	1979	1992	14	14	amendments	5	liquid pig manure applied at: 0 / 30 / 60 / 90 / 120 m3/ha	annual	comparator-intervention	not stated	not stated, assume plot-level		2	1	3 cores in each plot	0-20, 20-40, 40-60, 60-80, 80-100 cm	Dry combustion	TC	g/kg	Figure 1	measured	yes, not explained (SE/SD?)	Undescribed measure	No	0	0	?	0	2	Unclear
HUANG10V138.1	1		10246264	Effects of long-term fertilization on corn productivity and its sustainability in an Ultisol of southern China	Huang S ; Zhang W J; Yu X C; Huang Q R;	Agriculture Ecosystems & Environment	2010	138	44-50	zhangweij@caas.net.cn	China	Jinxian County	28.617	116.433	Cfa		260 g/kg			1986	2007	22	22	amendments / fertiliser	6	control, N, NPK, organic manure, NPK+organicmanure	annual	before-after-comparator-intervention	randomised design (blocked)	plot	22.2 m3	3	2 (1986 / 2008)	6	0-15 cm	1986: wet oxidation with dichromate, 2008: Elemental analyser (Elementar, Vario Max, Germany)	SOC	g/kg	Table 5	not reported	no	None	No	1	0	2	1	0	High
HUANG10V154.1	1		10246261	Soil aggregation and organic carbon fractions affected by long-term fertilization in a red soil of subtropical China	Huang S ; Peng X X; Huang Q R; Zhang W J;	Geoderma	2010	154	364-369	zwj@njau.edu.cn	China	Jinxian County	28.617	116.433	Cfa					1986	2007	21	21	amendments / fertiliser	5	control, N, NPK, organic manure, NPK+organicmanure	annual	before-after-comparator-intervention	randomised design (blocked)	plot	22.2 m2	3	1	6	0-15 cm	Elemental analyser (Elementar, Vario Max, Germany)	SOC	g/kg	Figure 4	not reported	YES	SE	No	1	0	2	1	0	High
HUGGI07V71.1	1		10244040	Corn-soybean sequence and tillage effects on soil carbon dynamics and storage	Huggins D R; Allmaras R R; Clapp C E; Lamb J A; Randall G W;	Soil Science Society of America Journal	2007	71	145-154	dhuggins@wsu.edu	USA	University of Minnesota Southern Research and Outreach Center, Waseca, Minnesota	44.0667	-93.5333	Dfa		33.1	34.7	32.2	1980	1994	14	14	crop rotation / tillage	3 x 3	no tillage / chisel plow / mouldboard plow / continuous corn / continuous soybean / corn-soybean	annual	comparator-intervention	randomised design (split-plot)	plot-level	6.1 x 16.7 m	4	1	12 cores per plot	0-7.5, 7.5-15, 15-30, 30-45 cm	CN analyser and mass spectrometer	SOC	Mg/ha/cm	Table 3	measured	yes, not explained (SE/SD?) in Figure 1	Undescribed measure	No	1	0	2	0	2	High
HUGGI97Vx.1	1		Bibliographic checking: Secondary source (book identified from bibliographic checking); 92	Long term N management effects on corn yield and soil c of an aquic haplustoll in Minnesota	Huggins; et al.	In 'Soil Organic Matter in Temperate Agroecosystems. Long-term Experiments in North America'. (Eds E. A. Paul, K. Paustian, E. T. Elliott, and C. V. Cole.) (CRC Lewis Publishers: Boca Raton, London, Tokyo.)	1997				USA	Southwest Experiment Station, Lamberton, Minnesota	44.231	-95.264	Dfa	Nelson and Macgregor	Normania loam (fine-loamy, mixed, mesic Aquic Haplustolls) with minor inclusions of Webster clay loam (fine-loamy, mixed, mesic Typical Haplaquolls)			1960	1978	19	19	fertiliser	4	16 / 61 / 106 / 195 N/kg	annual	comparator-intervention	randomised design (blocked)			4	1	4 x 6 samples per plot	0-20 cm	Walkey Black method	SOC	g/kg	Table 3	not present	no	None	No	1	0	2	0	1	High
HUNGR09V42.1	1		10241416	Soil microbial activity and crop sustainability in a long-term experiment with three soil-tillage and two crop-rotation systems	Hungria M ; Franchini J C; Brandão-Junior O ; Kaschuk G ; Souza R A;	Applied Soil Ecology	2009	42	288-296	hungria@cnpso.embrapa.br	Brazil	Embrapa Soja, Parana	-23.1833	-51.1833	Cfa		71	8.2	20.8			14	14	crop rotation / tillage	3 x 2	no tillage / conventional tillage / no tillage with field cultivator every 3 yrs / soybean-wheat / soybean-wheat-white lupin-maize-black oat-raddish	annual (single and double crops)	comparator-intervention	randomised design (blocked)	plot-level	7.5 x 30 m	4	1	6 samples per plot	0-10 cm	Walkey Black method	TC	g/dm3	Table 6	not reported	no	None	No	1	0	2	0	0	High
HUS95V54.1	1		10246257	SOIL CARBOHYDRATES IN AGGRADING AND DEGRADING AGROECOSYSTEMS - INFLUENCES OF FUNGI AND AGGREGATES	Hu S ; Coleman D C; Beare M H; Hendrix P F;	Agriculture Ecosystems & Environment	1995	54	77-88		USA	Horseshoe Bend Agroecosystem Research Area, University of Georgia, Athens	33.9333	-83.3667	Cfa	6r0ffman et al. (1986), 8eare et al. (1992) and Hendf1x (1994)	21	13	66	1978	1990	12	12	tillage	2	conventional tillage / no tillage	annual	comparator-intervention	randomised design	plot level	28 x 28 m	4	4 (1982 / 1985 / 1988 / 1991)	6 cores per plot	0-5, 5-13, 13-21 cm	CN analyser	SC	g/kg	Figure 2	not reported	standard errors in Figure 2	SE	No	1	1	2	0	1	High
HUS97V65.1	1		10246258	Labile soil carbon pools in subtropical forest and agricultural ecosystems as influenced by management practices and vegetation types	Hu S ; Coleman D C; Carroll C R; Hendrix P F; Beare M H;	Agriculture Ecosystems & Environment	1997	65	69-78	sh68hu@socrates.berkeley.edu	USA	Horseshoe Bend Agroecosystem Research Area, University of Georgia, Athens	33.9333	-83.3667	Cfa	(Groffman et al., 1986; Beare et al., 1992	21	13	66	1978	1992	14	14	tillage	2	no tillage / conventional tillage	annual (double crops)	comparator-intervention	not stated	main plot level		3 / 4	1		0-5, 5-15 cm	CN analyser after scid hydrolysis of carbonates	TC	mg/g	Table 2	not reported	no	None	No	1	0	?	0	0	Unclear
INDRA09V150.1	1		10244057	Rate of soil recovery following termination of long-term cattle manure applications	Indraratne S P; Hao X ; Chang C ; Godlinski F ;	Geoderma	2009	150	415-423	xiying.hao@agr.gc.ca	Canada	Lethbridge, Alberta	49.693	-112.842	Dfb		Dark Brown Chernozemic Lethbridge clay loam soil (Haplic Kastanozem)			1973	1986	14 (years of intervention) / 30 (years of study)	various	amendments	4 + 4	solid cattle feedlot manure application rates: 0 / 30 / 60 / 90 Mg/ha/yr (rainfed), 0 / 60 / 120 / 180 Mg/ha/yr (irrigated)	annual	comparator-intervention	randomised design / time series	plot-level	7.5 x 15 m	9	28	2 samples per plot	0-15 cm	Walkley and Black procedure	SOM	g/kg	Figure 1	not reported	standard errors in Figure 1	SE	Yes	2	2	2	0	0	High
IRIZA13V7.1	1		10244060	Long-term impact of no tillage in two intensified crop rotations on different soil organic matter fractions in Argentine rolling Pampa	Irizar A ; Andriulo A ; Mary B ;	Open Agriculture Journal	2013	7	22-31	airizar@pergamino.inta.gov.ar	Argentina	Pergamino Experimental Station of the Instituto Nacional de Tecnología Agropecuaria of Argentina (INTA)	-33.85	-60.6667	Cfa		23	64	13	1979 / 1983	2008	29 / 34	various	tillage	2	no tillage / chisel plow	annual	comparator-intervention	randomised design (blocked)	plot-level	45 x 14 m	not stated	1	3 samples per plot	0-5, 5-10, 10-20 cm	Dry combustion	SOC	g/kg	Table 1	measured	no	None	No	?	0	2	1	1	Unclear
ISMAI94V58.1	1		10240008	Long-term no-tillage effects on soil properties and continuous corn yields	Ismail I ; Blevins R L; Frye W W;	Soil Science Society of America Journal	1994	58	193-198		USA	Kentucky Agricultural Experiment Station Farm at Lexington	38.031	-84.504	Cfa	Blevins et al., 1977, Blevins et al., 1983b	Maury silt loam (fine, mixed, mesic Typic Paleudalf)			1970	1989	20	20	fertiliser / tillage	2 x 4	no tillage / conventional tillage / N fertiliser: 0 / 84 / 168 / 336 kg/ha NH4NO3	annual	comparator-intervention	split-plot design	plot-level	11 x 48 m	4	3 (1975 / 1980 / 1989, data from previous studies, 1989 only new data in this study)	9 cores per sub-sub plot (18 per sub-plot)	0-5, 5-15, 15-30 cm	Dry combustion	SOC	g/m2/cm depth / Mg/ha	Table 2 / Figure 1	measured	no	None	No	1	0	2	1	2	High
JACOB09V102.2a	2	a	10246290	Impact of reduced tillage on carbon and nitrogen storage of two Haplic Luvisols after 40 years	Jacobs A ; Rauber R ; Ludwig B ;	Soil & Tillage Research	2009	102	158-164	ajacobs@uni-kassel.de	Germany	Göttingen, Garte-Süd	51	9	Cfb		15.1	72.7	12.2	1970	2007	37	37	tillage	2	CT, MT	annual	comparator-intervention	not stated	field		4	1	3	0-5, 10-20 cm	(Elementar Vario El, Heraeus, Hanau, Germany)	OC	g/kg	Table 1	yes, table 1	yes	SE	No	1	0	?	2	1	Unclear
JACOB09V102.2b	2	b	10246290	Impact of reduced tillage on carbon and nitrogen storage of two Haplic Luvisols after 40 years	Jacobs A ; Rauber R ; Ludwig B ;	Soil & Tillage Research	2009	102	158-164	ajacobs@uni-kassel.de	Germany	Göttingen, Hohes Feld	51	9	Cfb		17.2	66.5	16.4	1967	2007	40	40	tillage	2	CT, MT	annual	comparator-intervention	not stated	field		3	1	3	0-5, 10-20 cm	(Elementar Vario El, Heraeus, Hanau, Germany)	OC	g/kg	Table 1	yes, table 1	yes	SE	No	1	0	?	2	1	Unclear
JAGAD07V95.1	1		10244068	Nitrogen fertilisation and cropping systems effects on soil organic carbon and total nitrogen pools under chisel-plow tillage in Illinois	Jagadamma S ; Lal R ; Hoeft R G; Nafziger E D; Adee E A;	Soil and Tillage Research	2007	95	348-356	jagadamma.1@osu.edu	USA	Northwestern Illinois Agricultural Research and Demonstration Center, Monmouth	40.5	-90.2167	Dfa		Muscatune series (fine-silty, mixed, superactive, mesic, Aquic Argiudolls)			1981	2004	23	23	crop rotation / fertiliser	2 + 5	continuous corn / corn-soybean / N addition (corn only): 0 / 70 / 140 / 210 / 280 kg/ha	annual (single and double crop)	comparator-intervention	randomised design (split-plot)	plot-level	9 x 6 m (subplot)	3	1	1 saple per plot	0-10, 10-20, 20-30, 30-50, 50-90 cm	Dry combustion, assuming no carbonates	SOC	g/kg / Mg/ha	Table 1 / Table 4	measured	LSD provided for significant differences only	None (calculable)	No	1	0	2	1	2	High
JAGAD10V46.1	1		10244067	Distribution of organic carbon in physical fractions of soils as affected by agricultural management	Jagadamma S ; Lal R ;	Biology and Fertility of Soils	2010	46	543-554	jagadammas@ornl.gov	USA	Ohio Agricultural Research and Development Center (OARDC), Wooster	40.782	-81.953	Dfa	Dick et al. (1986)	Wooster series (mixed, mesic, Typic Fragiudalf)			1962	2003	41	41	crop rotation / tillage	3 x 2	no tillage / plow tillage / chisel tillage / continuous corn / corn-soybean	annual	comparator-intervention	randomised design (blocked)	plot-level	22.3 4.3 m	3	1	"several locations" per plot	0-7.5, 7.5-15, 15-30, 30-45 cm	Dry combustion, assuming no carbonates	SOC	Mg/ha / g/kg	Table 2 / Table 3	measured	no	None	No	1	0	2	2	2	High
JANKA09V96.1	1		10244071	Soil organic matter changes in Lithuanian soils: Experiences and results	Jankauskas B ; Jankauskiene G ; Fullen M A; Booth C A; Šlepetiene A ;	Zemdirbyste/Agriculture	2009	96	85-97	kaltbs@kaltbs.lzi.lt / m.fullen@wlv.ac.uk	Lithuania	Žemaiciai	55.381	23.829	Dfb	Jankauskas et al., 2008				1982	2000	18	18	crop rotation	4 crop rotations/ 3 different slopes	slightly eroded on 2–5° slopes (Site A), moderately eroded on 5–10° slopes (Site B) and strongly eroded on 10–14° slopes (Site C)//(a) 1) winter rye, 2) potatoes), 3–4) spring barley, 5–6) mixture of clover-timothy (CT). (b) The grain-grass crop rotation: 1) winter rye, 2–4) spring barley, 5–6) CT. (c) The grass-grain I crop rotation: 1) winter rye, 2) spring barley, 3–6) CT. (d) The grass-grain …	annual and perennial	comparator-intervention	not stated			4	3 (1988 / 1994 / 2000)		0-20 cm	several methods	SOM	%	Table 2	not reported	not per year, though there are 3 temporal replicates (time 0 is missing, but I think these data might be found in the reference to previous articles.	None	No	1	0	?	0	1	Unclear
JANZE87V67.1	1		10246298	SOIL ORGANIC-MATTER CHARACTERISTICS AFTER LONG-TERM CROPPING TO VARIOUS SPRING WHEAT ROTATIONS	Janzen H H;	Canadian Journal of Soil Science	1987	67	845-856		Canada	Lethbridge, Alberta	49.693	-112.842	Dfb	Pittman (1977)	Dark Brown Chernozemic alluvial lacustrine loam soi			1951	1984	33	33	crop rotation	4	continuous wheat / fallow-wheat / fallow-wheat-wheat / fallow-wheat-wheat-forage-forage-forage	annual and perennial	comparator-intervention	randomised design (blocked)	plot-level	3.2 x 36.6 m	4	1	5 cores per plot	0-15, 15-30 cm	total C (Tiessen et d. 1981) and inorganic C (Tiessen et al. 1983)	SOC	%	Table 2	calculated	no	None	No	1	0	2	2	2	High
JANZE97Vx.2a	2	a	Bibliographic checking: Abstract screening 2; 90	Soil organic matter dynamics in long-term experiments in southern Alberta.	Janzen, H. H.; Johnston, A. M., Carefoot, J. M., and Lindwall, C. W	In 'Soil Organic Matter in Temperate Agroecosystems. Long-term Experiments in North America'. (Eds E. A. Paul, K. Paustian, E. T. Elliott, and C. V. Cole.) (CRC Lewis Publishers: Boca Raton, London, Tokyo.)	1997				Canada	Lethbridge, Alberta	49.693	-112.842	Dfb		Orthic Dark Brown Chernozem (Typic Haploboroll)			1951	1992	41	41	amendments / crop rotation	5	continuous wheat / fallow-wheat-wheat / fallow-wheat / manured fallow-wheat-wheat / fallow-wheat-wheat-hay-hay-hay	annual and perennial	comparator-intervention	randomised design (blocked)		3.2 x 36.6 m	4	1	not stated	0-15 cm	not stated	SOC	g/kg	Table 6	not present	no	None	No	1	0	2	2	0	High
JANZE97Vx.2b	2	b	Bibliographic checking: Abstract screening 2; 91	Soil organic matter dynamics in long-term experiments in southern Alberta.	Janzen, H. H.; Johnston, A. M., Carefoot, J. M., and Lindwall, C. W	In 'Soil Organic Matter in Temperate Agroecosystems. Long-term Experiments in North America'. (Eds E. A. Paul, K. Paustian, E. T. Elliott, and C. V. Cole.) (CRC Lewis Publishers: Boca Raton, London, Tokyo.)	1997				Canada	Lethbridge, Alberta	49.693	-112.842	Dfb		Orthic Dark Brown Chernozem (Typic Haploboroll)			1910	1990	80	80	crop rotation	3	continuous wheat / fallow-wheat / fallow-wheat-wheat	annual	before-after	purposeful / time series		0.63 ha	1	7	not stated	0-15 cm	not stated	SOC	g/kg	Figure 3	not present	? SD in legend (possible temporal SD rather than spatial SD)	Unclear, SD in legend (possible temporal SD rather than spatial SD)	Yes	0	2	0	2	0	Low
JAREC05V170.2a	2	a	10244075	Soil organic carbon sequestration rates in two long-term no-till experiments in Ohio	Jarecki M K; Lal R ;	Soil Science	2005	170	280-291		USA	Ohio Agricultural Research and Development Center (OARDC) Western Agricultural Research Station Farm, South Charleston, Ohio	39.825	-83.634	Cfa		Crosby silt loam (fine mixed, mesic Aeric Ochraqualf )			1962	2003	39	39	tillage	3	no tillage / chisel plow / mouldboard plow	annual	comparator-intervention	randomised design (blocked)	plot-level		4	1	not stated	0-5, 5-15, 15-30, 30-50, 50-80 cm	CN analyser after acid hydrolysis of carbonates	SOC	k/kg	Table 2	measured	LSD provided for significant differences only	None (overall SD calculable)	No	1	0	2	2	2	High
JAREC05V170.2b	2	b	10244075	Soil organic carbon sequestration rates in two long-term no-till experiments in Ohio	Jarecki M K; Lal R ;	Soil Science	2005	170	280-291		USA	OARDC North Western Branch Research Farm, Hoytville	41.05	-84.0667	Dfa		Hoytville clay loam (fine, illitic mesic Mollic Epiaqualfs)			1987	2003	16	16	crop rotation / tillage	5	corn-soybean with no tillage / corn-soybean with subsoil management / corn-soybean-oat with no tillage / corn-soybean-oat with chisel plow / corn-soybean-oat with rotational tillage	annual	comparator-intervention	randomised design (blocked)	plot-level		3	1	not stated	0-5, 5-15, 15-30, 30-50, 50-80 cm	CN analyser after acid hydrolysis of carbonates	SOC	k/kg / Mg/ha	Table 2 / Table 3	measured	LSD provided for significant differences only	None (overall SD calculable)	No	1	0	2	0	2	High
JENKI99V31.1	1		10246303	Organic matter turnover in a calcareous clay soil from Syria under a two-course cereal rotation	Jenkinson D S; Harris H C; Ryan J ; McNeill A M; Pilbeam C J; Coleman K ;	Soil Biology and Biochemistry	1999	31	687-693		Syria	Tel Hadya, Aleppo	36.195	37.12	Csa					1983	1993	10	10	amendments / crop rotation	6*2	a) Wheat-vetch, b)Wheat-lentil, c) Wheat-wheat, d) wheat-chickpea, e) Wheat-fallow, f) Wheat-medic * stubbles grazed or not	annual	comparator-intervention	blocked design	plot		3	1		0-20 cm	dicromate oxidation	OC	g/kg	Table 2	not reported	it seems they have an overall SE????	Overall SE	No	1	0	2	0	1	High
JOHNS73V2.1	1		Bibliographic checking: Abstract screening 2; 71	The effects of ley and arable cropping systems on the amounts of soil organic matter in the Rothamsted and Woburn Ley-Arable Experiments.	Johnston AE;	Rothamsted Report for 1972	1973	2	131-159		UK	Rothamstead (Highfield and Fosters Field)	51.81	-0.356	Cfb		flinty silt loam or loam over Clay-with-flints			1949	1964	15	15	crop rotation	4	continuous arable (since 1950) / 3 yrs arable rotated with lucerne / 3 yrs arable rotated with cut grass/ley with N / 3 yrs arable rotated with grazed ley/ley with clover	annual and perennial	comparator-intervention	blocked design	plot		5	1		0-22.5 cm	Tinsley method	SOC	%	Table 2	not reported	none	None	No	2	0	2	0	1	High
JOKEL11V103.1	1		10244087	Midwest cropping system effects on soil properties and on a soil quality index	Jokela W ; Posner J ; Hedtcke J ; Balser T ; Read H ;	Agronomy Journal	2011	103	1552-1562	bill.jokela@ars.usda.gov	USA	University of Wisconsin Agricultural Research Station, Arlington	43.3	-89.35	Dfb		Plano silt loam soil (fine-silty, mixed, superactive, mesic Typic Argiudolls)			1990 to 1993 (staggered rotation start)		18	18	multiple	8	continuous corn / corn-soybean no or min till / organic grain-corn / conventional dairy-corn / conventional dairy-alfalfa / organic dairy-corn / organic dairy-alfalfa / pasture	annual (single and souble crops)	comparator-intervention	randomised design (blocked)	plot-level	18 x 155 m	4	1	16 cores per plot	0-5, 5-20 cm	Dry combustion (no carbonates present)	TOC	g/kg	Table 2	measured	no	None	No	1	0	2	0	1	High
JOSCH12V58.1	1		10244090	On-farm study of reduced tillage on sandy soil: Effects on soil organic carbon dynamic and earthworm abundance	Joschko M ; Barkusky D ; Rogasik J ; Fox C A; Rogasik H ; Gellert R ; Buchholz B ; Ellmer F ; Reinhold J ; Gerlach F ;	Archives of Agronomy and Soil Science	2012	58	252-260	mjoschko@zalf.de	Germany	Northeast Brandenburg	52.413	12.532	Cfb		3-11%			1996	2008	12	12	tillage	2	CT, RT	annual	before-after-comparator-intervention	strip-plot design	plot		21	3 (2005 / 2008 / and beginning 1996)	not stated	0-15, 15-30 cm	not stated	OC	%	Figure 2	not reported	? (they have a 75% percentile)	75 percentile	No	2	0	2	0	2	High
JUNG08V54.1	1		10244092	Contrasting grain crop and grassland management effects on soil quality properties for a north-central Missouri claypan soil landscape	Jung W K; Kitchen N R; Sudduth K A; Kremer R J;	Soil Science and Plant Nutrition	2008	54	960-971	newell.kitchen@ars.usda.gov	USA	Centralia, Missouri	39.23	-92.1167	Cfa	Lerch et al. (2005)	Adco (fine, smectitic, mesic Vertic Albaqualfs) and Mexico (fine, smectitic, mesic Aerie Vertic Epiaqualfs) series			1991	2002	12	12	multiple / tillage	4	mulch tillage with corn-soybean and fertiliser / no tillage with corn-soybean and fertiliser / mulch tillage (4 yrs) then no tillage (6 yrs) with corn-soybean-wheat and cover crops (hairy vetch or red clover) and fertiliser / conservation programme with mixture of grasses and legumes	annual / perennial	before-after-comparator-intervention	randomised design (split-plot)	plot-level	190 x 20 m	9 (3 for each of 3 landscape positions)	2 (1991 / 2002)	9 (3 per landscape position plot)	0-15 cm	Dry combustion, assuming no carbonates	SOC	g/kg	Table 3	measured	standard errors in Table 3	SE	No	2	0	2	0	0	High
JWDO87V5.1	1		Bibliographic checking: Secondary source (review chapter of Paul); 94	Microbial biomass and mineralisable nitrogen distributions in no-tillage and plowed soils	JW Doran;	Biology and Fertility of Soils	1987	5	68-75		USA	Kentucky Agricultural Experiment Station Farm at Lexington	38.031	-84.504	Cfa	Mielke et al. (1986) and Linn and Doran (1984a)	25	57	18	1970	1981	11	11	tillage	2	no tillage / plough tillage	annual	before-after-comparator-intervention	randomised design (blocked)	plot		4	2 (1970 / 1981)	12-15 cores	0-7.5, 7.5-15, 15-30 cm	chromic acid wet digestion technique	TOC	%	Table 1 (before %) / Table 3 (after)	measured	none	None	No	1	0	2	0	2	High
KAHLE02V188.1	1		10244094	Effects of 10 years of miscanthus cultivation on different properties of mineral soil in north-east Germany	Kahle P ; Belau L ; Boelcke B ;	Journal of Agronomy & Crop Science	2002	188	43-50	petra.kahle@agrarfak.uni-rostock.de	Germany	Klein Markow	53.8786	12.6178	Cfb		10.4			1991	2000	10	10	crop rotation	2	Miscanthus vs. (mainly) Lolium	bioenergy	comparator-intervention	not stated	3	n.a.	3	1	not stated	0-20 cm	not stated	SOC	%	Table 2	measured	no	None	No	1	0	?	0	1	Unclear
KAHLE13V133.1	1		10246333	Tillage-induced changes in the distribution of soil organic matter and the soil aggregate stability under a former short rotation coppice	Kahle P ; Moller J ; Baum C ; Gurgel A ;	Soil & Tillage Research	2013	133	49-53	petra.kahle@uni-rostock.de	Germany	Gülzow	53.822	12.068	Cfb		56 g/kg	238 g/kg	706 g/kg	1993	2010	17	17	crop rotation	2 + control	SRC (short rotation coppice) / former SRC (two years annual crops) / (control - annually tilled arable field)	bioenergy	comparator-intervention	randomised design (blocked)	plot	136 m2 (4.5*30 m	3	1	5 samples per plot	0-10, 10-20, 20-30, 30-40, 40-50, 50-60, 60-70, 70-80, 80-90 cm	dry combustion (VARIO EL analyser)	SOC	mg/g	Table 1	not reported	Yes	SD	No	1	0	2	0	2	High
KAHLO13V126.1	1		10246334	Twenty two years of tillage and mulching impacts on soil physical characteristics and carbon sequestration in Central Ohio	Kahlon M S; Lal R ; Ann-Varughese M ;	Soil & Tillage Research	2013	126	151-158	dr.mskahlon@rediffmail.com	USA	Waterman Farm of the Ohio State University, Columbus, Ohio	40.0333	-83.0417	Dfa		Crosby Silt Loam (Stagnic Luvisol)			1989	2010	21	21	amendments / tillage	3 x 3	ridge tillage / plow tillage / no tillage / wheat straw much application rates: 0 / 8 / 16 Mg/ha	annual	comparator-intervention	split-plot design	plot-level	2 x 2 m (subplot)	3	1	4 cores per plot	0-15 cm	CN analyser	TC	%	Table 6	measured	LSD in Table 6	None (overall SD calculable)	No	1	0	2	1	0	High
KARBO04V36.1	1		10244101	Soil organic matter status of Chernozem soil in North Kazakhstan: Effects of summer fallow	Karbozova-Saljnikov E ; Funakawa S ; Akhmetov K ; Kosaki T ;	Soil Biology and Biochemistry	2004	36	1373-1381	elmira@beotel.yo	Kazakhstan	Astana	51.583	71.167	Dfb		43			1961	1999	38	38	crop rotation	5	spring wheat rotations with different frequencies of fallow; 6-y (6R), 4-y (4R), 2-y (2R) rotations, continuous wheat (CW) and continuous fallow (CF)	annual/perennial	comparator-intervention	randomised design (blocked)	plot	220*10 m	3	1	5	0-10 cm	dichromate oxidation	SOC	kg/Mg	Table 2	not reported	no	None	No	1	0	2	2	0	High
KARLE06V98.4a	4	a	10239227	Crop Rotation Effects on Soil Quality at Three Northern Corn Soybean Belt Locations	Karlen D L; Hurley E G; Andrews S S; Cambardella C A; Meek D W; Duffy M D; Mallarino A P;	Agronomy journal.	2006	98	484-495	Karlen@nstl.gov	USA	Iowa State University (ISU) Northern Research Farm, Kanawha, Iowa	42.9333	-93.8	Dfa	Mallarino and Pecinovsky, 2001; Mallarino and Rueber, 2001	Webster (fine-loamy, mixed, super active, mesic Typic Endoaquolls)			1954 (crop rotations) / 1984 (fertiliser)	1997	43 / 13	various	crop rotation / fertiliser	5 crop rotations (+3 rotational phases) + 2 N fertilisation rates	continuous corn / corn-soybean / corn-corn-corn-oat with legume seeding (first corn year phase) / corn-corn-corn-oat with legume seeding (second corn year phase) / corn-corn-corn-oat with legume seeding (third corn year phase) / corn-corn-oat with legume seeding -meadow (first corn year phase) / corn-corn-oat with legume seeding-meadow (second corn year phase) / corn-oat with legume seeding-meado…	annual	comparator-intervention	not stated	plot-level?	6.1 x 12.2 m	4-18 (see Table 2)	1	not stated	0-15 cm	Dry combustion	TOC	g/kg	Table 3	measured	p-values for all contrasts from ANOVA	None (overall SD calculable)	No	2	0	?	0 / 2	0	Unclear
KARLE06V98.4b	4	b	10239227	Crop Rotation Effects on Soil Quality at Three Northern Corn Soybean Belt Locations	Karlen D L; Hurley E G; Andrews S S; Cambardella C A; Meek D W; Duffy M D; Mallarino A P;	Agronomy journal.	2006	98	484-495	Karlen@nstl.gov	USA	Northeast Research Center (NERC), Nashua, Iowa	42.952	-92.539	Dfa	Mallarino and Pecinovsky, 2001; Mallarino and Rueber, 2001	Kenyon (fine-loamy, mixed, superactive, mesic Typic Hapludolls) and Readlyn (fine-loamy, mixed, superactive, mesic Aquic Hapludolls)			1979	1997	18	18	crop rotation / fertiliser	7 crop rotations (+4 rotational phases) + 2 N fertilisation rates	continuous corn silage / continuous corn / continuous soybean / corn-soybean / corn-corn-soybean (first corn year phease) / corn-corn-soybean (second corn year phase) / corn-corn-corn-soybean (first corn year phase) / corn-corn-corn-soybean (second corn year phase) / corn-corn-corn-soybean (third corn year phase) / corn-corn-oat with legume seeding-meadow (first corn year phase) / corn-corn-oat w…	annual	comparator-intervention	not stated	plot-level?		6-18 (see Table 2)	1	not stated	0-15 cm	NCS element analyser	TOC	g/kg	Table 4	measured	p-values for all contrasts from ANOVA	None (overall SD calculable)	No	2	0	?	0	0	Unclear
KARLE06V98.4c	4	c	10239227	Crop Rotation Effects on Soil Quality at Three Northern Corn Soybean Belt Locations	Karlen D L; Hurley E G; Andrews S S; Cambardella C A; Meek D W; Duffy M D; Mallarino A P;	Agronomy journal.	2006	98	484-495	Karlen@nstl.gov	USA	Northeast Research Center (NERC), Nashua, Iowa	42.952	-92.539	Dfa	Mallarino and Pecinovsky, 2001; Mallarino and Rueber, 2001	Kenyon (fine-loamy, mixed, superactive, mesic Typic Hapludolls) and Readlyn (fine-loamy, mixed, superactive, mesic Aquic Hapludolls)			1977	1997	20	20	amendments / crop rotation	5 crop rotations (+4 rotational phases)	continuous corn / corn-soybean / soybean-corn / corn-oats with legume seeding-meadow (plus manure) (corn phase) / corn-oats with legume seeding-meadow (plus manure) (oats phase) / corn-oats with legume seeding-meadow (plus manure) (meadow phase) / corn-oats with legume seeding-meadow (no manure) (corn phase) / corn-oats with legume seeding-meadow (no manure) (oats phase) / corn-oats with legume s…	annual	comparator-intervention	not stated	plot-level?		3	1	not stated	0-15 cm	NCS element analyser	TOC	g/kg	Table 5	measured	p-values for all contrasts from ANOVA	None (overall SD calculable)	No	1	0	?	1	0	Unclear
KARLE06V98.4d	4	d	10239227	Crop Rotation Effects on Soil Quality at Three Northern Corn Soybean Belt Locations	Karlen D L; Hurley E G; Andrews S S; Cambardella C A; Meek D W; Duffy M D; Mallarino A P;	Agronomy journal.	2006	98	484-495	Karlen@nstl.gov	USA	University of Wisconsin experimental farm, Lancaster, Wisconsin	42.847	-90.71	Dfa	Mallarino and Pecinovsky, 2001; Mallarino and Rueber, 2001	Rozetta (finesilty, mixed, superactive, mesic Typic Hapludalfs)			1967	1997	30	30	crop rotation / fertiliser	7 crop rotations (+4 rotational phases) x 2 fertilisation rates	continuous corn / corn-soybean / corn-meadow / continuous meadow / corn-soybean-corn-oats with legume seeding (first corn year phase) / corn-soybean-corn-oats with legume seeding (second corn year phase) / corn-corn-corn-meadow-meadow (first corn year phase) / corn-corn-corn-meadow-meadow (second corn year phase) / corn-corn-corn-meadow-meadow (third corn year phase) / corn-corn-oats with legume …	annual	comparator-intervention	randomised design (split-plot)	plot-level		2	1	not stated	0-15 cm	NCS element analyser	TOC	g/kg	Table 6	measured	p-values for all contrasts from ANOVA	None (overall SD calculable)	No	0	0	2	2	0	Low
KARLE91V22.1	1		Bibliographic checking: Abstract screening 2; 50	12-YEAR TILLAGE AND CROP-ROTATION EFFECTS ON YIELDS AND SOIL CHEMICAL-PROPERTIES IN NORTHEAST IOWA	KARLEN, DL; BERRY, EC; COLVIN, TS; et al.	COMMUNICATIONS IN SOIL SCIENCE AND PLANT ANALYSIS	1991	22	1985-2003		USA	Nashua, Iowa	42.952	-92.539	Dfa		Floyd (fine loamy, mixed, mesic Aquic Hapludolls) loam, Kenyon (fine-loamy, mixed, mesic Typic Hapludolls) loam, and Readlyn (fine-loamy, mixed, mesic Aquic Hapludolls) loam			1977	1988	11	11	tillage	4	no tillage / ridge tillage / mouldboard plough / chisel plough	annual	comparator-intervention	split-plot design	subplot	0.4 ha	3	2 (1977 / 1988)	not stated	0-5, 5-10, 10-15, 15-20 cm	not stated	C	g/kg	Table 6	not present	%CV for whole dataset	Overall CV	No	1	0	2	0	1	High
KARLE94V31.1	1		10239229	Crop residue effects on soil quality following 10-years of no-till corn	Karlen D L; Wollenhaupt N C; Erbach D C; Berry E C; Swan J B; Eash N S; Jordahl J L;	Soil & tillage research.	1994	31	2-3		USA	University of Wisconsin experimental farm, Lancaster, Wisconsin	42.847	-90.71	Dfa		Rozetta and Palsgrove silt loam			1981	1991	10	10	amendments	3	corn stovers maintained / corn stovers removed / corn stovers removed and reapplied	annual	comparator-intervention	randomised design (blocked)	plot-level		4	1	8 cores per plot	0-2.5, 2.5-7.5, 7.5-15, 15-25, 25-30, 30-45, 45-60 cm	Dry combustion	TC	mg/cm	Figure 1	measured	no	None	No	1	0	2	0	2	High
KARLE94V32.1	1		Bibliographic checking: Abstract screening 2; 46	Long-term tillage effects on soil quality.	Karlen D.L.; Wollenhaupt N.C., Erbach D.C., Berry E.C., Swan J.B., Eash N.S. and Jordahl J.L.	Soil Tillage Res.	1994	32	313-327		USA	University of Wisconsin experimental farm near Lancaster, WI	43.3	-89.327	Dfb		Orthic Luvisol (see Table 1)			1978	1991	12	12	tillage	3	mouldboard plow / chisel disking / no tillage		comparator-intervention	randomised design (blocked)			4	1	8 cores per plot	0-2.5, 2.5-7.5, 7.5-15, 15-25, 25-30, 30-45, 45-60 cm	dry combustion using a Carlo-Erba NA1500 NCS analyzer (Haake Buchler Instruments, Inc., Patterson, N J)	TC	mg/cm3	Figure 1	measured	no	None	No	1	0	2	0	2	High
KARLE98V48.1	1		10246346	Tillage system effects on 15-year carbon-based and simulated N budgets in a tile-drained Iowa field	Karlen D L; Kumar A ; Kanwar R S; Cambardella C A; Colvin T S;	Soil & Tillage Research	1998	48	155-165	DKarlen@NSTL.Gov	USA	Nashua, Iowa	42.952	-92.539	Dfa		Floyd loam (®ne loamy, mixed, mesic Aquic Hapludolls), Kenyon loam (®neloamy, mixed, mesic Typic Hapludolls), and Readlyn loam (®ne-loamy, mixed, mesic Aquic Hapludolls)			1977	1992	15	15	tillage	4	mouldboard / chisel / ridge / no tillage	annual	before-after-comparator-intervention	split-plot design	plot-level		3	3 (1977 / 1988 / 1992)	not stated	0-5, 5-10, 10-20 cm	Not stated	SOC	g/kg	Table 3	measured	no	None	No	1	0	2	0	1	High
KATTE08V81.1	1		10246354	Long-term impact of chronosequential land use change on soil carbon stocks on a Swedish farm	Katterer T ; Andersson L ; Andren O ; Persson J ;	Nutrient Cycling in Agroecosystems	2008	81	145-155	thomas.katterer@slu.se	Sweden	Kungsängen, Uppsala	59.8	17.67	Dfb	Persson J (1974) Humus balance in cultivated soil. J Scientific Agric Soc Finland 3:247–263	50	43	7	1937	2002	65		crop rotation	4	permanent grassland, grass/arable, arable	annual/perennial	before-after-comparator-intervention	purposeful / time series	field	several ha	1	3	Stedev of pseudo-replicates provided	0-20 (Figure 1) 0-60 (Table 5) cm	dry combustion and infrared gas analysis (LECO CNS-2000)	SOC	Mg/ha / %	Figure 1 / Table 4 / Table 5	bulk density (1.05 g cm-3) taken from another publication	SD	SD	No	0	0	0	2	1	Low
KATTE11V141.1	1		10246357	Roots contribute more to refractory soil organic matter than above-ground crop residues, as revealed by a long-term field experiment	Katterer T ; Bolinder M A; Andren O ; Kirchmann H ; Menichetti L ;	Agriculture, Ecosystems and Environment	2011	141	184-192	Thomas.Katterer@slu.se	Sweden	Ultuna, Uppsala	59.8	17.65	Dfb	several studies listed at the end of paragraph 2.1	36.5	41	22.5	1956	2009	53	53	amendments / fertiliser	15	bare fallow unfertilised / cropped unfertilised / calcium nitrate / ammonium sulphate / calcium cyanide / straw / straw + N / green manure / peat / FYM / FYM + calcium cyanide / sawdust / peat + N / sawdust + N / sewage sludge	annual	comparator-intervention	randomised design (blocked) / time series	plot	2 x 2 m	4	19	5 samples per plot	0-20 cm	loss on ignition and wet combustion (Walkley Black) and dry combustion methods (Ströhlein instruments and different LECO instruments since 1990s)	SOC	%	Table 1 / Figure 2	measured	Yes std (and then the time series)	SD	Yes	1	2	2	2	1	High
KÄTTE14V189.1	1		11567258	Changes in organic carbon in topsoil and subsoil and microbialcommunity composition caused by repeated additions of organicamendments and N fertilisation in a long-term field experiment in Sweden	Kätterer T ; Börjesson G ; Kirchmann H ;	Agriculture, Ecosystems and Environment	2014	189	110-119	Thomas.Katterer@slu.se	Sweden	Lanna	58.333	13.117	Dfb		Table 3	Table 3	Table 3	1997	2009	13	13	amendments / fertiliser	9	bare fallow / calcium nitrate / ammonium sulphate / grass hay / cattle FYM / anaerobically digested sewage sludge / sludge + metals / domestic compost / unfertilised control	annual/perennial	comparator-intervention	randomised design (blocked)	plot	112 or 92 m2	4	6 (7)		0-20, 20-25, 25-30, 30-40 cm	LECO CNS analyser	SOC	mg/g	Table 1 / Figure 3	table 1	no - Thomas might have the raw data somewhere	None	No	1	1	2	0	2	High
KELLE03V83.1	1		10244111	Long-term crop rotations affect soybean yield, seed weight, and soil chemical properties	Kelley K W; Long Jr ; J H ; Todd T C;	Field Crops Research	2003	83	41-50	kkelley@oznet.ksu.edu	USA	Southeast Agricultural Research Center, Kansas	39.197	-96.585	Cfa		Parsons silt loam soil (fine, mixed, thermic, Mollic Albaqualf)			1979	1998	19	19	crop rotation	4	winter wheat-soybean (double crop)-soybean / winter wheat-summer fallow-soybean / grain sorghum-soybean / continuous soybean	annual (single and double crop)	comparator-intervention	randomised design (blocked)	plot-level	9.1 x 36.5 m	3	1	3 cores in each plot	0-2.5, 2.5-7.5, 7.5-15, 15-30 cm	CN analyser	TC	g/kg	Table 5	measured	no	None	No	1	0	2	0	2	High
KIRCH04V18.1	1		10246379	Effects of level and quality of organic matter input on carbon storage and biological activity in soil: Synthesis of a long-term experiment	Kirchmann H ; Haberhauer G ; Kandeler E ; Sessitsch A ; Gerzabek M H;	GLOBAL BIOGEOCHEMICAL CYCLES	2004	18		holger.kirchmann@slu.se	Sweden	Ultuna, Uppsala	59.8	17.65	Dfb	several studies, most recent data are presented by Kätterer et al. (2011)	37	41	22	1956	1998	42	42	amendments	4 out of 15 treatments presented	fallow / no fertiliser (roots and stubble retained) / composted cattle manure (no N) / peat (no N)	annual	before-after-comparator-intervention	randomised design (blocked)	plot-level	2 x 2 m	4	2	Stedev provided	0-20cm	dry combustion in an elemental analyzer (Carlo Erba NA 1500, Milano, Italy). As carbonate C was absent in the soil (pH 5.7–6.7), no acid pretreatment was included	SOC	%	Table 1	measured	SD in Table 1	SD	No	1	0	2	2	1	High
KIRCH13V63.2a	2	a	10244115	Properties of soils in the Swedish long-term fertility experiments: VII. Changes in topsoil and upper subsoil at Örja and Fors after 50 years of nitrogen fertilization and manure application	Kirchmann H ; Schön M ; Börjesson G ; Hamnér K ; Kätterer T ;	Acta Agriculturae Scandinavica, Section B - Soil & Plant Science	2013	63	25-36	holger.kirchmann@slu.se	Sweden	Örja	55.8667	12.8833	Cfb	Carlgren and Mattsson (2001)				1956-1965	2010	about 50 years	various	fertiliser / multiple	2 x 2	fertiliser: 0 / 150 kgN/ha. Multiple: ley and FYM / oil seeds without FYM	annual/perennial	before-after-comparator-intervention	split-plot design	plot-level	about 100 m2	2	2	Stedev provided	0-20, 20-25, 25-30, 30-35, 35-40 cm	Leco CN-2000 elemental analyser at 13008C. The soils from O¨ rja and Fors contained carbonate, so soil samples were incinerated at 5508C to remove organic carbon and thereafter analysed for carbonate carbon. In a second step, the soil was analysed without pretreatment. The difference between these measurements was taken to be the organic carbon content	SOC	%	Table 2 / Table 3	measured	SE in Table 2 / Table 3	SE	No	0	0	2	2	1	Low
KIRCH13V63.2b	2	b	10244115	Properties of soils in the Swedish long-term fertility experiments: VII. Changes in topsoil and upper subsoil at Örja and Fors after 50 years of nitrogen fertilization and manure application	Kirchmann H ; Schön M ; Börjesson G ; Hamnér K ; Kätterer T ;	Acta Agriculturae Scandinavica, Section B - Soil & Plant Science	2013	63	25-36	holger.kirchmann@slu.se	Sweden	Fors	60.3333	17.4833	Dfb	Carlgren and Mattsson (2001)				1956-1965	2010	about 50 years	various	fertiliser / multiple	2 x 2	fertiliser: 0 / 150 kgN/ha. Multiple: ley and FYM / oil seeds without FYM	annual/perennial	before-after-comparator-intervention	split-plot design	plot-level	about 100 m2	2	2	Stedev provided	0-20, 20-25, 25-30, 30-35, 35-40 cm	Leco CN-2000 elemental analyser at 13008C. The soils from O¨ rja and Fors contained carbonate, so soil samples were incinerated at 5508C to remove organic carbon and thereafter analysed for carbonate carbon. In a second step, the soil was analysed without pretreatment. The difference between these measurements was taken to be the organic carbon content	SOC	%	Table 2 / Table 3	measured	SE in Table 2 / Table 3	SE	No	0	0	2	2	1	Low
KISMÁ13V59.1	1		10244117	Effect of mineral and organic fertilization on soil organic carbon content as well as on grain production of cereals in the IOSDV (ILTE) long-term field experiment, Keszthely, Hungary	Kismányoky T ; Tóth Z ;	Archives of Agronomy and Soil Science	2013	59	1121-1131	kis5556@ella.hu	Hungary	Keszthely	46.767	17.233	Cfb		270g/kg	320g/kg	410g/kg	1983	2010	27	27	amendments / fertiliser	5 x 3	fertiliser: none (0) / low (70,50,40; maize, winter wheat, winter barley respectively) / moderate (140, 100, 80) / high (210, 150, 120) / very high (280, 200, 160). amendments: none / 35t/ha organic manureevery 3rd yr / straw/stalk incorporation (+10kg mineral N per t amendments/ha)	annual	comparator-intervention	strip-plot design	plot	48 m2	3	4		0-30 cm	Tyurin's method	OC	%	Table 2	one value is given i the ext	no	None	No	1	1	2	1	1	High
KJELL05V.1	1		11571498	The results from the K-trial: a 33-year study on the effect of fertilization on the properties of soil and crop	Kjellenberg L ; Granstedt A	Report	2005				Sweden	Järna	59.094	17.559	Dfb	Engqvist(1961, 1963), Pettersson and Engqvist (1963,1964), Pettersson (1967, 1972, 1979), Pettersson & v. Wistinghausen (1977), Pettersson, Brinton & v. Wistinghausen (1979), Pettersson, Reents & v. Wistinghausen (1992)	differences in the 8 K blocks, se table 12			1958	1990	33	33	amendments / fertiliser	8	three fertilized with org. manure, one unfertilized, one fertilized with both org. and mineral, three with different amounts of mineral fertilizer	annual	comparator-intervention	split-plot design / time series	plot	36 m2	stated that it is not replicated, though there are 4 crops in rotation with each crop present each year	3		0-10 cm, 25-35 cm, 50-60 cm	titration after wet oxidation	SOC	%	Figure 10 / Figure 11	not reported	no - but time-series	None	No	0	0	2	2	2	Low
KNIGH00V29.1	1		10246384	Long-term effects of land use and fertilizer treatments on sulfur cycling	Knights J S; Zhao F J; Spiro B ; McGrath S P;	Journal of Environmental Quality	2000	29	1867-1874	Fangjie.Zhao@bbsrc.ac.uk	UK	Rothamsted	51.817	-0.35	Cfb		25	57	15	1843	1996	153	153	amendments / fertiliser	4 + grassland	plot 3= no fertilizer, Plot 7 (NPKSMg) receives annual additions 96 kg N ha-1, 35 kg P ha ~, 90 kg K ha-1, and 11.5 kg Mgha-~. Plot 10 (N) receives 96 kg N -~ annually. Plot 22(FYM) receives annual applications of 35 Mg ha-~ FYM, which is equivalent to Mg ha-~ dry matter.	annual	before-after-comparator-intervention	time series	none	0.19 ha	"because the experiment was started well before the advent of modern statistics, there were no replicates of each treatment , although this is partly compensated for by the large size of the plots".	8		0-23 cm	Tinsley method (Kalembasa and Jenkinson 1973)	SOC	g/kg	Figure 1	not reported	not for spatial samples	None	Yes	0	2	0	2	1	Low
KONG07V79.1	1		10244130	Soil aggregates control N cycling efficiency in long-term conventional and alternative cropping systems	Kong A Y. Y; Fonte S J; Van Kessel ; C ; Six J ;	Nutrient Cycling in Agroecosystems	2007	79	45-58	aykong@ucdavis.edu	USA	Center for Integrated Farming Systems site, Davis, California	38.54	-121.87	Csa		Yolo silt loam (fine-silty, mixed, nonacid, thermic Typic Xerothent) and Rincon silty clay loam (fine, montmorillonitic, thermic Mollic Haploxeralf)			1993	2004	11	11	multiple	3	conventional synthetic N fertiliser / low input (alternating synthetic fertiliser and legume winter cover crop) / organic (composted manure and cover crop)	annual (double crops)	comparator-intervention	randomised design	plot-level	0.2 ha	3	1	2 samples per plot	0-15 cm	Mass spectrometry after testing with acid and failing to detect carbonates	SOC	Mg/ha	Figure 5	measured	no	None	No	1	0	2	0	0	High
KRAVC08V144.1	1		10244138	Management practice effects on spatial variability characteristics of surface mineralizable C	Kravchenko A N; Hao X ;	Geoderma	2008	144	387-394	kravche1@msu.edu	USA	Kellogg Biological Station’s Long- Term Ecological Research (KBS-LTER) site, Michigan	42.4	-85.4	Dfb	Robertson et al. (1997) and Hao and Kravchenko (2007)	Typic Hapludalfs either fine-loamy, mixed mesic (Kalamazoo series) or coarse-loamy, mixed, mesic (Oshtemo series)			1988	2004	16	16	multiple	2	conventional chemical inputs / legume winter cover crops and no chemical inputs	annual (double crops)	comparator-intervention	randomised design (blocked)	no replication?	80 x 100 m	2	1	2 samples per treatment	0-5 cm	CN analyser	TC	g/kg	Table 1	not reported	standard errors in Table 1 (pseudoreplication?)	SE	No	0	0	2	0	0	Low
KRAVC12V92.1	1		10244139	Quality and dynamics of soil organic matter in a typical Chernozem of Ukraine under different long-term tillage systems	Kravchenko Y ; Rogovska N ; Petrenko L ; Zhang X ; Song C ; Chen Y ;	Canadian Journal of Soil Science	2012	92	429-438	kravch@i.ua	Ukraine	Lokhvitsya	50.35	33.25	Dfb		29.8			1984		10	10	tillage	4	CT, DMT (deep minimum till), RMT (reduced minimum till), RH (rotary harrow)	annual/perennial	comparator-intervention	split-plot design	plot	8*29 m	3	1	5	0-15, 15-30, 30-45, 45-60, 60-80, 80-100 cm	Tyurin wet combustion method	SOM, SOC	t/ha	Figure 1 / Figure 2	measured	yes in fig 2	SE	No	1	0	2	0	2	High
KUBAT02V48.4a	4	a	10245072	SOIL ORGANIC MATTER CONENT AND QUALITY IN POLYFACTORIAL FIELD EXPERIMENTS	Kubat Jaromir ; Cerhanova Dana ; Novakova Jitka ; Lipavsky Jan ;	Archives of Agronomy and Soil Science	2002	48	131-140	kubat@vurv.cz	Czech Republic	Kostelec	49.674	13.026	Cfb	Lipavsky et al. 2002				1979	1996-1999	20	20	amendments / fertiliser	6	control / FYM + PK / NPK / FYM + NPK / 2FYM / NPK / FYM + N2PK		comparator-intervention	factorial design			4 blocks (unclear number of replicates within blocks)	4 (1996 / 1997 / 1998 / 1999)		0-20 cm	Leco CNS 2000 elemental analyser	OC	mg/g	Table 2		at least not directly	None	No	2	1	2	1	1	High
KUBAT02V48.4b	4	b	10245072	SOIL ORGANIC MATTER CONENT AND QUALITY IN POLYFACTORIAL FIELD EXPERIMENTS	Kubat Jaromir ; Cerhanova Dana ; Novakova Jitka ; Lipavsky Jan ;	Archives of Agronomy and Soil Science	2002	48	131-140	kubat@vurv.cz	Czech Republic	Pernolec	49.774	12.677	Cfb	Lipavsky et al. 2002				1979	1996-1999	20	20	amendments / fertiliser	6	control / FYM + PK / NPK / FYM + NPK / 2FYM / NPK / FYM + N2PK		comparator-intervention	factorial design			4 blocks (unclear number of replicates within blocks)	4 (1996 / 1997 / 1998 / 1999)		0-20 cm	Leco CNS 2000 elemental analyser	OC	mg/g	Table 2		at least not directly	None	No	2	1	2	1	1	High
KUBAT02V48.4c	4	c	10245072	SOIL ORGANIC MATTER CONENT AND QUALITY IN POLYFACTORIAL FIELD EXPERIMENTS	Kubat Jaromir ; Cerhanova Dana ; Novakova Jitka ; Lipavsky Jan ;	Archives of Agronomy and Soil Science	2002	48	131-140	kubat@vurv.cz	Czech Republic	Vysoke	49.954	16.164	Dfb	Lipavsky et al. 2002				1979	1996-1999	20	20	amendments / fertiliser	6	control / FYM + PK / NPK / FYM + NPK / 2FYM / NPK / FYM + N2PK		comparator-intervention	factorial design			4 blocks (unclear number of replicates within blocks)	4 (1996 / 1997 / 1998 / 1999)		0-20 cm	Leco CNS 2000 elemental analyser	OC	mg/g	Table 2		at least not directly	None	No	2	1	2	1	1	High
KUBAT02V48.4d	4	d	10245072	SOIL ORGANIC MATTER CONENT AND QUALITY IN POLYFACTORIAL FIELD EXPERIMENTS	Kubat Jaromir ; Cerhanova Dana ; Novakova Jitka ; Lipavsky Jan ;	Archives of Agronomy and Soil Science	2002	48	131-140	kubat@vurv.cz	Czech Republic	Hněvčeves	50.315	15.716	Cfb	Lipavsky et al. 2002				1979	1996-1999	20	20	amendments / fertiliser	6	control / FYM + PK / NPK / FYM + NPK / 2FYM / NPK / FYM + N2PK		comparator-intervention	factorial design			4 blocks (unclear number of replicates within blocks)	4 (1996 / 1997 / 1998 / 1999)		0-20 cm	Leco CNS 2000 elemental analyser	OC	mg/g	Table 2		at least not directly	None	No	2	1	2	1	1	High
KUBÁT06V52.11a	11	a	10245073	Total organic carbon and its composition in long-term field experiments in the Czech Republic	Kubát Jaromír ; Cerhanová Dana ; Nováková Jitka ; Lipavský Jan ;	Archives of Agronomy and Soil Science	2006	52	495-505	kubat@vurv.cz	Czech Republic	Ivanovice (VOP)	49.305	17.093	Cfb		Luvi-haplic Chernozem			1956	2004	48	48	amendments / fertiliser	4	no fertilizer, FYM, Mineral, combination	annual	comparator-intervention	purposeful			4	1		"top soil"	wet combustion	TOC	%	Table 3	not reported	YES - SD on all measurements!	Overall SD	No	1	2	0	2	?	Low
KUBÁT06V52.11b	11	b	10245073	Total organic carbon and its composition in long-term field experiments in the Czech Republic	Kubát Jaromír ; Cerhanová Dana ; Nováková Jitka ; Lipavský Jan ;	Archives of Agronomy and Soil Science	2006	52	495-505	kubat@vurv.cz	Czech Republic	Ivanovice (IOSDV)	49.305	17.093	Cfb		Orthic Greyzem			1984	2004 – 2005	21	21	amendments / fertiliser	4	no fertilizer, FYM, Mineral, combination	annual	comparator-intervention	purposeful			3	1 (states 21)		"top soil"	wet combustion	TOC	%	Table 3	not reported	YES - SD on all measurements!	Overall SD	No	1	2	0	1	?	Low
KUBÁT06V52.11c	11	c	10245073	Total organic carbon and its composition in long-term field experiments in the Czech Republic	Kubát Jaromír ; Cerhanová Dana ; Nováková Jitka ; Lipavský Jan ;	Archives of Agronomy and Soil Science	2006	52	495-505	kubat@vurv.cz	Czech Republic	Caslav	49.911	15.39	Cfb		Orthic Greyzem			1956	2004	48	48	amendments / fertiliser	4	no fertilizer, FYM, Mineral, combination	annual	comparator-intervention	purposeful			4	1		"top soil"	wet combustion	TOC	%	Table 3	not reported	YES - SD on all measurements!	Overall SD	No	1	2	0	2	?	Low
KUBÁT06V52.11e	11	e	10245073	Total organic carbon and its composition in long-term field experiments in the Czech Republic	Kubát Jaromír ; Cerhanová Dana ; Nováková Jitka ; Lipavský Jan ;	Archives of Agronomy and Soil Science	2006	52	495-505	kubat@vurv.cz	Czech Republic	Kostelec	49.674	13.026	Cfb		Orthic Luvisol			1979	2004 – 2005	26	26	amendments / fertiliser	4	no fertilizer, FYM, Mineral, combination	annual	comparator-intervention	purposeful			4	not stated		"top soil"	wet combustion	TOC	%	Table 3	not reported	YES - SD on all measurements!	Overall SD	No	1	?	0	1	?	Low
KUBÁT06V52.11f	11	f	10245073	Total organic carbon and its composition in long-term field experiments in the Czech Republic	Kubát Jaromír ; Cerhanová Dana ; Nováková Jitka ; Lipavský Jan ;	Archives of Agronomy and Soil Science	2006	52	495-505	kubat@vurv.cz	Czech Republic	Praha-Ruzyne (Field B)	50.102	14.263	Cfb		Orthic Luvisol			1955	1997 – 2005	50	50	amendments / fertiliser	4	no fertilizer, FYM, Mineral, combination	annual	comparator-intervention	purposeful			1	1		"top soil"	wet combustion	TOC	%	Table 3	not reported	YES - SD on all measurements!	Overall SD	No	0	2	0	2	?	Low
KUBÁT06V52.11g	11	g	10245073	Total organic carbon and its composition in long-term field experiments in the Czech Republic	Kubát Jaromír ; Cerhanová Dana ; Nováková Jitka ; Lipavský Jan ;	Archives of Agronomy and Soil Science	2006	52	495-505	kubat@vurv.cz	Czech Republic	Praha-Ruzyne (Field IV)	50.102	14.263	Cfb		Eutric Cambisol			1955	1997 – 2005	50	50	amendments / fertiliser	4	no fertilizer, FYM, Mineral, combination	annual	comparator-intervention	purposeful			1	1		"top soil"	wet combustion	TOC	%	Table 3	not reported	YES - SD on all measurements!	Overall SD	No	0	2	0	2	?	Low
KUBÁT06V52.11h	11	h	10245073	Total organic carbon and its composition in long-term field experiments in the Czech Republic	Kubát Jaromír ; Cerhanová Dana ; Nováková Jitka ; Lipavský Jan ;	Archives of Agronomy and Soil Science	2006	52	495-505	kubat@vurv.cz	Czech Republic	Trutnov	50.565	15.909	Dfb		Eutric Cambisol			1966	2004 – 2005	39	39	amendments / fertiliser	4	no fertilizer, FYM, Mineral, combination	annual	comparator-intervention	purposeful			4	1		"top soil"	wet combustion	TOC	%	Table 3	not reported	YES - SD on all measurements!	Overall SD	No	1	2	0	2	?	Low
KUBÁT06V52.11i	11	i	10245073	Total organic carbon and its composition in long-term field experiments in the Czech Republic	Kubát Jaromír ; Cerhanová Dana ; Nováková Jitka ; Lipavský Jan ;	Archives of Agronomy and Soil Science	2006	52	495-505	kubat@vurv.cz	Czech Republic	Humpolec	49.542	15.359	Cfb		Stagno-gleyic Cambisol			1979	2004 – 2005	26	26	amendments / fertiliser	4	no fertilizer, FYM, Mineral, combination	annual	comparator-intervention	purposeful			2	1 (states 26)		"top soil"	wet combustion	TOC	%	Table 3	not reported	YES - SD on all measurements!	Overall SD	No	0	2	0	1	?	Low
KUBÁT06V52.11k	11	k	10245073	Total organic carbon and its composition in long-term field experiments in the Czech Republic	Kubát Jaromír ; Cerhanová Dana ; Nováková Jitka ; Lipavský Jan ;	Archives of Agronomy and Soil Science	2006	52	495-505	kubat@vurv.cz	Czech Republic	Lukavec (VOP)	49.565	14.99	Cfb		Stagno-gleyic Cambisol			1956	1997 – 2005	49	49	amendments / fertiliser	4	no fertilizer, FYM, Mineral, combination	annual	comparator-intervention	purposeful			1	1		"top soil"	wet combustion	TOC	%	Table 3	not reported	YES - SD on all measurements!	Overall SD	No	0	2	0	2	?	Low
KUBÁT06V52.11l	11	l	10245073	Total organic carbon and its composition in long-term field experiments in the Czech Republic	Kubát Jaromír ; Cerhanová Dana ; Nováková Jitka ; Lipavský Jan ;	Archives of Agronomy and Soil Science	2006	52	495-505	kubat@vurv.cz	Czech Republic	Lukavec (IOSDV)	49.565	14.99	Cfb		Dystric Cambisol			1984	2004	20	20	amendments / fertiliser	4	no fertilizer, FYM, Mineral, combination	annual	comparator-intervention	purposeful			3	1 (states 20)		"top soil"	wet combustion	TOC	%	Table 3	not reported	YES - SD on all measurements!	Overall SD	No	1	2	0	1	?	Low
KUBÁT06V52.11m	11	m	10245073	Total organic carbon and its composition in long-term field experiments in the Czech Republic	Kubát Jaromír ; Cerhanová Dana ; Nováková Jitka ; Lipavský Jan ;	Archives of Agronomy and Soil Science	2006	52	495-505	kubat@vurv.cz	Czech Republic	Vysoke nad Jizerou	50.686	15.402	Cfb / Dfb		Dystric Cambisol			1979	2004 – 2005	26	26	amendments / fertiliser	4	no fertilizer, FYM, Mineral, combination	annual	comparator-intervention	purposeful			2	1 (states 26)		"top soil"	wet combustion	TOC	%	Table 3	not reported	YES - SD on all measurements!	Overall SD	No	0	2	0	1	?	Low
KUBAT06V52.9a	9	a	Bibliographic checking: Abstract screening 2; 23	Total organic carbon and its composition in long-term field experiments in the Czech Republic.	Kubat J; Cerhanova D, Novakova J, Lipavsky J.	Arch Agron Soil Sci.	2006	52	495–505	kubat@vurv.cz	Czech Republic	Hnevceves, Praha-Ruzyne (Field B), Praha-Ruzyne (Field IV), Pernolec, Lukavec (VOP)	50.04	14.52	Cfb		20.4			1979	2005	26	26	amendments / fertiliser	4	unfertilised / NPK / FYM / FYM + NPK		comparator-intervention	paired design		not stated	5 unreplicated site comparisons	1	51-68 samples per plot	not stated	Oxidizable carbon content (Cox) was determined in air dried soil samples by wet combustion according to Alten et al. (1935)	TOC	%	Table III	not present	Unclear - SD present even for those with no replication	Unclear - SD present even for those with no replication	No	2	0	0	1	?	Low
KUBAT06V52.9b	9	b	Bibliographic checking: Abstract screening 2; 24	Total organic carbon and its composition in long-term field experiments in the Czech Republic.	Kubat J; Cerhanova D, Novakova J, Lipavsky J.	Arch Agron Soil Sci.	2006	52	495–505	kubat@vurv.cz	Czech Republic	Humpolec	49.542	15.359	Cfb		16.9			1979	2005	26	26	amendments / fertiliser	4	unfertilised / NPK / FYM / FYM + NPK		comparator-intervention	not stated		not stated	2	1	8 samples per plot	not stated	Oxidizable carbon content (Cox) was determined in air dried soil samples by wet combustion according to Alten et al. (1935)	TOC	%	Table III	not present	Unclear - SD present even for those with no replication	Unclear - SD present even for those with no replication	No	0	0	?	1	?	Unclear
KUBAT06V52.9c	9	c	Bibliographic checking: Abstract screening 2; 25	Total organic carbon and its composition in long-term field experiments in the Czech Republic.	Kubat J; Cerhanova D, Novakova J, Lipavsky J.	Arch Agron Soil Sci.	2006	52	495–505	kubat@vurv.cz	Czech Republic	Vysoke nad Jizerou	50.686	15.402	Cfb / Dfb		15.4			1979	2005	26	26	amendments / fertiliser	4	unfertilised / NPK / FYM / FYM + NPK		comparator-intervention	not stated		not stated	2	1	6 samples per plot	not stated	Oxidizable carbon content (Cox) was determined in air dried soil samples by wet combustion according to Alten et al. (1935)	TOC	%	Table III	not present	Unclear - SD present even for those with no replication	Unclear - SD present even for those with no replication	No	0	0	?	1	?	Unclear
KUBAT06V52.9d	9	d	Bibliographic checking: Abstract screening 2; 26	Total organic carbon and its composition in long-term field experiments in the Czech Republic.	Kubat J; Cerhanova D, Novakova J, Lipavsky J.	Arch Agron Soil Sci.	2006	52	495–505	kubat@vurv.cz	Czech Republic	Ivanovice (IOSDV)	49.305	17.093	Cfb		22.3			1984	2005	21	21	amendments / fertiliser	3	unfertilised / FYM / FYM + NPK		comparator-intervention	not stated		not stated	3	1	8 samples per plot	not stated	Oxidizable carbon content (Cox) was determined in air dried soil samples by wet combustion according to Alten et al. (1935)	TOC	%	Table III	not present	Unclear - SD present even for those with no replication	Unclear - SD present even for those with no replication	No	1	0	?	1	?	Unclear
KUBAT06V52.9e	9	e	Bibliographic checking: Abstract screening 2; 27	Total organic carbon and its composition in long-term field experiments in the Czech Republic.	Kubat J; Cerhanova D, Novakova J, Lipavsky J.	Arch Agron Soil Sci.	2006	52	495–505	kubat@vurv.cz	Czech Republic	Lukavec (IOSDV)	49.565	14.99	Cfb		14.9			1984	2004	20	20	amendments / fertiliser	3	unfertilised / FYM / FYM + NPK		comparator-intervention	not stated		not stated	3	1	4 samples per plot	not stated	Oxidizable carbon content (Cox) was determined in air dried soil samples by wet combustion according to Alten et al. (1935)	TOC	%	Table III	not present	Unclear - SD present even for those with no replication	Unclear - SD present even for those with no replication	No	1	0	?	1	?	Unclear
KUBAT06V52.9f	9	f	Bibliographic checking: Abstract screening 2; 28	Total organic carbon and its composition in long-term field experiments in the Czech Republic.	Kubat J; Cerhanova D, Novakova J, Lipavsky J.	Arch Agron Soil Sci.	2006	52	495–505	kubat@vurv.cz	Czech Republic	Ivanovice (VOP)	49.305	17.093	Cfb		22.3			1956	2004	48	48	amendments / fertiliser	3	unfertilised / FYM / FYM + NPK		comparator-intervention	not stated		not stated	4	1	3 samples per plot	not stated	Oxidizable carbon content (Cox) was determined in air dried soil samples by wet combustion according to Alten et al. (1935)	TOC	%	Table III	not present	Unclear - SD present even for those with no replication	Unclear - SD present even for those with no replication	No	1	0	?	2	?	Unclear
KUBAT06V52.9g	9	g	Bibliographic checking: Abstract screening 2; 29	Total organic carbon and its composition in long-term field experiments in the Czech Republic.	Kubat J; Cerhanova D, Novakova J, Lipavsky J.	Arch Agron Soil Sci.	2006	52	495–505	kubat@vurv.cz	Czech Republic	Caslav	49.911	15.39	Cfb		20.7			1956	2004	48	48	amendments / fertiliser	3	unfertilised / FYM / FYM + NPK		comparator-intervention	not stated		not stated	4	1	3 samples per plot	not stated	Oxidizable carbon content (Cox) was determined in air dried soil samples by wet combustion according to Alten et al. (1935)	TOC	%	Table III	not present	Unclear - SD present even for those with no replication	Unclear - SD present even for those with no replication	No	1	0	?	2	?	Unclear
KUBAT06V52.9h	9	h	Bibliographic checking: Abstract screening 2; 30	Total organic carbon and its composition in long-term field experiments in the Czech Republic.	Kubat J; Cerhanova D, Novakova J, Lipavsky J.	Arch Agron Soil Sci.	2006	52	495–505	kubat@vurv.cz	Czech Republic	Kostelec	49.674	13.026	Cfb		19.9			1979	2005	26	26	amendments / fertiliser	4	unfertilised / NPK / FYM / FYM + NPK		comparator-intervention	not stated		not stated	4	1	8 samples per plot	not stated	Oxidizable carbon content (Cox) was determined in air dried soil samples by wet combustion according to Alten et al. (1935)	TOC	%	Table III	not present	Unclear - SD present even for those with no replication	Unclear - SD present even for those with no replication	No	1	0	?	1	?	Unclear
KUBAT06V52.9i	9	i	Bibliographic checking: Abstract screening 2; 31	Total organic carbon and its composition in long-term field experiments in the Czech Republic.	Kubat J; Cerhanova D, Novakova J, Lipavsky J.	Arch Agron Soil Sci.	2006	52	495–505	kubat@vurv.cz	Czech Republic	Trutnov	50.565	15.909	Dfb		18.1			1966	2005	39	39	amendments / fertiliser	4	unfertilised / NPK / FYM / FYM + NPK		comparator-intervention	not stated		not stated	4	1	8 samples per plot	not stated	Oxidizable carbon content (Cox) was determined in air dried soil samples by wet combustion according to Alten et al. (1935)	TOC	%	Table III	not present	Unclear - SD present even for those with no replication	Unclear - SD present even for those with no replication	No	1	0	?	2	?	Unclear
KUMAR01V186.1	1		10245074	Long-Term Effects of Fertilizers on the Soil Fertility and Productivity of a Rice–Wheat System	Kumar A ; Yadav D S;	Journal of Agronomy & Crop Science	2001	186	47-54		India	Faizabad	26.717	82.133	Csa		22.3	52.9		1977-78	1998	20	20	fertiliser	18 + a control (only 7 treatments in this study)	3 levels of N, 3 levels of p, 2 levels of K + a non fertilized (0-0-0; 40-35-33, 80-35-33, 120-35-33, 120-0-0, 120-35-0 and 120-0-33)	annual (two crops per year)	comparator-intervention	factorial design			4	1		0-20 cm	Walkley & Black method	OC	g/kg	Table 2	not reported	no	None	No	1	0	0	1	1	Low
KUMAR12V76.2a	2	a	10244144	Long-term no-till impacts on organic carbon and properties of two contrasting soils and corn yields in Ohio	Kumar S ; Kadono A ; Lal R ; Dick W ;	Soil Science Society of America Journal	2012	76	1798-1809	kumar.278@osu.edu	USA	Ohio Agricultural Research and Development Center (OARDC), Wooster	40.782	-81.953	Dfa	Dick et al., 1991	Wooster silt loam soil (a fine-loamy, mixed, active, mesic Oxyaquic Fragiudalf)			1962	2011	49	49	crop rotation / tillage	3 x 2	no tillage / minimum tillage / plow tillage / continuous corn / corn-soybean	annual	comparator-intervention	randomised design (blocked)	plot-level	22.3 x 4.3 m	3	1	36 samples from each site (plot?)	0-10, 10-20, 20-30, 30-40 cm	Dry combustion, assuming no carbonates	SOC	g/kg / Mg/ha	Table 1	measured	p-values from ANOVA in Table 1	None (overal SD calculable)	No	1	0	2	2	2	High
KUMAR12V76.2b	2	b	10244144	Long-term no-till impacts on organic carbon and properties of two contrasting soils and corn yields in Ohio	Kumar S ; Kadono A ; Lal R ; Dick W ;	Soil Science Society of America Journal	2012	76	1798-1809	kumar.278@osu.edu	USA	OARDC Northwestern Agricultural Research Station (NWARS) near Hoytville	41.1833	-83.7833	Dfa	Dick et al., 1991	Hoytville clay loam soil (a fine, illitic, mesic Mollic Epiaqualf )			1964	2011	47	47	crop rotation / tillage	3 x 2	no tillage / minimum tillage / plow tillage / continuous corn / corn-soybean	annual	comparator-intervention	randomised design (blocked)	plot-level	27.4 x 6.1 m	3	1	36 samples from each site (plot?)	0-10, 10-20, 20-30, 30-40 cm	Dry combustion, assuming no carbonates	SOC	g/kg / Mg/ha	Table 1	measured	p-values from ANOVA in Table 1	None (overal SD calculable)	No	1	0	2	2	2	High
KUNZO13V59.1	1		10240267	The effect of crop rotation and fertilization on dry matter yields and organic C content in soil in long-term field experiments in Prague	Kunzová Eva ;	Archives of Agronomy and Soil Science	2013	59	1177-1191	kunzova@vurv.vz	Czech Republic	Prague-Ruzyne (two locations)	50.087	14.291	Cfb		31.3			1955	2007-2010	55	55	amendments / fertiliser	6	control / NPK / FYM / FYM + NPK / cattle slurry + straw / cattle slurry + straw + NPK	annual	comparator-intervention	split-plot design	plot	12*12 m	4	4		0-20 cm	Vario Max Elemental Analyser	OC	%	Figure 3 / Figure 4	not reported	no	None	No	1	0	2	2	1	High
KÜSTE13V49.1	1		10244148	Effects of soil tillage and fertilization on resource efficiency and greenhouse gas emissions in a long-term field experiment in Southern Germany	Küstermann B ; Munch J C; Hülsbergen K J;	European Journal of Agronomy	2013	49	61-73	b.kuestermann@landgut-krosigk.de	Germany	Scheyern	48.5	11.45	Cfb	Meyer-Aurich et al., 2009	22.2	(54.9 coarse clay)	23	1994	2005	11	11	fertiliser / tillage	3*3	CT and two reduced tillages/ 3 N fertilizer intensities	annual	comparator-intervention	randomised design (split-plot)	plot	12*12 m	3	2 (1995 / 2004)		0-8, 8-18, 18-25 cm	dry combustion	SOC	%	Table 2	measured (table 2)	no	None	No	1	0	2	0	1	High
KWON10V42.1	1		10246430	Quantifying management-driven changes in organic matter turnover in an agricultural soil: An inverse modeling approach using historical data and a surrogate CENTURY-type model	Kwon H Y; Hudson R J. M;	Soil Biology & Biochemistry	2010	42	2241-2253	kwon.hoyoung@gmail.com	USA	Morrow Plots, Urbana, University of Illinois	40.104	-88.226	Dfa	Aref and Wander, 1998	Flanagan silt loam (fi ne, smectitic, mesic Aquic Argiudoll)			1955	1995	40	40	multiple	2	no above ground leaf litter amendments / above ground leaf litter amendments and NPK fertilisation (change in management practice 1955)	annual	before-after	time series	none		1	26		not stated	not stated	SOC	Mg/ha	Figure 3 / Table 2	measured	standard deviations in Table 2 (pseudoreplication)	SD	No	0	2	0	2	?	Low
LAFON09V101.1	1		10244153	Quantifying straw removal through baling and measuring the long-term impact on soil quality and wheat production	Lafond G P; Stumborg M ; Lemke R ; May W E; Holzapfel C B; Campbell C A;	Agronomy Journal	2009	101	529-537	guy.lafond@agr.gc.ca	Canada	Agriculture and Agri-Food Canada research farm, Indian Head, Saskatchewan	50.533	-103.517	Dfb	Zentner et al., 1987; Campbell et al., 1991	Rego Black Chernozem (Udic Haploboroll)			1958	2007	50	50	amendments / fertiliser	3	unfertilised with straw retained / fertilised with straw retained / fertilised with straw baled every year except fallow	annual	comparator-intervention	randomised design (blocked)	plot-level	4.57 x 27.43 m	4	1	3 samples per plot	0-7.6, 7.6-15.2 cm	NCS analyser after pre-treatment with HCl to remove carbonates	SOC	kg/ha	Table 5	measured	p-values for significant results only	None (overal SD calculable)	No	1	0	2	2	0	High
LAGOM09V60.1	1		10245081	Soil management modifies micro-scale abundance and function of soil microorganisms in a Mediterranean ecosystem	Lagomarsino A ; Grego S ; Marhan S ; Moscatelli M C; Kandeler E ;	European Journal of Soil Science	2009	60	2-12	lagomarsino@unitus.it	Italy	Marche	43.506	12.99	Cfa		silt-clay			1994	2007	13	13	fertiliser / tillage	9	CT, MT, NT x 0, 60, 180 kg/ha of N	annual	comparator-intervention	split-plot design	plot-level		3	1		0-20 cm	dry combustion using an elemental analyser (Thermo Soil NC - Flash EA1112, Waltham, MA, USA)	TOC	%	Figure 1 (a)	not reported	standard error	SE	No	1	0	2	0	1	High
LAIR07V58.1	1		10245083	Retention of copper, cadmium and zinc in soil and its textural fractions influenced by long-term field management	Lair G J; Gerzabek M H; Haberhauer G ;	European Journal of Soil Science	2007	58	1145-1154	martin.gerzabek@boku.ac.at	Austria	Gumpenstein	47.496	14.101	Dfb		90 g/kg	480 g/kg	430 g/kg	1987 (1962)	2000	13	13	amendments / fertiliser	6 but only 3 in this study	liquid cattle manure þ straw (F), solid cattle animal manure (AM) and N+ P+ K mineral fertiliser (NPK)	annual	comparator-intervention	randomised design (blocked)	plot-level	2*2 m	4 but only 3 were sampled	1	?	0-20 cm	an elemental analyser	OC	g/kg	Table 1	not reported	yes	SE	No	1	0	2	0	1	High
LAIRD13V134.1	1		10240027	Long-term impacts of residue harvesting on soil quality	Laird David A; Chang Cheng-Wen ;	Soil and Tillage Research	2013	134	33-40	dalaird@iastate.edu	USA	University of Minnesota Research and Outreach Center in Rosemount, Minnesota	44.716	-93.098	Dfa	Clapp et al., 2000	Waukegan silt loam (Typic Hapludoll)			1980	1999	19	19	amendments / tillage	4 x 2	plow tilalge / chisel tillage / no tillage / leaving stovers (incorporated for tiillage, surface for no tillageed) / removing stovers	annual	comparator-intervention	randomised design (blocked)	plot-level	18 x 50 m (?)	not stated	1	3 samples per plot	0-5, 5-15, 15-30 cm	Dry combustion	TC	g/kg	Table 2	not reported	no	None	No	?	0	2	0	2	Unclear
LALR94V58.1	1		Bibliographic checking: Secondary source (review chapter of Paul); 95	Long-term tillage and rotation effects on properties of a central Ohio soil	Lal R.; Mahboubi A.A. and Fausey N.R	J Soil Sci. Soc. Am.	1994	58	517-522		USA	Ohio Agricultural Research and Development Center (OARDC), Wooster	40.782	-81.953	Dfa	Dick, 1983; Dick et al., 1986	Wooster silt loam (see Table 2)			1962	1991	28		crop rotation / tillage	3 x 3	crop rotation: continuous corn / corn-soybean / corn-oat-meadow (alfalfa) / .tillage: no tillage / chisel plough / mouldboard plough	annual and perennial	comparator-intervention	randomised design (split-plot)	plot	4.3 x 22.3 m	3	1	not stated	0-15 cm	Walkley-Black method (Allison, 1965	SOC	g/kg	Table 7	measured	no	None	No	1	0	2	1	1	High
LALR99V14.2a	2	a	10244159	Long-term tillage and wheel traffic effects on soil quality for two central Ohio soils	Lal R ;	Journal of Sustainable Agriculture	1999	14	67-84		USA	Ohio Agricultural Research and Development Center (OARDC), Wooster	40.782	-81.953	Dfa	Van Doren et al. (1977) and Dick et al. (1986b)	Wooster silt loam (fine-loamy, mixed, mesic Typic Fragiudalf)			1962	1987	25	25	tillage	3	plow tillage / minimum tillage / no tillage	annual	before-after-comparator-intervention	randomised design (blocked)	plot-level	8.4 x 37 m (?)	4	2 (initial level of SOC in the 0-22.5 cm layer was 1.4% (Van Doren et al., 1976; Dick, 1983))		0-10, 10-20, 20-30, 30-40, 40-50 cm	Not stated	SOC	%	Table 10	measured	LSD in Table 10	None (overal SD calculable)	No	1	0	2	1	2	High
LALR99V14.2b	2	b	10244159	Long-term tillage and wheel traffic effects on soil quality for two central Ohio soils	Lal R ;	Journal of Sustainable Agriculture	1999	14	67-84		USA	Ohio Agricultural Research and Development Center (OARDC) Western Agricultural Research Station Farm, South Charleston, Ohio	39.825	-83.634	Cfa	Van Doren et al. (1977) and Dick et al. (1986b)	Crosby silt loam (fine, mixed, mesic Aeric Ochraqualf)			1962	1987	25	25	tillage	3	plow tillage / minimum tillage / no tillage	annual	before-after-comparator-intervention	randomised design (blocked)	plot-level	5 x 61 m (?)	4	2 (initial level of SOC in the 0-22 cm layer was 1.0% (Dick et al., 1991))		0-10, 10-20, 20-30, 30-40, 40-50 cm	Not stated	SOC	%	Table 10	measured	LSD in Table 10	None (overal SD calculable)	No	1	0	2	1	2	High
LARNE11V91.1	1		10244173	Residual effects of one-time manure, crop residue and fertilizer amendments on a desurfaced soil	Larney F J; Henry Janzen ; H ; Olson A F;	Canadian Journal of Soil Science	2011	91	1029-1043	francis.larney@agr.gc.ca	Canada	Lethbridge Research Center, Alberta	49.693	-112.842	Dfb	Larney and Janzen (1996)	28	20	52	1992	2003	11	11	amendments / multiple	14	All treatments topsoil removal and: fresh cattle manure / old cattle manure / composted cattle manure / cattle manure + wood shavings / hog manure / poultry manure / alfalfa hay / pea hay / barley straw + 200kg N/ha / barley straw + 200kg P/ha / 200kg P/ha / 400kg P/ha / topsoil check (no topsoil removal, no amendments) / eroded check (topsoil removal, no amendments)	annual	comparator-intervention	randomised design (blocked)	plot-level	10 x 6 m	4	1	3 samples per plot	0-15, 15-30, 30-60 cm	Calcluated as the difference between total carbon (element analyser) and inorganic carbon (Amundson et al. 1988)	OC	g/kg	Table 5	not reported	LSD in Table 5 (Bonferroni adjusted)	None (overal SD calculable)	No	1	0	2	0	2	High
LARNE97V42.1	1		10246459	Changes in total, mineralizable and light fraction soil organic matter with cropping and tillage intensities in semiarid southern Alberta, Canada	Larney F J; Bremer E ; Janzen H H; Johnston A M; Lindwall C W;	Soil & Tillage Research	1997	42	229-240	larney@em.agr.ca;	Canada	Lethbridge, Alberta	49.693	-112.842	Dfb		Lindwall and Anderson, 1981; Johnston et al., 1995			1977	1992	16	16	tillage	5	conventional tillage (disc; intensive soil disruption)/ conventional tillage (cultivator; less intensive soil disruption) / conventional tillage (blade; least soil disruption) / minimum tillage / no tillage	annual	comparator-intervention	randomised design (blocked)	plot-level	6 x 40 m	6	1	5 cores per plot	0-15 cm	TC by automated combustion, IC by Amundson et al. (1988) method. TOC as TC-IC	TOC	Mg/ha	Table 1	measured	LSD in Table 1	None (overal SD calculable)	No	2	0	2	0	0	High
LAVAD99V232.1	1		Bibliographic checking: Abstract screening 2; 61	Concentration and distribution of extractable elements in a soil as affected by tillage systems and fertilization	Lavado, RS; Porcelli, CA; Alvarez, R	SCIENCE OF THE TOTAL ENVIRONMENT	1999	232	185-191	lavado@ifeva.edu.ar	Argentina	Pergamino Experimental Station of the Instituto Nacional de Tecnología Agropecuaria of Argentina (INTA)	-33.85	-60.6667	Cfa		Pergamino Series, fine illitic thermic Typic Argiudoll			1979	1997	18	18	tillage	3	unfertilised Festuca arundinacea pasture / conventional tillage / zero tillage	annual (single and double) and perennial	comparator-intervention	randomised design (blocked)	plot	7 x 50 m	2	1	10 samples per plot	0-5, 5-10, 10-15, 15-20 cm	dry combustion	OM	%	Table 1	not reported	none	None	No	0	0	2	0	1	Low
LEIFE06V3.1	1		10240034	Thermal stability of soil organic matter responds to long-term fertilization practices	Leifeld J ; Franko U ; Schulz E ;	Biogeosciences Discussions	2006	3	309-320	jens.leifeld@fal.admin.ch	Germany	Bad Lauchstädt, Thyrow	51.367	11.833	Cfb	Körschens and Pfefferkorn, 1998	22			1902 (1978)	2004	26/102	various	amendments / fertiliser	3	null N, change from null to manuring in 1978NM, change from manuring to null in 1978MN, and permanent manure and mineral fertilization since 1902M		comparator-intervention	not stated	plot		not stated	1		0-20 cm	dry combustion	OC	%	Text p. 312	not reported	yes	SE	No	?	0	?	1	1	Unclear
LEIFE09V101.1	1		10246477	Consequences of Conventional versus Organic farming on Soil Carbon: Results from a 27-Year Field Experiment	Leifeld J ; Reiser R ; Oberholzer H R;	Agronomy Journal	2009	101	1204-1218	jens.leifeld@fal.admin.ch	Switzerland	Therwil, Basel	47.499	7.557	Cfb	Fließbach et al., 2007; Mäder et al. 2002	12	72	16	1978	2004	26	26	amendments / fertiliser	5	no fertiliser / conventional farming with minimum recomended amounts of mineral fertiliser only / biodynamic treatment (application of biodynamic preparations and composting of manure) / bioorganic treatment (FYM and slurry) / conventional farming with mineral and organic fertiliser	annual	comparator-intervention	split-plot design	plot	5*20m	4	15 + beginning		0-20cm	elemental analysis	C-stock	t/ha	Table 3 / Figure 2	not reported	Yes - SE	SE	No	1	2	2	1	1	High
LEMKE10V135.1	1		10244184	Crop residue removal and fertilizer N: Effects on soil organic carbon in a long-term crop rotation experiment on a Udic Boroll	Lemke R L; VandenBygaart A J; Campbell C A; Lafond G P; Grant B ;	Agriculture, Ecosystems and Environment	2010	135	42-51	reynald.lemke@agr.gc.ca	Canada	Agriculture and Agri-Food Canada research farm, Indian Head, Saskatchewan	50.533	-103.517	Dfb	Campbell et al., 1997a	Udic Boroll (Black Chernozem, Canadian System; Chernozem, FAO)			1958	2007	49	49	amendments / fertiliser	3	no fertiliser with straw retained / fertiliser (N+P) with straw retained / fertiliser (N+P) straw removed at harvest	annual	comparator-intervention	not stated	plot-level?		4	3	2 samples per plot	0-15 cm	Measured using a combustion analyser	SOC	Mg/ha	Figure 4 / Table 4 (2007 only)	calculated (2007) and measured (1987/1996)	SE for 2007 data only in Table 4	SE (2007 only)	Yes	1	0	?	2	0	Unclear
LEMKE12V92.1	1		10244185	Long-term effects of crop rotations and fertilization on soil C and N in a thin Black Chernozem in southeastern Saskatchewan	Lemke R L; Vandenbygaart A J; Campbell C A; Lafond G P; McConkey B G; Grant B ;	Canadian Journal of Soil Science	2012	92	449-461		Canada	Agriculture and Agri-Food Canada research farm, Indian Head, Saskatchewan	50.533	-103.517	Dfb	Zentner et al. 1987; Campbell et al. 1991a, 1993	Rego thin Black Chernozem (Udic Haploboroll)			1957	2007	30	30	crop rotation / fertiliser	8	fallow-wheat / fallow-wheat (N+P) / fallow-wheat-wheat / fallow-wheat-wheat (N+P) / continuous wheat / continuous wheat (N+P) / legumes green manure-wheat-wheat / fallow-wheat-wheat-(brome-alfalfa-hay)-(brome-alfalfa-hay)-(brome-alfalfa-hay)	annual	comparator-intervention	randomised design (blocked) / time series		4.6 x 27.4 m	4	4	2 samples per plot	0-7.5, 7.5-15 cm	Measured using a combustion analyser after addition of phosphoric acid to remove inorganic carbon	SOC	Mg/ha	Figure 1 (times series) / Table 4 (2007)	measured	p-values and LSD from F test in Table 4	None (overal SD calculable)	Yes	1	1	2	2	0	High
LENKA12V126.1	1		10244188	Soil aggregation and greenhouse gas flux after 15 years of wheat straw and fertilizer management in a no-till system	Lenka N K; Lal R ;	Soil and Tillage Research	2012	126	78-89	nklenka@rediffmail.com	USA	Waterman Farm of the Ohio State University, Columbus, Ohio	40.0333	-83.0417	Dfa		Crosby silt loam (fine, mixed, active, mesic Aeric Epiaqualfs as per USDA soil Classification (USDA-NRCS, 2006), and stagnic Luvisols as per FAO classification (FAO, 1988)			1996	2011	15	15	amendments / fertiliser	3 x 2	mulch application: 0 / 8 / 16 Mg/ha/yr. fertiliser rates: 0 / 244 kg N/ha/yr (184kg as urea and 60kg as NPK)	none	comparator-intervention	randomised design (blocked)	plot-level	5 x 5 m	3	c. 9 (weekly for 61 days)		0-10 cm	CHN analyser (total C considered to be SOC as carbonate content was negligable (Jagadamma and Lal 2010))	SOC	g/kg / Mg/ha	Table 1 / Figure 2 / Table 2	measured	LSD in Table 1 and 2, replicates for mulch identifiable from Figure 2	None (calculable)	No	1	0	2	0	0	High
LESOI97Vx.1	1		Bibliographic checking: Abstract screening 2; 89	Crop rotation, manure, and agricultural chemical effects on dryland crop yield, SOM, and other soil characteristics over 16 years in eastern Nebraska	Lesoing, G. W.; and Doran, J. W.	In 'Soil Organic Matter in Temperate Agroecosystems. Long-term Experiments in North America'. (Eds E. A. Paul, K. Paustian, E. T. Elliott, and C. V. Cole.) (CRC Lewis Publishers: Boca Raton, London, Tokyo.)	1997				USA	Agronomy Farm at the University of Nebraska Agricultural Research and Development Center, Mead, Nebraska	41.167	-96.417	Dfa	Sahs and Lesoing / Andrews et al.	Sharpsburg silty clay loam (fine montmorillonitic, mesic, typic Argiudoll)			1975	1990	15	15	amendments / fertiliser / multiple	4	continuous corn, fertiliser, insecticide, herbicide / crop rotation, manure / crop rotation, fertiliser, herbicide / crop rotation, fertiliser	annual	comparator-intervention	randomised design (blocked)		12.2 x 38.1 m	4	3 (1980 / 1988 / 1990)	2-5 samples per plot	0-15 cm	not stated	SOC	g/kg	Table 10	not present	no	None	No	1	0	2	0	0	High
LIANG03V83.4a	4	a	10244200	Effect of tillage and crop rotations on the light fraction organic carbon and carbon mineralization in Chernozemic soils of Saskatchewan	Liang B C; McConkey B G; Schoenau J ; Curtin D ; Campbell C A; Moulin A P; Lafond G P; Brandt S A; Wang H ;	Canadian Journal of Soil Science	2003	83	65-72		Canada	Saskatchewan (Hatton fine sandy loam)	50.4	-108	Dfb	McConkey et al. 1996	15.3	13.9	70.8	1982	1993	11	11	crop rotation / tillage	2 x 2	continuous wheat / fallow-wheat / minimum tillage / no tillage (tillage depth 5-7.5cm)	annual	comparator-intervention	randomised design (blocked)	not stated	350-1400 square m	not stated - 4 according to McConkey et al. 1996	1	4 samples per plot	0-7.5 cm	Automated combustion (Carlo Erba™, Milan, Italy) after addition of phosphoric acid to remove carbonates	LFOC / (LFOC/SOC)/ mineralisable C (Cmin)	mg C/g (LFOC) / % (LFOC/SOC) / mg/kg (Cmin)	Table 2 / Table 4	not reported	no	None	No	1	0	2	0	0	High
LIANG03V83.4b	4	b	10244200	Effect of tillage and crop rotations on the light fraction organic carbon and carbon mineralization in Chernozemic soils of Saskatchewan	Liang B C; McConkey B G; Schoenau J ; Curtin D ; Campbell C A; Moulin A P; Lafond G P; Brandt S A; Wang H ;	Canadian Journal of Soil Science	2003	83	65-72		Canada	Saskatchewan (Swinton loam)	50.2667	-107.733	Dfb	McConkey et al. 1996	27.6	39.8	32.6	1981	1993	12	12	crop rotation / tillage	2 x 2	continuous wheat / fallow-wheat / minimum tillage / no tillage (tillage depth 5-7.5cm)	annual	comparator-intervention	randomised design (blocked)	not stated	350-1400 square m	not stated - 4 according to McConkey et al. 1996	1	4 samples per plot	0-7.5 cm	Automated combustion (Carlo Erba™, Milan, Italy) after addition of phosphoric acid to remove carbonates	LFOC / (LFOC/SOC)/ mineralisable C (Cmin)	mg C/g (LFOC) / % (LFOC/SOC) / mg/kg (Cmin)	Table 2 / Table 4	not reported	no	None	No	1	0	2	0	0	High
LIANG03V83.4d	4	d	10244200	Effect of tillage and crop rotations on the light fraction organic carbon and carbon mineralization in Chernozemic soils of Saskatchewan	Liang B C; McConkey B G; Schoenau J ; Curtin D ; Campbell C A; Moulin A P; Lafond G P; Brandt S A; Wang H ;	Canadian Journal of Soil Science	2003	83	65-72		Canada	Scott, Saskatchewan (Elstow clay loam)	52.366	-108.829	Dfb		31	40	29	1979	1995	16	16	crop rotation / tillage	3 x 2	wheat-wheat-canola-wheat-wheat-flax / fallow-flax-wheat-fallow-canola-wheat / fallow-flax-wheat-fallow-canola-wheat / conventional tillage / no tillage (tillage depth 5-7.5cm)	annual / perennial	comparator-intervention	randomised design (blocked)	plot-level	350-1400 square m	not stated	1	4 samples per plot	0-7.5 cm	Automated combustion (Carlo Erba™, Milan, Italy) after addition of phosphoric acid to remove carbonates	LFOC / (LFOC/SOC)/ mineralisable C (Cmin)	mg C/g (LFOC) / % (LFOC/SOC) / mg/kg (Cmin)	Table 5	not reported	no, but individual data for LFOC extractable from Figure 1 for calculation of SD	None (calculable)	No	?	0	2	0	0	Unclear
LIANG03V83.4e	4	e	10244200	Effect of tillage and crop rotations on the light fraction organic carbon and carbon mineralization in Chernozemic soils of Saskatchewan	Liang B C; McConkey B G; Schoenau J ; Curtin D ; Campbell C A; Moulin A P; Lafond G P; Brandt S A; Wang H ;	Canadian Journal of Soil Science	2003	83	65-72		Canada	Melfort, Saskatchewan (Melfort silty clay)	52.817	-104.617	Dfb		44	40	16	1969	1994	25	25	tillage	3	no tillage / minimum tillage / conventional tillage (tillage depth 5-7.5cm)	annual	comparator-intervention	randomised design (blocked)	plot-level	350-1400 square m	not stated	1	4 samples per plot	0-7.5 cm	Automated combustion (Carlo Erba™, Milan, Italy) after addition of phosphoric acid to remove carbonates	LFOC / (LFOC/SOC)/ mineralisable C (Cmin)	mg C/g (LFOC) / % (LFOC/SOC) / mg/kg (Cmin)	Table 5	not reported	no, but individual data for LFOC extractable from Figure 1 for calculation of SD	None (calculable)	No	?	0	2	1	0	Unclear
LIANG98V26.1	1		10239861	Management-induced changes in labile soil organic matter under continuous corn in eastern Canadian soils	Liang B C; MacKenzie A F; Schnitzer M ; Monreal C M; Voroney P R; Beyaert R P;	Biology & Fertility of Soils	1998	26	88-94		Canada	Macdonald Campus of McGill University, Montreal, Quebec	42.4167	-75.9333	Dfb		28	22	50	1984	1995	11	11	fertiliser	2	170 / 400 kg N/ha	annual	comparator-intervention	not stated			4	1	At least 3 samples from each plot	0-20 cm	Soluble SOC measured using a TOC analyser as the dofference between TC and inorganic C	LFOC / WSOC	mg/g (LFOC) / mg/kg (WSOC)	Table 4	measured	LSD in Table 4	None (overall SD calculable)	No	1	0	?	0	1	Unclear
LIBE09V7.1	1		10239297	Changes of yields, soil properties and micronutrients as affected by 17-yr fertilization treatments	Li Benyin ; Wei Mingbao ; Shen Alin ; Xu Jianmin ; Zhang Hailin ; Hao Fazheng	Journal of food, agriculture & environment.	2009	7	408-413	shenalin_123@126.com,	China	Yingtan, Jiangxi Province	28.25	116.917	Cfa					1989	2006	17	17	amendments / fertiliser	8	control with no fertilizer (CK), no chemical fertilizer but application of pig manure and all straw returned to the field (SM), fertilizer N (N), fertilizer N plus pig manure with all straw return to field (NSM), fertilizer NP (NP), fertilizer NK (NK), fertilizer NPK (NPK), fertilizer NPK plus pig manure and all straw return to field (NPKSM).	annual	comparator-intervention	randomised design (blocked)	plot	5*6 m	3	1		0-15 cm	Walkley & Black method	SOM	g/kg	Table 2	not reported	no	None	No	1	0	2	0	0	High
LIEBI02V66.1	1		10246530	Crop sequence and nitrogen fertilization effects on soil properties in the Western Corn Belt	Liebig M A; Varvel G E; Doran J W; Wienhold B J;	Soil Science Society of America Journal	2002	66	596-601	gvarvel1@unl.edu	USA	Agronomy Farm at the University of Nebraska Agricultural Research and Development Center, Mead, Nebraska	41.167	-96.417	Dfa	Varvel, 1994	31	64	5	1983	1999	16	16	crop rotation / fertiliser	7 x 3	crop rotations: continuous corn / corn-soybean / corn-(oat+clover)–sorghum–soybean / corn–soybean–sorghum–(oat+clover). N fertilisation rate: 0 / 90 / 180 kg/ha (corn and grain sorghum), 0 / 34 / 68 kg/ha (soybean, oat+clover)	annual	comparator-intervention	split-plot design	plot-level (rotation) / sub-plot-level (N)	9 x 32 (whole plots)	5	1	6 cores per plot	0-7.6, 0-30.5 cm	Dry combustion (TC considered to equal SOC as no carbonates present)	SOC / SOM	Mg/ha / %	Table 5 (SOC) / Table 3 (SOM) / Table 4 (SOM)	measured	LSD in Table 5	None (overall SD calculable)	No	2	0	2	0	2	High
LIJ13V77.3a	3	a	10246498	The Effects of Long-term Application of Organic Amendments on Soil Organic Carbon Accumulation	Li J L; Evanylo G K;	Soil Science Society of America Journal	2013	77	964-973	jinling@vt.edu	USA	Northern Piedmont Agricultural Research and Extension Center (NPAREC), Virginia	38.224	-78.12	Cfa		26.1	52.4	21.5	2000	2011	11	11	amendments	4	no amendments / poultry litter / poultry litter yard waste compost / biosolids compost (all continuous from 2000-2004)	annual / perennial	comparator-intervention	randomised design (blocked)	plot-level	3.6 x 7.5 m	4	1	3 cores in each plot	0-7.5, 7.5-15, 15-30, 30-45, 45-60 cm	Measured using a combustion analyser	SOC	g/kg	Figure 1 (a) / Figure 3 / Table 4	measured	standard errors in Figure 3	SE	No	1	0	2	0	2	High
LIJ13V77.3b	3	b	10246498	The Effects of Long-term Application of Organic Amendments on Soil Organic Carbon Accumulation	Li J L; Evanylo G K;	Soil Science Society of America Journal	2013	77	964-973	jinling@vt.edu	USA	Northern Piedmont Agricultural Research and Extension Center (NPAREC), Virginia	38.224	-78.12	Cfa		37.6	47.1	15.3	1984	2011	27	27	amendments	6	aerobically digested biosolids: 0 / 42 / 84 / 126 / 168 / 210 (dry) Mg/ha	annual / perennial	comparator-intervention	randomised design (blocked)	plot-level	2.3 x 1.5 m (isolated from ground by plastic at 90 cm depth)	4	5 (1984 / 1992 / 1995 / 2001 / 2011)	3 cores in each plot	0-7.5, 7.5-15, 15-30, 30-45, 45-60 cm	Measured using a combustion analyser	SOC	g/kg	Figure 1 (b) / Figure 2 / Figure 3 / Table 4	measured	standard errors in Figure 3	SE	No	1	1	2	1	2	High
LIJ13V77.3c	3	c	10246498	The Effects of Long-term Application of Organic Amendments on Soil Organic Carbon Accumulation	Li J L; Evanylo G K;	Soil Science Society of America Journal	2013	77	964-973	jinling@vt.edu	USA	Charles City County, Virginia	37.402	-77.149	Cfa	Daniels et al., 2003	13.6	57.2	29.2	1996	2011	15	15	amendments	7	anaerobically digested biosolids: 0 / 14 / 42 (with and without sawdust to adjust the C:N ratio) / 70 / 98 Mg/ha (with and without sawdust to adjust the C:N ratio)	annual	comparator-intervention	randomised design (blocked)	plot-level	36 x 15 m	4	1	3 cores in each plot	0-7.5, 7.5-15, 15-30, 30-45, 45-60 cm	Measured using a combustion analyser	SOC	g/kg / Mg/ha	Figure 1 (c) / Figure 3 / Table 4	measured	standard errors in Figure 3	SE	No	1	0	2	0	2	High
LIL11V113.1	1		10246501	Soil physical qualities in an Oxic Paleustalf under different tillage and stubble management practices and application of S theory	Li L L; Chan K Y; Niu Y N; Li G D; Oates A ; Dexter A ; Huang G B;	Soil & Tillage Research	2011	113	82-88	niuyn@gsau.edu.cn	Australia	Wagga Wagga Agricultural Institute, Wagga Wagga	-35.083	147.333	Cfa	Heenan et al. 1994	29	15	56	1979	2005	26	26	amendments / crop rotation / tillage	13 (6 in this study)	direct drilling, stubble retention, wheat-lupin / conventional tillage, stubble retention, wheat-lupin / direct drilling, stubble burned, wheat-lupin / conventional tillage, stubble burned, wheat-lupin (x3)	annual	comparator-intervention	randomised design (blocked)	plot	50*4.3 m	3	1	4	0-5 cm	Walkley & Black method	OC	%	Table 3	table 3	No	None	No	1	0	2	1	0	High
LÓPEZ09V7.1	1		10244239	Carbon losses by tillage under semi-arid Mediterranean rainfed agriculture (SW Spain)	López-Garrido R ; Díaz-Espejo A ; Madejón E ; Murillo J M; Moreno F ;	Spanish Journal of Agricultural Research	2009	7	706-716	rlopez@irnase.csic.es	Spain	Sevilla	37.389	-5.984	Csa	Moreno et al. 1997	table 1			1991	2007	16	16	tillage	2	Traditional, conservation tillage, = TT15, RT15	annual	comparator-intervention	randomised design (blocked)	plot		3	3 (1991 / 1997 / 2007)		0-5, 5-10 cm	Walkley & Black method	SOC	g/kg	Table 4 / Figure 4	not reported	yes - in figure 4(2007 data only)	SE	No	1	0	2	0	0	High
LOPEZ11V111.1	1		10244237	Soil carbon storage and stratification under different tillage systems in a semi-arid region	Lopez-Fando C ; Pardo M T;	Soil & Tillage Research	2011	111	224-230	lopez.fando@ccma.csic.es	Spain	Santa Olalla, Toledo	40.05	-4.433	Csa		Table2			1992	2008	16	16	tillage	3	NT, MT, CT	annual	comparator-intervention	randomised design (blocked)	plot	9*40 m	3	17 (annual)	8	0-5, 5-10, 10-20, 20-30 cm	Walkley-Black (Nelson and Sommer, 1982)	SOC	Mg/ha	Figure 2 / Table 6	measured	not per year, but as there are 16 measurements over time that should do.	None	No	1	2	2	0	2	High
LOPEZ11V27.1	1		10246556	Short and long-term distribution with depth of soil organic carbon and nutrients under traditional and conservation tillage in a Mediterranean environment (southwest Spain)	Lopez-Garrido R ; Madejon E ; Murillo J M; Moreno F ;	Soil Use and Management	2011	27	177-185	rlopez@irnase.csic.es	Spain	Sevilla	37.283	-6.05	Csa		24	18	58	1991	2008	17	17	tillage	2	Traditional, conservation tillage, = TT15, RT15	annual	comparator-intervention	randomised design (blocked)	plot		4	1	3	0-10, 10-20, 20-30, 30-40, 40-50, 50-60, 60-70, 70-80, 80-90, 90-100 cm	Walkley & Black method	SOC	g/kg	Figure 1	not reported	yes	SE	No	1	0	2	0	2	High
LOPEZ12V118.1	1		10246555	Tillage influence on biophysical soil properties: The example of a long-term tillage experiment under Mediterranean rainfed conditions in South Spain	Lopez-Garrido R ; Deurer M ; Madejon E ; Murillo J M; Moreno F ;	Soil & Tillage Research	2012	118	52-60	rlopez@irnase.csic.es	Spain	Sevilla	37.283	-6.05	Csa		24	18	58	1991	2008	17	17	tillage	2	traditional tillage, conservation tillage	annuals	comparator-intervention	randomised design (blocked)	plot	22*14 m	6	1	4 per plot	0-5,5-10, 10-25 cm	Walkley & Black method	TOC	g/kg	Figure 2	not reported	Yes- SE	SE	No	2	0	2	0	1	High
LÓPEZ13V59.1	1		10244236	Energy balances and SOC and N stocks as affected by organic amendments and inorganic N fertilization in a semi-arid environment (IOSDV-Madrid)	López-Fando C ; Pardo M ;	Archives of Agronomy and Soil Science	2013	59	1143-1158	lopez.fando@ccma.csic.es	Spain	Santa Olalla, Toledo	40.05	-4.433	Csa					1984	2011	27	27	amendments / fertiliser	3*5=15	Control, green manure amendment, FYM,// 5 rates of N	annual	comparator-intervention	split-plot design	block	6*8 m	3	12 (1984 / 1985 / 1990 / 1995 / 2000 / 2005 / 2006 / 2007 / 2008 / 2009 / 2010 / 2011)	2	0-10, 10-20, 20-30 cm	dry combustion (LECO analyser)	SOC	g/kg	Table 8 / Table 9	calculated (text)	not per year, but 10 measures over the years	None	No	1	2	2	1	2	High
LUDWI03V54.1	1		10240269	Stabilization of carbon from maize in a sandy soil in a long-term experiment	Ludwig B ; John B ; Ellerbrock R ; Kaiser M ; Flessa H ;	European Journal of Soil Science	2003	54	117-126	bludwig@wiz.uni-kassel.de	Germany	Halle, Saale	51.497	11.969	Cfb	Merbach et al., 1999	10	20	70	1878	2000	122	122	crop rotation / fertiliser	2*2	continous maize since 1961 with and without fetilizer/ continous rye since 1878 with and without fertilizer	annual	comparator-intervention	not stated			1998: n=4/ 2000: n=5	2		0-20 cm, 20-40, 60-80 cm	automated analyser (Heraeus vario EL)	OC	g/kg or kg/m2	Table 1	Taken from: Schliephake et al. 1999)	yes SE	SE	No	1 / 2	0	?	2	2	Unclear
LUDWI11V31.1	1		Bibliographic checking: Abstract screening 2; 36	Effects of fertilization and soil management on crop yields and carbon stabilization in soils. A review	Ludwig B ; Geisseler D ; Michel K ; Joergensen R G; Schulz E ; Merbach I ; Raupp J ; Rauber R ; Hu K ; Niu L ; Liu X ;	Agron. Sustain. Dev.	2011	31	361-372	bludwig@uni-kassel.de	Germany	Darmstadt	49.832	8.559	Cfb		5	9	86	1985	2007	22	22	amendments / fertiliser	4	NPK low / NPK high / manure low / manure high	annual (single and souble crops)	before-after-comparator-intervention	strip-plot design			4	24	not stated	0-25 cm	not stated	SOC	t/ha	Figure 1	measured	error bars present, not described	Undescribed measure	No	1	2	2	1	1	High
LUGAT06V135.1	1		10244249	Soil organic carbon (SOC) dynamics with and without residue incorporation in relation to different nitrogen fertilisation rates	Lugato E ; Berti A ; Giardini L ;	Geoderma	2006	135	315-321	emanuele.lugato@unipd.it	Italy	Legnaro/Padova	45.35	11.97	Cfa		29.2	37	33.8	1966	1993	27	27	amendments / fertiliser	10	mineral N (0, 60, 120, 180, 240 kg/ha) x residues management	annual	comparator-intervention	randomised design (blocked)	plot-level	5.4 x 6.4 m	4	3 (1982 / 1986 / 1993)	5 sub-sample per plot, mixed	0-30 cm	dichromate oxidation (Walkley and Black, 1934)	SOC	t C ha-1	Figure 1 / Figure 2 / Figure 3	measured	standard error	SE	No	1	0	2	1	1	High
LUGAT07V120.2a	2	a	10244250	Modelling soil organic carbon dynamics in two long-term experiments of north-eastern Italy	Lugato E ; Paustian K ; Giardini L ;	Agriculture, Ecosystems and Environment	2007	120	423–432	emanuele.lugato@unipd.it	Italy	Legnaro/Padova (OCR)	45.35	11.97	Cfa	Morari et al., (2006)	15	38	47	1962	2000	38	38	multiple	24	crop rotation, mineral N (0-70-140 kg/ha), amendments (manure, residues)	annual	comparator-intervention	split-plot design / time series	plot-level	7.8 x 6 m	3	3	5 sub-sample per plot, mixed	sampling 0-30 cm but the stock is calculated in 0-20 cm	dichromate oxidation (Walkley and Black, 1934) and dry combustion for the peaty soil (Nelson and Sommers, 1982)	SOC	g C m-2	Figure 5 / Figure 6 / Table 4	measured in 2000, calculated otherwise	standard error	SE	Yes	1	0	2	2	1	High
LUGAT07V120.2b	2	b	10244250	Modelling soil organic carbon dynamics in two long-term experiments of north-eastern Italy	Lugato E ; Paustian K ; Giardini L ;	Agriculture, Ecosystems and Environment	2007	120	423–432	emanuele.lugato@unipd.it	Italy	Legnaro/Padova (SF)	45.35	11.97	Cfa	Morari et al., (2006)	sandy, clay and peaty			1964	2002	38	38	amendments / fertiliser	6	no fertiliser / FYM (20t/ha) / NPK (100kg/haN) / FYM+NPK / 2FYM / 2NPK	annual	comparator-intervention	randomised design (blocked) / time series	plot-level	2 x 2 m	2 (on 3 soil types)	3	5 sub-sample per plot, mixed	0-30 cm (0-20 and 20-60 cm in 2002) (stock is calculated in 0-20 cm)	dichromate oxidation (Walkley and Black, 1934) and dry combustion for the peaty soil (Nelson and Sommers, 1982)	SOC	g C m-2	Figure 1 / Figure 2 / Figure 3	measured	standard error	SE	Yes	0	0	2	2	1	Low
LUGAT10V157.1	1		10245104	Distribution of organic and humic carbon in wet-sieved aggregates of different soils under long-term fertilization experiment	Lugato E ; Simonetti G ; Morari F ; Nardi S ; Berti A ; Giardini L ;	Geoderma	2010	157	80-85	francesco.morari@unipd.it	Italy	Veneto Region	45.35	11.967	Cfa		Table 1			1964	2008	44	44	amendments / fertiliser	3*3	3 soil types* no fertilizer, FYM and mineral fertilizer	annuals	comparator-intervention	randomised design (blocked)	plot	4 m2	2	1	5	0-20 cm	dichromate oxidation(Walkley and Black, 1934)	OC but in aggragates	g/kg	Figure 1	not reported	yes	SE	No	0	0	2	2	1	Low
LUOZ11V151.2a	2	c	10246571	Modeling long-term soil carbon dynamics and sequestration potential in semi-arid agro-ecosystems	Luo Z K; Wang E L; Sun O J; Smith C J; Probert M E;	Agricultural and Forest Meteorology	2011	151	1529-1544	enli.wang@csiro.au	Australia	Wagga Wagga	-35.117	147.333	Cfa	Heenan et al. 1994, 1995				1976	2002	26	26	fertiliser	2	continous wheat with or without N	annual	comparator-intervention	not stated			6	13		0-10, 10-20 cm	not stated	SOC	t/ha	Figure 4	not reported	no	None	No	2	2	?	1	1	Unclear
LUOZ11V151.2b	2	b	10246571	Modeling long-term soil carbon dynamics and sequestration potential in semi-arid agro-ecosystems	Luo Z K; Wang E L; Sun O J; Smith C J; Probert M E;	Agricultural and Forest Meteorology	2011	151	1529-1544	enli.wang@csiro.au	Australia	Warra	-26.93	150.92	Cfa	Dalal et al. 1995				1986	1995	9 years only	10	crop rotation / tillage	4	lucerne-lucerne-wheat / wheat-lucerne-lucerne / continuous wheat (conventional tillage) / continuous wheat (no tillage)	annual	comparator-intervention	not stated			4	6	5 samples per plot	0-10 cm	not stated	SOC	t/ha	Figure 4 (b)	not reported		None	No	1	2	?	0	0	Unclear
MACHA03V19.1	1		10244261	Effect of no-tillage on turnover of organic matter in a Rhodic Ferralsol	Machado P L. O. A; Sohi S P; Gaunt J L;	Soil Use and Management	2003	19	250-256	pedro@cnps.embrapa.br	Brazil	Londrina	-23.3833	-51.1833	Cfa		Rhodic Ferralsols (Typic Hapludox)			1976	1996	20	20	crop rotation / tillage	2 x 2	conventional tillage / no tillage / soybean-winter wheat / maize-(soybean+cotton)	annual	comparator-intervention	split-plot design	plot-level	8 x 25 m	3	1	1 pit per block	0-5, 5-10, 10-15, 15-20, 20-30, 30-40 cm	mass spectometry	TC	t/ha	Table 1 / Figure 3	measured	states mean +/- SD but no SD present	None	No	1	0	2	1	2	High
MACHA11V103.3a	3	a	10244262	Soil organic carbon dynamics in the pendleton long-term experiments: Implications for biofuel production in pacific Northwest	Machado S ;	Agronomy Journal	2011	103	253-260	stephen.machado@oregonstate.edu	USA	Columbia Basin Agricultural Research Centre, Pendelton, Oregon	45.672	-118.789	Csa	Rasmussen and Smiley (1997)	Walla Walla silt loam (coarse, silty, mixed, mesic Typic Haploxeroll)			1931	2005	74	74	amendments / fertiliser	6	fertiliser: 0 / 34-45 / 34-90 kg/ha (changes from 1931-1966 relative to 1967-2005). amendments: manure / peavines / no amendments	annual	comparator-intervention	blocked design	plot-level	12 x 40 m	2	2		0-60 cm	Walkley–Black titration method (Nelson and Sommers, 1982) prior to 1976 and combustion method thereafter	SOC	Mg/ha	Table 5	not reported	standard errors across all treatments	Overall SE	No	0	0	2	2	1	Low
MACHA11V103.3b	3	b	10244262	Soil organic carbon dynamics in the pendleton long-term experiments: Implications for biofuel production in pacific Northwest	Machado S ;	Agronomy Journal	2011	103	253-260	stephen.machado@oregonstate.edu	USA	Columbia Basin Agricultural Research Centre, Pendelton, Oregon	45.672	-118.789	Csa	Rasmussen and Smiley (1997)	Walla Walla silt loam (coarse, silty, mixed, mesic Typic Haploxeroll)			1940	2005	65	65	fertiliser / tillage	3 x 5	mouldboard plow / offset disc / subsurface sweep. N fertlisation: 0 / 45 / 90 / 135 / 180 kg/ha	annual	comparator-intervention	randomised design (split-plot)	plot-level (tillage) / sub-plot-level (N)	5.5 x 40 m	3	3		0-60 cm	Walkley–Black titration method (Nelson and Sommers, 1982) prior to 1976 and combustion method thereafter	SOC	Mg/ha	Table 6	not reported	standard errors across all treatments	Overall SE	No	1	0	2	2	1	High
MACHA11V103.3c	3	c	10244262	Soil organic carbon dynamics in the pendleton long-term experiments: Implications for biofuel production in pacific Northwest	Machado S ;	Agronomy Journal	2011	103	253-260	stephen.machado@oregonstate.edu	USA	Columbia Basin Agricultural Research Centre, Pendelton, Oregon	45.672	-118.789	Csa	Rasmussen and Smiley (1997); Machado et al. (2008)	Walla Walla silt loam (coarse, silty, mixed, mesic Typic Haploxeroll)			1963	2005	42	42	tillage	4	maximum till / fall plow / spring plow / no tillage	annual	comparator-intervention	randomised design (blocked)	plot-level	7.2 x 36.5 m	4	2		0-60 cm	Walkley–Black titration method (Nelson and Sommers, 1982) prior to 1976 and combustion method thereafter	SOC	Mg/ha	Table 8	not reported	standard errors across all treatments	Overall SE	No	1	0	2	2	1	High
MADEJ07V94.1	1		10244265	Soil biochemical response to long-term conservation tillage under semi-arid Mediterranean conditions	Madejón E ; Moreno F ; Murillo J M; Pelegrín F ;	Soil & Tillage Research	2007	94	346-352	emadejon@irnase.csic.es	Spain	Sevilla	37.389	-5.984	Csa	Moreno et al. 1997; Murillo et al. 2004				1992	2005	13	13	tillage	2	traditional tillage/ conservational tillage	annual	comparator-intervention	randomised design (blocked)	plot	22*14 m	3	2	2	0-5. 5-10. 10-25 cm	Walkley and Black (1934)	SOC	mg/kg	Table 1 / Figure 1	not reported	not in table 1 but at fig 1	SE	No	1	0	2	0	1	High
MADEJ09V105.2a	2	a	10244266	Effect of long-term conservation tillage on soil biochemical properties in Mediterranean Spanish areas	Madejón E ; Murillo J M; Moreno F ; López M V; Arrue J L; Alvaro-Fuentes J ; Cantero C ;	Soil & Tillage Research	2009	105	55-62	emadejon@irnase.csic.es	Spain	Agramunt, Lleida	41.8333	1.28333	Cfb	Cantero-Martinez et al. (2003)	17.9	51.9	30.1	1996	2006	10	10	tillage	3	TT, RT, NT	annual	comparator-intervention	randomised design	plot	50*6 m	9	1	5	0-5, 5-10, 10-25 cm	Walkley and Black (1934)	TOC	g/kg	Figure 2	not reported	no	None	No	2	0	2	0	1	High
MADEJ09V105.2b	2	b	10244266	Effect of long-term conservation tillage on soil biochemical properties in Mediterranean Spanish areas	Madejón E ; Murillo J M; Moreno F ; López M V; Arrue J L; Alvaro-Fuentes J ; Cantero C ;	Soil & Tillage Research	2009	105	55-62	emadejon@irnase.csic.es	Spain	Sevilla	37.283	-6.05	Csa	Moreno et al. 1997	21.1	29.1	49.8	1992	2006	14	14	tillage	2	TT, RT	annual	comparator-intervention	randomised design	plot	22*14 m	3	1	5	0-5, 5-10, 10-25 cm	Walkley and Black (1934)	TOC	g/kg	Figure 2	not reported	no	None	No	1	0	2	0	1	High
MAGID10V61.3a	3	a	10246581	Organic matter in size-density fractions after 16-50 years of grass ley, cereal cropping and organic amendments	Magid J ; De Nowina ; K R ; Lindedam J ; Andren O ;	European Journal of Soil Science	2010	61	539-550	jma@life.ku.dk	Sweden	Ultuna, Uppsala	59.8	17.65	Dfb		Eutric Cambisol			1988	2004	16	16	amendments	2 - 6 treatments	FYM / green manure / sawdust / sludge / zero N. All amendments 4t/ha biannually.	annual/perennial	before-after-comparator-intervention	randomised design (blocked)	plot-level		4	2	no	0-20cm	mass spectrometer (type 20–20) coupled to an ANCA-SL sample preparation module (both Europa Scientific, Crewe, UK)	SOC	%	Table 1	measured	no	None	No	1	0	2	0	1	High
MAGID10V61.3b	3	b	10246581	Organic matter in size-density fractions after 16-50 years of grass ley, cereal cropping and organic amendments	Magid J ; De Nowina ; K R ; Lindedam J ; Andren O ;	European Journal of Soil Science	2010	61	539-550	jma@life.ku.dk	Sweden	Lönnstorp	55.65	13.083	Dfb		Eutric Regosol			1986	2004	18	18	crop rotation	2 - 6 treatments	ley (4-year rotations, sown as 3 years clover / grass followed by spring barley the fourth year) / continuous cereal	annual/perennial	before-after-comparator-intervention	randomised design (blocked)	plot-level		4	2	no	0-20cm	mass spectrometer (type 20–20) coupled to an ANCA-SL sample preparation module (both Europa Scientific, Crewe, UK)	SOC	%	Table 1	measured	no	None	No	1	0	2	0	1	High
MAGID10V61.3c	3	c	10246581	Organic matter in size-density fractions after 16-50 years of grass ley, cereal cropping and organic amendments	Magid J ; De Nowina ; K R ; Lindedam J ; Andren O ;	European Journal of Soil Science	2010	61	539-550	jma@life.ku.dk	Sweden	Lanna	59.24	14.937	Dfb		Haplic Phaeozem,			1956	2004	48	48	crop rotation	2 - 6 treatments	ley (4-year rotations, sown as 3 years clover / grass followed by spring barley the fourth year) / continuous cereal	annual/perennial	before-after-comparator-intervention	randomised design (blocked)	plot-level		4	2	no	0-20cm	mass spectrometer (type 20–20) coupled to an ANCA-SL sample preparation module (both Europa Scientific, Crewe, UK)	SOC	%	Table 1	measured	no	None	No	1	0	2	2	1	High
MAHBO93V57.2a	2	a	Bibliographic checking: Abstract screening 2; 43	28 YEARS OF TILLAGE EFFECTS ON 2 SOILS IN OHIO	MAHBOUBI, AA; LAL, R; FAUSSEY, NR	SOIL SCIENCE SOCIETY OF AMERICA JOURNAL	1993	57	506-512		USA	Wooster, Ohio	40.782	-81.953	Dfa	Dick et al., 1991	Wooster silt loam, and is a fine-loamy, mixed, mcsic Typic Fragiudalf			1962	1990/1991	28	28	tillage	3	no tillage / chisel plough / mouldboard plough		comparator-intervention	randomised design (blocked)		8.4 x 37 m	4	1	5 samples per plot	0-15 cm	wet combustion	OC	%	Table 3	measured	no	None	No	1	0	2	1	0	High
MAHBO93V57.2b	2	b	Bibliographic checking: Abstract screening 2; 44	28 YEARS OF TILLAGE EFFECTS ON 2 SOILS IN OHIO	MAHBOUBI, AA; LAL, R; FAUSSEY, NR	SOIL SCIENCE SOCIETY OF AMERICA JOURNAL	1993	57	506-512		USA	South Charleston, Ohio	39.825	-83.634	Cfa	Dick et al., 1991	Crosby silt loam, a fine, mixed, mesic Aerie Ochraqualf			1962	1990/1991	28	28	tillage	3	no tillage / chisel plough / mouldboard plough		comparator-intervention	randomised design (blocked)		5 x 61 m	4	1	5 samples per plot	0-15 cm	wet combustion	OC	%	Table 3	measured	no	None	No	1	0	2	1	0	High
MAJUM10V109.1	1		10246586	Effect of fertilization on decomposition of C-14 labelled plant residues and their incorporation into soil aggregates	Majumder B ; Kuzyakov Y ;	Soil & Tillage Research	2010	109	94-102	bidishamajumder@yahoo.co.in	Germany	Grossbeeren	52.349	13.319	Cfb		5		81	1988	2008	20	20	amendments / fertiliser	4	no fertilizer, mineral fertilizer, 2 different amounts of FYM	annual	comparator-intervention	not stated		4.5*5 m	?	1		0-10 cm	dry combustion (LECO analyser)	TOC - distributed in different aggragate size clases	g/kg	Figure 7	one value is given i the text	yes (but n=?)	Undescribed measure	No	?	0	?	1	0	Unclear
MALHI05V73.1	1		10246594	Nitrogen fertilization effects on quality of organic matter in a grassland soil	Malhi S S; Wang Z H; Schnitzer M ; Monreal C M; Harapiak J T;	Nutrient Cycling in Agroecosystems	2005	73	191-199	malhis@agr.gc.ca	Canada	Crossfield, Alberta	51.43	-114.032	Dfb		Black Chernozem (Typic Boroll)			1968	1994	26	26	fertiliser	3	0 / 112 / 224 kg/ha	annual	comparator-intervention	randomised design (blocked)	plot-level	3 x 3 m	6	1	10 cores per plot	0-5, 5-10, 10-15 cm	TC autoanalyser	LFOM C	g/kg	Table 1	measured	standard errors across all treatments for each depth	Overall SE	No	2	0	2	1	0	High
MALHI09V84.1	1		10240286	Effects of input level and crop diversity on soil nitrate-N, extractable P, aggregation, organic C and N, and nutrient balance in the Canadian Prairie	Malhi S ; Brandt S ; Lemke R ; Moulin A ; Zentner R ;	Nutrient Cycling in Agroecosystems	2009	84	1-22	malhis@agr.gc.ca	Canada	Scott, Saskatchewan	52.366	-108.829	Dfb					1995	2006	11	11	multiple	3 x 3	input level: organic / reduced / high. crop diversity: low / diversified annual grain / mixed annual grain and perennial forage	annual and perennial	comparator-intervention	split-plot design	plot-level	40 x 12.8 m	4	1	10 cores per plot	0-7.5, 7.5-15, 15-30 cm	Dry combustion (TC considered to equal SOC as no carbonates present)	Aggregate OC / TOC	g/kg / Mg/ha	Table 12 / Table 13	measured	LSD in Tables 12 and 13	None (overall SD calculable)	No	1	0	2	0	1	High
MALHI11V47.2a	2	a	10244280	Long-term straw management and N fertilizer rate effects on quantity and quality of organic C and N and some chemical properties in two contrasting soils in Western Canada	Malhi S S; Nyborg M ; Solberg E D; McConkey B ; Dyck M ; Puurveen D ;	Biology and Fertility of Soils	2011	47	785-800	sukhdev.malhi@agr.gc.ca	Canada	Breton, Alberta	53.1167	-114.467	Dfb		Gray Luvisol (Typic Cryoboralf)			1983	2009	26	26	amendments / fertiliser	2 x 4	fertiliser: 0 / 25 / 50 / 75 kg/ha. amendments: straw retained / straw removed	annual	comparator-intervention	randomised design (blocked)	plot-level	2.8 x 6.9 m	4	1	8 cores per plot	0-7.5, 7.5-15, 15-20 cm	Dry combustion (TC considered to equal SOC as no carbonates present)	TOC / LFOC	Mg/ha / kg/ha	Table 2 (TOC) / Table 4 (LFOC)	measured	Overall SEM and LSD for each depth	Overall SEM	No	1	0	2	1	1	High
MALHI11V47.2b	2	b	10244280	Long-term straw management and N fertilizer rate effects on quantity and quality of organic C and N and some chemical properties in two contrasting soils in Western Canada	Malhi S S; Nyborg M ; Solberg E D; McConkey B ; Dyck M ; Puurveen D ;	Biology and Fertility of Soils	2011	47	785-800	sukhdev.malhi@agr.gc.ca	Canada	Ellerslie, Alberta	53.4167	-113.55	Dfb		Black Chernozem (Albic Argicryoll)			1983	2009	26	26	amendments / fertiliser	2 x 4	fertiliser: 0 / 25 / 50 / 75 kg/ha. amendments: straw retained / straw removed	annual	comparator-intervention	randomised design (blocked)	plot-level	2.8 x 6.9 m	4	1	8 cores per plot	0-7.5, 7.5-15, 15-20 cm	Dry combustion (TC considered to equal SOC as no carbonates present)	LFOC / TOC	kg/ha / Mg/ha	Table 3 (TOC for N treatments only) / Table 5 (LFOC)	measured	Overall SEM and LSD for each depth	Overall SEM	No	1	0	2	1	1	High
MALHI11V90.1i	1		10244277	Long-term tillage, straw and N rate effects on quantity and quality of organic C and N in a Gray Luvisol soil	Malhi S S; Nyborg M ; Goddard T ; Puurveen D ;	Nutrient Cycling in Agroecosystems	2011	90	1-20	malhis@agr.gc.ca	Canada	Breton, Alberta	53.1167	-114.467	Dfb		Orthic Gray Luvisol (Typic Cryoboralf)			1979	2007	28	28	amendments / fertiliser / tillage	2 x 2 + 2	tillage: no tillage / conventional tillage. fertiliser: 0 / 50 kg/ha. amendments: straw retained / straw removed (0 fertiliser only)	annual	comparator-intervention	randomised design (blocked)	plot-level	2.8 x 6.9 m	4	4 (1979 / 1990 / 1998 / 2007)	3 cores per plot (1998), 8 cores per plot (2007)	0-7.5, 7.5-15 cm	Dry combustion (TC considered to equal SOC as no carbonates present)	TOC	Mg/ha	Table 2 (1998) / Table 3 (2007) / Figure 1	calculated	F, p-, EMS and LSD in Table 2	None (overall SD calculable)	No	1	1	2	1	0	High
MALHI11V90.1ii	1		10244276	Long-term tillage, straw management and N fertilization effects on quantity and quality of organic C and N in a Black Chernozem soil	Malhi S S; Nyborg M ; Goddard T ; Puurveen D ;	Nutrient Cycling in Agroecosystems	2011	90	227-241	malhis@agr.gc.ca	Canada	Ellerslie, Alberta	53.4167	-113.55	Dfb		Black Chernozem (Albic Argicryoll)			1979	2007	28	28	amendments / fertiliser / tillage	2 x 3 + 2	tillage: no tillage / conventional tillage. fertiliser: 0 / 50 / 100 kg/ha. amendments: straw retained / straw removed (0 fertiliser only)	annual	comparator-intervention	randomised design (blocked)	plot-level	2.8 x 6.9 m	4	4 (1979 / 1990 / 1998 / 2007)	3 cores per plot (1998), 8 cores per plot (2007)	0-7.5, 7.5-15 cm	Dry combustion (TC considered to equal SOC as no carbonates present)	TOC	Mg/ha / g/kg	Table 2 (1998) / Table 3 (2007) / Figure 1	calculated	F, p-, EMS and LSD in Table 2	None (overall SD calculable)	No	1	1	2	1	0	High
MALHI12V43.1	1		10244278	Long-Term Tillage, Straw Management, and Nitrogen Fertilization Effects on Organic Matter and Mineralizable Carbon and Nitrogen in a Black Chernozem Soil	Malhi S S; Nyborg M ; Goddard T ; Puurveen D ;	Communications in Soil Science and Plant Analysis	2012	43	2679-2690	sukhdev.malhi@agr.gc.ca	Canada	Ellerslie, Alberta	53.4167	-113.55	Dfb		Black Chernozem (Albic Argicryoll)			1979	1998	19	19	amendments / fertiliser	2 x 2 + 2	tillage: no tillage / conventional tillage. fertiliser: 0 / 50 kg/ha. amendments: straw retained / straw removed (0 fertiliser only)	annual	comparator-intervention	randomised design (blocked)	plot-level	2.8 x 6.9 m	4	1	3 cores per plot	0-7.5, 7.5-15 cm	Dry combustion (TC considered to equal SOC as no carbonates present)	Mineralisable C	kg/ha	Table 3	calculated	F, p-, EMS and LSD in Table 3	None (overall SD calculable)	No	1	0	2	0	0	High
MALHI97V49.2a	2	a	Bibliographic checking: Abstract screening 2; 66	Increasing organic C and N in soil under bromegrass with long-term N fertilization	Malhi, S. S.; Nyborg, M., Harapiak, J. T., Heier, K. and Flore, N. A	Nutr. Cycl. Agroecosyst.	1997	49	255-260		Canada	Crossfield, Alberta	51.43	-114.032	Dfb		Black Chernozem (Typic Boroll)			1968	1994	26	26	fertiliser	6	ammonium nitrate: 0 / 56 / 112 / 168 / 224 / 336 kgN/ha	perennial	comparator-intervention	randomised design (blocked)	plot	3 x 3 m	6	1	not stated	0-5, 5-10, 10-15, 15-30 cm	‘loss-on-ignition’ method of Ball (1964), no significant volume of free lime in upper 60cm so TOC assumed to equal SOC	TC	g/ka / Mg/ha	Table 1	measured	significant LSD in Table 1	LSD in Table 1	No	2	0	2	1	2	High
MALHI97V49.2b	2	b	Bibliographic checking: Abstract screening 2; 67	Increasing organic C and N in soil under bromegrass with long-term N fertilization	Malhi, S. S.; Nyborg, M., Harapiak, J. T., Heier, K. and Flore, N. A	Nutr. Cycl. Agroecosyst.	1997	49	255-260		Canada	Crossfield, Alberta	51.43	-114.032	Dfb		Black Chernozem (Typic Boroll)			1979	1993	14	14	fertiliser	4 x 2	ammonium nitrate / urea / calcium nitrate / ammonium sulphate at two rates: 168 / 336 kg N/ha	perennial	comparator-intervention	randomised design (blocked)	plot	3 x 3 m	6	1	not stated	0-5, 5-10, 10-15, 15-30, 30-60 cm	‘loss-on-ignition’ method of Ball (1964), no significant volume of free lime in upper 60cm so TOC assumed to equal SOC	TC	g/ka / Mg/ha	Table 2	measured	significant LSD in Table 2	LSD in Table 2	No	2	0	2	0	2	High
MALTA12V3.1	1		10246599	Long-term effect of organic fertilizers on soil properties	Maltas A ; Oberholzer H ; Charles R ; Bovet V ; Sinaj .	Agrarforschung Schweiz	2012	3	148-155	sokrat.sinaj@acw.admin.ch	Switzerland	Changins	46.399	6.232	Cfb	Vullioud et al. 2006	14	39	47	1976	2009	34	34	amendments / fertiliser	6	combinations of organic/mineral fertilizer: MinD= Only straw; GD= straw and catch-crop(incorporated into the soil); Stroh= nothing; Mi35=straw + 35t/ha FYM (solid); Mi70= straw + 70t/ha FYM(soilid); Gü60= straw + 60 m3/ha pig slurry	annual	before-after-comparator-intervention	split-plot design / time series	4	90 m2	4	6	not provided	20 cm	not provided	SOM	%	Table 4 / Abb. 1	not reported	no	None	Yes	1	2	2	2	1	High
MALTA13V126.1	1		10246597	Effect of organic fertilizers and reduced-tillage on soil properties, crop nitrogen response and crop yield: Results of a 12-year experiment in Changins, Switzerland	Maltas A ; Charles R ; Jeangros B ; Sinaj S ;	Soil & Tillage Research	2013	126	11-18	sokrat.sinaj@acw.admin.ch	Switzerland	Nyon	46.4	6.217	Cfb		230 g/kg	410 g/kg		1997	2009	12	12	amendments / fertiliser	5/ 2 sub-treatments	(i) mineral fertilizer with reduced-tillage (MinRT), (ii) manure every year plus mineral fertilizer with reduced-tillage (Ma1RT), (iii) manure every year plus mineral fertilizer with conventional tillage (Ma1CT), (iv) manure every three years plus mineral fertilizer with reduced-tillage (Ma3RT) and (v) slurry every year plus mineral fertilizer with reduced- tillage (Slu1RT). Sub-treatments includ…	annual	comparator-intervention	split-plot design	plot		4	1	10	0-20 cm	not stated	SOM	g/kg	Table 4	not reported	no	None	No	1	0	2	0	1	High
MANOJ08V54.3a	3	a	10244288	Long-term effects of agronomic practices on the soil organic carbon sequestration in Chernozem	Manojlović M ; Aćìn V ; Šeremešić S ;	Archives of Agronomy and Soil Science	2008	54	353-367	majacuv@polj.ns.ac.yu	Serbia	Novi Sad	45.19	19.5	Cfb	Molnar et al. 1998				1988	2003	15	15	crop rotation / tillage	4 // 2	plowing, chiseling, disking, no-til// continous corn, corn/soybean	annual	comparator-intervention	not stated			?	1		0-10, 10-20, 20-40 cm	wet combustion	SOC	g/kg	Table 3	Table 2	Yes	Undescribed measure	No	?	0	?	0	2	Unclear
MANOJ08V54.3b	3	b	10244288	Long-term effects of agronomic practices on the soil organic carbon sequestration in Chernozem	Manojlović M ; Aćìn V ; Šeremešić S ;	Archives of Agronomy and Soil Science	2008	54	353-367	majacuv@polj.ns.ac.yu	Serbia	Novi Sad	45.19	19.5	Cfb	Starcevic et al 2002				1965		30/32/35	35	amendments / crop rotation / fertiliser	6	CC with no fertilization, CC + mineral fertilizer (F), CC + F + harvst residues (HR), CC + F + FYM// two crops (TC) + FYM, TC+ F+FYM		comparator-intervention	not stated			?	1		0-30 cm	wet combustion	SOC	g/kg	Table 4		yes	Undescribed measure	No	?	0	?	2	1	Unclear
MANOJ08V54.3c	3	c	10244288	Long-term effects of agronomic practices on the soil organic carbon sequestration in Chernozem	Manojlović M ; Aćìn V ; Šeremešić S ;	Archives of Agronomy and Soil Science	2008	54	353-367	majacuv@polj.ns.ac.yu	Serbia	Experiment Fields of the Institute of Field and Vegetable Crops at Rimski Sancevi, Novi Sad	45.19	19.5	Cfb					1947/1970	2003	56/33	various	crop rotation	5	Fertilized 3 year crop rot.; Fertilized 2 year crop rot.; Fertilized corn monoculture; no F two year crop rot.; no F 3 year crop rot. (cannot include fertiliser as a treatment as intervention timescales differ)		comparator-intervention	not stated			not stated	1	3 samples per plot	0-30 cm	wet combustion	SOC	g/kg	Table 5	measured	not explained (Table 5)	Undescribed measure	No	?	0	?	2	1	Unclear
MANTO00V.1	1		11571500	Effetti positivi del compostaggio nell'uso agronomico dei fanghi di depurazione: risultati di 12 anni di sperimentazione	Mantovi P ; Rossi L; Baldoni G ; Toderi G;	Internal communication - Centro Ricerche Produzioni Animali	2000				Italy	Ravenna	45.417	12.2	Cfa		20	40	40	1988	2000	12	12	amendments / fertiliser	16	mineral N/stabilised civil sludge (rates and types)	annual	comparator-intervention	randomised design (blocked)	4		3	1 (after 12 years)		0-40 cm	Walkley-B	SOM	%	Table 2 / Figure 1	not reported	no, P level of ANOVA	None (overall SD calculable)	No	1	0	2	0	1	High
MARIN10V106.3a	3	a	10244294	Effects of organic management on water-extractable organic matter and C mineralization in European arable soils	Marinari S ; Liburdi K ; Fliessbach A ; Kalbitz K ;	Soil & Tillage Research	2010	106	211-217	marinari@unitus.it	Italy	Viterbo	42.483	12.267	Csa					1993	2005	12	12	multiple	2	Conv. Vs. Organic	annuals	comparator-intervention	not stated	subplots		6	1	10	0-20 cm	elemental analysis	SOC	mg/kg	Table 2	not reported	yes	SE	No	2	0	?	0	1	Unclear
MARIN10V106.3b	3	b	10244294	Effects of organic management on water-extractable organic matter and C mineralization in European arable soils	Marinari S ; Liburdi K ; Fliessbach A ; Kalbitz K ;	Soil & Tillage Research	2010	106	211-217	marinari@unitus.it	Italy	Grosseto	42.75	11.1	Csa					1980	2005	25	25	multiple	2	Conv. Vs. Organic	annuals	comparator-intervention	not stated	subplots		6	1	10	0-20 cm	elemental analysis	SOC	mg/kg	Table 2	not reported	yes	SE	No	2	0	?	1	1	Unclear
MARIN10V106.3c	3	c	10244294	Effects of organic management on water-extractable organic matter and C mineralization in European arable soils	Marinari S ; Liburdi K ; Fliessbach A ; Kalbitz K ;	Soil & Tillage Research	2010	106	211-217	marinari@unitus.it	Switzerland	Therwil, Basel	47.499	7.557	Cfb	Mäder et al. 2002				1978	2005	27	27	multiple	2	Conv. Vs. Organic	annuals	comparator-intervention	not stated	subplots		4	1	10	0-20 cm	elemental analysis	SOC	mg/kg	Table 2	not reported	yes	SE	No	1	0	?	1	1	Unclear
MARTO08V36.1	1		10246629	Effect of Precipitation and Fertilization on the Changes in Soil Organic Carbon (SOC)	Marton L ;	Cereal Research Communications	2008	36	611-622	marton@rissac.hu	Hungary	Nyirlugos	47.7	22.056	Cfb	Láng 1973)	8-20%		70-85	1962	2002	40	40	fertiliser	8	0 / 30 / 60 / 90kgN/ha [1962-1980], 0 / 50 / 100 / 150 kgN/ha [1980-] (with P/K/PK/PKMg added)		comparator-intervention	randomised design (blocked) / time series	plot		4	6	20	0-30 cm	Tyurin's method	SOC	mg/kg; Mg/ha	Table 3	measured	no - but temporal measures	None	No	1	1	2	2	1	High
MARTO11V1.1	1		10245115	Organic Carbon Changes Over 40-years in a Haplic Luvisol Type Farmland in Hungary	Marton L ; Sandor F ; Kostyuchenko Y V; Konvalina P ;	Journal of Agricultural Science & Technology A	2011	1	913-920	laszlo.marton@gmail.com	Hungary	Nyirlugos	47.7	22.056	Cfb	Láng 1973)	8-20%		70-85	1962	2002	40	40	fertiliser	8	control / N / NP / NPK / NPKCa / NPKMg / NPKCaMg	annual	comparator-intervention	randomised design (blocked) / time series	plot		4	6	20	0-30 cm	Tyurin's method	SOC	mg/kg	Table 3	not reported	no	None	No	1	1	2	2	1	High
MASRI06V87.1	1		10244304	Soil organic matter and related physical properties in a Mediterranean wheat-based rotation trial	Masri Z ; Ryan J ;	Soil & Tillage Research	2006	87	146-154	Z.Masri@cgiar.org	Syria	Tel Hadya, Aleppo	36.195	37.12	Csa	Harris 1995; Harris et al 1995				1983		12	12	crop rotation	6//2 (7 shown)	Different rotations always with wheat// stubble grazing// fertilizer levels (only data from crop rotations)	annual	comparator-intervention	split-plot design	subplot	12*150m	3	1 (each year (though they do not show this))	5	0-20 cm	Walkley & Black method	OC	g/kg	Table 3	not reported	no only LSD	None (overall SD calculable)	Yes	1	0	2	0	1	High
MATHE09V47.1	1		10246632	Effects of tillage practices on soil and water phosphorus and nitrogen fractions in a Chromosol at Rutherglen in Victoria, Australia	Mathers N J; Nash D M;	Australian Journal of Soil Research	2009	47	46-59	Nicole.Mathers@dpi.vic.gov.au	Australia	Rutherglen	-36.184	146.468	Cfa		19	15		1981	2006	25	25	amendments / tillage	3	tillage: conventional tillage / direct drill. amendments: stubble burning / stubble retained	annual	comparator-intervention	randomised design (blocked)	plot	4.5*20 m	4 (but only 3 were sampled for this study)	1	2 dates: first: 3 bulked samples per plot, second: 4 bulked samples per plot. (calculated as n=21)!!	0-2, 2-5, 5-15 cm	Rayment and Higginson 1992	SOC	g/kg	Table 4	not reported	yes - though there is something wrong between text and table (n value!)	SE	No	1	0	2	1	0	High
MATOW99V50.1	1		10240294	Soil chemical properties as influenced by tillage and nitrogen source, placement, and rates after 10 years of continuous sorghum	Matowo P R; Pierzynski G M; Whitney D ; Lamond R E;	Soil and Tillage Research	1999	50	9-19	gmp@ksu.edu	USA	Manhattan, Kansas	39.184	-96.572	Cfa		Smolan silty clay loam (fine, smectitic, mesic Pachic Argiustoll)			1982	1992	10	10	fertiliser / tillage	2 x 4	no tillage / chisel disk / fertilised: 0 / 34 / 67 / 135 kg N/ha	annual	comparator-intervention	split-plot design	unclear		not stated	1	10 cores per plot	0-2.5, 2.5-5.0, 5.0-7.5, 7.5-10, 10-12.5, 12.5-15, 15-20, 20-25, 25-30, 30-40 cm	Dry combustion	OC	g/kg	Table 2 / Figure 3	not reported	LSD in Table 2	None (overall SD calculable)	No	?	0	2	0	2	Unclear
MATTI75	1			Experiments Made on Stackyard Field, Woburn, 1876-1974 III. Effects of NPK Fertilisers and Farmyard Manure on Soil Carbon, Nitrogen and Organic Phosphorus	Mattingly GEG; Chater M, Johnston AE	Rothamsted Experimental Station Report	1975	2	61-77		UK	Bedfordshire	52.0003	-0.6149	Cfb		sandy loam, woburn soil			1876	1972	96	96	fertiliser	8	Testing different types of fertiliser and manure application	Monoculture	comparator-intervention	randomised block design / time series	subplot	variable ( 5 fields)	4	7		0-23 cm		TC						No	2	2	2	2	1	High
MATTI75V2.1	1		Bibliographic checking: Abstract screening 2; 72	EXPERIMENTS MADE ON STACKYARD FIELD WOBURN ENGLAND 1876-1974 PART 3 EFFECTS OF NITROGEN PHOSPHORUS POTASSIUM FERTILIZERS AND FARMYARD MANURE ON SOIL CARBON NITROGEN AND ORGANIC PHOSPHORUS	MATTINGLY G E G; CHATER M; JOHNSTON A E	Rothamsted Experimental Station Report	1975	2	61-78		UK	Stackyard Field at Woburn	51.988	-0.612	Cfb					1936	1959	23	23	crop rotation / fertiliser	3 x 2	no N / ammonium sulphate N / sodium nitrate N (all for continuous wheat / continuous barley)	annual	comparator-intervention	purposeful / time series	plot		1	6 (1888 / 1927 / 1932 / 1954 / 1956 / 1959)		0-23 cm	Walkey Black	TC	%	Table 1	not reported	none	None	No	0	1	0	1	1	Low
MATTS02V48.4a	4	a	10245118	SOIL ORGANIC DEVELOPMENT IN CEREAL AND LEY SYSTEMS. DATA FROM 20 YEARS OLD SWEDISH FIELD EXPERIEMENTS	Mattsson Lennart ;	Archives of Agronomy and Soil Science	2002	48	107-115		Sweden	Röbäcksdalen	63.817	20.233	Dfc		10			1980	2000	20	20	amendments / fertiliser	2 x 4	amendments: straw removed / straw retained. fertiliser: 0 / 40 / 80 / 120 kg/ha N	annual/ perennial	comparator-intervention	randomised design (blocked)	plot		4	3 (1981 / 1996 / 2000 )		"top soil"	dry combustion	SOC	% / t/ha	Table 9	not reported	no - but temporal measures	None	No	1	0	2	1	?	High
MATTS02V48.4b	4	b	10245118	SOIL ORGANIC DEVELOPMENT IN CEREAL AND LEY SYSTEMS. DATA FROM 20 YEARS OLD SWEDISH FIELD EXPERIEMENTS	Mattsson Lennart ;	Archives of Agronomy and Soil Science	2002	48	107-115		Sweden	Säby	59.817	17.633	Dfb		36			1970	2000	30	30	amendments / fertiliser	2 x 4	amendments: straw removed / straw retained. fertiliser: 0 / 40 / 80 / 120 kg/ha N	annual/ perennial	comparator-intervention	randomised design (blocked)	plot		4	3		"top soil"	dry combustion	SOC	% / t/ha	Table 10	not reported	no - but temporal measures	None	No	1	0	2	2	?	High
MATTS02V48.4c	4	c	10245118	SOIL ORGANIC DEVELOPMENT IN CEREAL AND LEY SYSTEMS. DATA FROM 20 YEARS OLD SWEDISH FIELD EXPERIEMENTS	Mattsson Lennart ;	Archives of Agronomy and Soil Science	2002	48	107-115		Sweden	Lanna	58.333	13.117	Dfb		36			1980	2000	20	20	amendments / fertiliser	2 x 4	amendments: straw removed / straw retained. fertiliser: 0 / 40 / 80 / 120 kg/ha N	annual/ perennial	comparator-intervention	randomised design (blocked)	plot		4	3 (1981 / 1996 / 2000 )		"top soil"	dry combustion	SOC	% / t/ha	Table 10	not reported	no - but temporal measures	None	No	1	0	2	1	?	High
MATTS02V48.4d	4	d	10245118	SOIL ORGANIC DEVELOPMENT IN CEREAL AND LEY SYSTEMS. DATA FROM 20 YEARS OLD SWEDISH FIELD EXPERIEMENTS	Mattsson Lennart ;	Archives of Agronomy and Soil Science	2002	48	107-115		Sweden	Lönnstorp	55.65	13.083	Cfb		25			1980	2000	20	20	amendments / fertiliser	2 x 4	amendments: straw removed / straw retained. fertiliser: 0 / 40 / 80 / 120 kg/ha N	annual/ perennial	comparator-intervention	randomised design (blocked)	plot		4	3 (1981 / 1996 / 2000 )		"top soil"	dry combustion	SOC	% / t/ha	Table 9	not reported	no - but temporal measures	None	No	1	0	2	1	?	High
MATTS06V52.2a	2	a	10244307	Impacts of rotations and crop residue treatments on soil organic matter content in two Swedish long-term experiments	Mattsson L ; Persson J ;	Archives of Agronomy and Soil Science	2006	52	485-494		Sweden	Hvilan, Skåne	56	13.6	Dfb	Persson 1981a.				1951	2003	52	52	amendments / crop rotation / multiple	3 at each site	1) sugar beets-spring barley-clover/grass ley-winter wheat (all harvest residues removed, manure applied) / 2) sugar beets-spring barley-winter oil seed-winter wheat (straw burned, beet tops removed) / 3) sugar beets-spring barley-winter oil seed-winter wheat (all harvest residues chopped and incorporated)	annual	before-after-comparator-intervention	split-plot design / time series	plot-level	about 100 m2	3 or 4	7	7-10 soil cores	0-20cm	wet (Vestervall 1963) or dry combustion	SOC	%	Table 4	measured		None	Yes	1	2	2	2	1	High
MATTS06V52.2b	2	b	10244307	Impacts of rotations and crop residue treatments on soil organic matter content in two Swedish long-term experiments	Mattsson L ; Persson J ;	Archives of Agronomy and Soil Science	2006	52	485-494		Sweden	Petersborg, Skåne	56	13.6	Dfb	Persson 1981a.				1951	2003	52	52	amendments / crop rotation / multiple	3 at each site	1) sugar beets-spring barley-clover/grass ley-winter wheat (all harvest residues removed, manure applied / 2) sugar beets-spring barley-winter oil seed-winter wheat (straw burned, beet tops removed) / 3) sugar beets-spring barley-winter oil seed-winter wheat (all harvest residues chopped and incorporated)	annual	before-after-comparator-intervention	split-plot design / time series	plot-level	about 100 m2	3 or 4	7	7-10 soil cores	0-20cm	wet (Vestervall 1963) or dry combustion	SOC	%	Table 4	measured		None	Yes	1	2	2	2	1	High
MAZ00V18.1	1		10246576	Soil management impacts on soil carbon sequestration by switchgrass	Ma Z ; Wood C W; Bransby D I;	Biomass & Bioenergy	2000	18	469-477		USA	Plant Breeding Unit, Tallassee, Alabama	32.536	-85.893	Cfa		Fine-loamy, siliceous, thermic Typic Paleudult			1988	1998	10	10	crop rotation	4	fallow / three switchgrass cultivars: 'Alamo' / 'Kanlow' / 'Cave-in-Rock'	bioenergy	comparator-intervention	randomised design (blocked)	plot-level	3 x 9 m	4	1	4 random cores per plot	0-15, 15-30, 30-60, 60-90, 90-120, 120-150, 150-180, 180-210, 210-240, 240-270, 270-300, 300-330 cm	CHN analyser	OC	g/kg	Figure 1	not reported	error bars present in Figure 1 but likely LSD	Undescribed measure	No	1	0	2	0	2	High
MAZZO11V114.1	1		10244310	Long-term effect of tillage, nitrogen fertilization and cover crops on soil organic carbon and total nitrogen content	Mazzoncini M; Sapkota TB; Bàrberi P; Antichi D; Risaliti R	Soil and Tillage Research	2011	114	165-174	mazzo@agr.unipi.it	Italy	Pisa	43.667	10.317	Csa		15.5	40.2	44.3	1993	2008	15	15	crop rotation / fertiliser / tillage	4 x 4 x 2	crop rotation: no cover crops / non-legume cover / loN legume / high N legume. Fertiliser: 0N / low N / medium N / high N . Tillage: NT / CT.	annual	comparator-intervention	split-plot design	plot-level	21 x 11 m	4	2 (1998 / 2008)	2 sub-sample per plot, results averaged. 6 sub-sample per plot for BD	0–10, 10–20, 20–30 cm	oxidising organic carbon with K2Cr2O7 (1.5 N) in an acid environment with H2SO4 and subsequent reading with a spectrophotometer (Nelson and Sommers, 1982)	SOC	Mg/ha, g/kg	Table 6 / Figure 2	measured	standard error	SE	No	1	0	2	0	2	High
MCCAL00V31.1	1		10246642	Organic carbon quantity and forms as influenced by tillage and cropping sequence	McCallister D L; Chien W L;	Communications in Soil Science and Plant Analysis	2000	31	465-479		USA	University of Nebraska, Rogers Memorial Farm, Lincoln, Nebraska	40.82	-96.7	Dfa		Sharpsburg silty clay loam (fine, montmorillonitic, mesic Typic Argiudoll)			1978	1994	16	16	tillage	4	no tillage (0cm depth) / plow (25cm) / disk (10cm) / chisel (30cm)	annual	comparator-intervention	randomised design (blocked)	plot-level		2	1	1 core per plot	0-1, 1-2, 2-4, 4-6, 6-8, 8-10 cm	Walkley-Black method (Schulte, 1988)	OC	g/L	Figure 1 (a)	calculated	no	None	No	0	0	2	0	0	Low
MCVAY06V70.4a	4	a	10244317	Management effects on soil physical properties in long-term tillage studies in Kansas	McVay K A; Budde J A; Fabrizzi K ; Mikha M M; Rice C W; Schlegel A J; Peterson D E; Sweeney D W; Thompson C ;	Soil Science Society of America Journal	2006	70	434-438	kmcvay@ksu.edu	USA	Ashland Bottoms, Kansas	39.1167	-96.6167	Cfa		20	71	9	1974	2004	20	20	crop rotation / tillage	4 x 2	crop rotation: continuous sorghum / continuous soybean / sorghum-soybean. tillage: chisel, disk, field cultivator (CT) / NT	annual	comparator-intervention	randomised design (split-plot)	plot-level and sub-plot-level		4	1	8-10 cores per plot	0-5 cm	Dry combustion using C/N autoanalyser	SOC	g/kg / Mg/ha	Table 3	measured	no	None	No	1	0	2	1	0	High
MCVAY06V70.4b	4	b	10244317	Management effects on soil physical properties in long-term tillage studies in Kansas	McVay K A; Budde J A; Fabrizzi K ; Mikha M M; Rice C W; Schlegel A J; Peterson D E; Sweeney D W; Thompson C ;	Soil Science Society of America Journal	2006	70	434-438	kmcvay@ksu.edu	USA	Hays, Kansas	38.879	-99.327	Cfa		27	63	10	1965	2002/2003	37	37	fertiliser / tillage	2 x 2	tillage: disk, mulch treader (CT) / V-blade sweep, rodweeder (RT) / NT. fertiliser: 0 / 67 kg N/ha	annual	comparator-intervention	randomised design (split-plot)	plot-level and sub-plot-level		4	1	8-10 cores per plot	0-5 cm	Dry combustion using C/N autoanalyser	SOC	g/kg / Mg/ha	Table 3	measured	no	None	No	1	0	2	2	0	High
MCVAY06V70.4c	4	c	10244317	Management effects on soil physical properties in long-term tillage studies in Kansas	McVay K A; Budde J A; Fabrizzi K ; Mikha M M; Rice C W; Schlegel A J; Peterson D E; Sweeney D W; Thompson C ;	Soil Science Society of America Journal	2006	70	434-438	kmcvay@ksu.edu	USA	Manhattan, Kansas	39.184	-96.572	Cfa		18	70	12	1990	2002/2003	12	12	fertiliser / tillage	2 x 2	tillage: chisel, disk (CT) / NT. fertiliser: ammonium nitrate / manure	annual	comparator-intervention	randomised design (split-plot)	plot-level and sub-plot-level		4	1	8-10 cores per plot	0-5 cm	Dry combustion using C/N autoanalyser	SOC	g/kg / Mg/ha	Table 3	measured	no	None	No	1	0	2	0	0	High
MCVAY06V70.4d	4	d	10244317	Management effects on soil physical properties in long-term tillage studies in Kansas	McVay K A; Budde J A; Fabrizzi K ; Mikha M M; Rice C W; Schlegel A J; Peterson D E; Sweeney D W; Thompson C ;	Soil Science Society of America Journal	2006	70	434-438	kmcvay@ksu.edu	USA	Parsons, Kansas	37.34	-95.261	Cfa		13	68	19	1983	2002/2003	19	19	fertiliser / tillage	3 x 2	tillage: chisel, disk, field cultivator (CT) / disk, field cultivator (RT) / NT. fertiliser: 0 / 140 kg N/ha	annual	comparator-intervention	randomised design (split-plot)	plot-level and sub-plot-level		4	1	8-10 cores per plot	0-5 cm	Dry combustion using C/N autoanalyser	SOC	g/kg / Mg/ha	Table 3	measured	no	None	No	1	0	2	0	0	High
MELER08V44.1	1		10244327	Long-term effect on soil biochemical status of a Vertisol under conservation tillage system in semi-arid Mediterranean conditions	Melero S ; Vanderlinden K ; Ruiz J C; Madejon E	European Journal of Soil Biology	2008	44	437-442	sebastiana.melero.ext@juntadeandalucia.es	Spain	Carmona, Sevilla	37.402	-5.586	Csa		60			1982	2007	25	25	tillage	2	CT, Direct drilling DD,	annual	comparator-intervention	randomised design (blocked)	plot	15*180 m	3	1		0-5, 5-10, 10-20 cm	Walkley & Black method	TOC	g/kg	Table 1	not reported	no	None	No	1	0	2	1	1	High
MELER09V104.1	1		10244322	Conservation tillage: Short- and long-term effects on soil carbon fractions and enzymatic activities under Mediterranean conditions	Melero S ; López-Garrido R ; Murillo J M; Moreno F ;	Soil & Tillage Research	2009	104	292-298	smelero@irnase.csic.es	Spain	Coria del Rio, Sevilla	37.283	-6.05	Csa		25			1991	2008	17	17	tillage	2	TT (traditional tillage), CT (direct drilling)	annual	comparator-intervention	randomised design (blocked)	plot	22*14 m	3	1	3 (by mixing 9 cores)	0-5, 5-10, 10-20 cm	Walkley and Black (1934)	TOC	g/kg	Table 1	not reported	yes	SE	No	1	0	2	0	1	High
MELER09V133.2a	2	a	10244321	Long-term effects of conservation tillage on organic fractions in two soils in southwest of Spain	Melero S ; López-Garrido R ; Madejón E ; Murillo J M; Vanderlinden K ; Ordóñez R ; Moreno F ;	Agriculture, Ecosystems and Environment	2009	133	68-74	smelero@irnase.csic.es	Spain	Coria del Rio, Sevilla	37.283	-6.05	Csa		25			1991	2008	17	17	tillage	2	TT (traditional tillage), CT (reduced tillage)	annual	comparator-intervention	randomised design (blocked)	plot	22*14 m	3	1	3 (by mixing 9 cores)	0-5, 5-10, 10-20 cm	Walkley & Black method	TOC	g/kg	Table 1	not reported	yes	SE	No	1	0	2	0	1	High
MELER09V133.2b	2	b	10244321	Long-term effects of conservation tillage on organic fractions in two soils in southwest of Spain	Melero S ; López-Garrido R ; Madejón E ; Murillo J M; Vanderlinden K ; Ordóñez R ; Moreno F ;	Agriculture, Ecosystems and Environment	2009	133	68-74	smelero@irnase.csic.es	Spain	Carmona, Sevilla	37.402	-5.586	Csa		60			1982	2008	26	26	tillage	2	TT (traditional tillage), CT (direct drilling)	annual	comparator-intervention	randomised design (blocked)	plot	15*18 m	3	1	3 (by mixing 9 cores)	0-5, 5-10, 10-20 cm	Walkley & Black method	TOC	g/kg	Table 2	not reported	yes	SE	No	1	0	2	1	1	High
MELER09V147.1	1		10244326	Soil biochemical response after 23 years of direct drilling under a dryland agriculture system in southwest Spain	Melero S ; Vanderlinden K ; Ruiz J C; Madejn E ;	Journal of Agricultural Science	2009	147	9-15	sebastiana.melero.ext@juntadeandalucia.es	Spain	Carmona, Sevilla	37.402	-5.586	Csa		60			1982	2006	23	23	tillage	2	CT, DD	annual	comparator-intervention	randomised design (blocked)	plot	15*180 m	3	1	3	0-15 cm	Walkley and Black (1934)	TOC	g/kg	Table 2	not reported	yes	SE	No	1	0	2	1	0	High
MELER11V114.1	1		10244319	Long-term effect of tillage, rotation and nitrogen fertiliser on soil quality in a Mediterranean Vertisol	Melero S ; López-Bellido R J; López-Bellido L ; Muñoz-Romero V ; Moreno F ; Murillo J M;	Soil & Tillage Research	2011	114	97-107	cr1lobel@uco.es	Spain	Cordoba	37.767	-4.517	Csa		Table 1			1986	2008	22	22	crop rotation / fertiliser / tillage	2//5//4	NT,CT/four different two-year rotations (wheat–sunflower (WS), wheat–faba bean (WFb), wheat– chickpea (WC), wheat–fallow (WF), cont. Wheat (WW)/4 N levels	annual	comparator-intervention	randomised design (split-plot)	subplot	10*5 m	3	1	3	0-5, 5-10, 10-30, 30-50 cm	dry combustion	SOC	g/m2	Figure 1	not reported	no - only LSD	None (overall SD calculable)	No	1	0	2	1	2	High
MENDO08V39.1	1		10245123	Tillage Effects on Soil Quality Indicators and Nematode Abundance in Loessial Soil under Long-Term No-Till Production	Mendoza R B; Franti T G; Doran J W; Powers T O; Zanner C W;	Communications in Soil Science & Plant Analysis	2008	39	2169-2190	tfranti@unl.edu	USA	Rogers Memorial Farm,, Lincoln, New England	40.4181	-96.7886	Dfa		Sharpsburg soil series, a fine, smectitic, mesic Typic Argiudolls			1981	2005	24	24	tillage	4	no tillage / double disk / single chisel / plow operation	annual	comparator-intervention	randomised design (blocked)	plot-level	9 x 23 m	3	1	6 random cores per plot	0-7.5, 7.5-15, 15-30 cm	Dry combustion (Schepers et al. 1989)	OC / SOM	% / kg/ha	Table 2 (OC) / Table 5 (SOM)	measured	p-values from ANOVA in Table 5	None (overall SD calculable)	No	1	0	2	1	2	High
MERBA07V.4a	4	a	Bibliographic checking: Abstract screening 2; 19	The long-term fertilization trials in Halle (Saale) Germany.	Merbach W; Deubel A.	Wiesbaden (Germany): Deutscher Universitatsverlag, GWV-Fachverlage	2007				Germany	Halle, Saale	51.497	11.969	Cfb	Stumpe et al. 2000a,b	12	33	55	1949	1995	46	46	fertiliser	6	0 / NP / NK / PK / NPK / N1PK	annual	before-after-comparator-intervention	blocked design	plot	5 x 6 m	6	2	not stated	0-20 (1949/1995), 20-40, 40-60 (1995)	not stated	SC	%	Table 43	measured	no	None	No	2	0	2	2	2	High
MERBA07V.4b	4	b	Bibliographic checking: Abstract screening 2; 20	The long-term fertilization trials in Halle (Saale) Germany.	Merbach W; Deubel A.	Wiesbaden (Germany): Deutscher Universitatsverlag, GWV-Fachverlage	2007				Germany	Halle, Saale	51.497	11.969	Cfb	Stumpe et al. 2000a,b	12	33	55	1949	1995	46	46	amendments / fertiliser	6	mineral (50 kg N/ha) / 2xmineral / FYM+min / FYM+2xmin / FYM / 3xmin	annual	before-after-comparator-intervention	blocked design	plot	5 x 6 m	6	2	not stated	0-20 (1949/1995), 20-40, 40-60 (1995)	not stated	SC	%	Table 47	measured	no	None	No	2	0	2	2	2	High
MERBA07V.4c	4	c	Bibliographic checking: Abstract screening 2; 21	The long-term fertilization trials in Halle (Saale) Germany.	Merbach W; Deubel A.	Wiesbaden (Germany): Deutscher Universitatsverlag, GWV-Fachverlage	2007				Germany	Halle, Saale	51.497	11.969	Cfb	Schmalfus and Kotbe 1963	12	33	55	1949	1971	22	22	amendments	5	fresh manure / hot fermented manure / staple manure / silo flooded with water / silo flooded with dung water (all as either same volume applied or as same starting volume before manure handling)	annual	before-after-comparator-intervention	blocked design	plot	5 x 6 m	6	2 (1949 / 1969-1971)	not stated	0-20 cm	not stated	SC	%	Table 57	measured	no	None	No	2	0	2	1	1	High
MERBA07V.4d	4	d	Bibliographic checking: Abstract screening 2; 22	The long-term fertilization trials in Halle (Saale) Germany.	Merbach W; Deubel A.	Wiesbaden (Germany): Deutscher Universitatsverlag, GWV-Fachverlage	2007				Germany	Halle, Saale	51.497	11.969	Cfb	BESCHOW et al. 2000, BESCHOW and MERBACH 2004				1949	2005	56	56	fertiliser	3	0N / 0P / N4P4		comparator-intervention	purposeful / time series			2	16	6 pseudoreplicates	0-10 cm	not stated	SOC	%	Table 61	measured	no	None	No	0	2	0	2	0	Low
MERBA13V59.1i	1		10245125	Influence of different long-term mineral–organic fertilization on yield, nutrient balance and soil C and N contents of a sandy loess (Haplic Phaeozem) in middle Germany	Merbach Wolfgang ; Herbst Friedhelm ; Eißner Helmut ; Schmidt Lothar ; Deubel Annette ;	Archives of Agronomy and Soil Science	2013	59	1059-1071	wolfgang.merbach@landw.uni-halle.de	Germany	Halle	51.513	11.998	Cfb	Merbach et al. (1999), Schmidt and Merbach (2004) and Merbach and Deubel 2007				1950 (1980)	2003	23	23	amendments / fertiliser	10	table 1 (0, PK, N2p, N2K, N1PK, N2PK, N3PK. FYM, FYMN!PK, FYMN2PK)	annual	comparator-intervention	not stated		5*6 m	6	10 (1949 / 1961 / (1969 / 1971 / 1975) / (1981 / 1983) / (1989,1995) / (2001 / 2003))		0-20 cm	Tjurin 1951	TOC	%	Table 5	not reported	no - but temporal measures	None	No	2	2	?	1	1	Unclear
MERBA13V59.1ii	1		10244331	Long-term fertilization effects on crop yields, soil fertility and sustainability in the Static Fertilization Experiment Bad Lauchstädt under climatic conditions 2001-2010	Merbach I ; Schulz E ;	Archives of Agronomy and Soil Science	2013	59	1041-1057	ines.merbach@ufz.de	Germany	Bad Lauchstädt, Thyrow	51.367	11.833	Cfb	Körschens et al 1994 and Merbach and Körschens 2002				1902	2010	108	108	amendments / fertiliser	2	15 t FYM/NPK vs. no FYM/no NPK		comparator-intervention	time series			2	108	25 samples per plot (pooled)	0-20 cm	dry combustion	SOC	%	Figure 7	not present	data across time separated by treatment in Figure 7	None	Yes	0	2	0	2	1	Low
MESSI11V164.1	1		10244332	Tillage practices of a clay loam soil affect soil aggregation and associated C and P concentrations	Messiga A J; Ziadi N ; Angers D A; Morel C ; Parent L E;	Geoderma	2011	164	225-231	Noura.Ziadi@agr.gc.ca	Canada	L'Acadie Research Station	45.319	-73.353	Dfb	Légère et al., 2008; Messiga, 2010; Poirier et al., 2009	St-Blaise series (Dark Grey Gleysol)			1998	2007	10	10	tillage		no tillage / mouldboard plow	annual	comparator-intervention	split-plot design	plot-level	25 x 4.5 m	4	1	3 cores per plot	0-5 cm	Dry combustion	Water stable aggregates C	g/kg	Table 1	measured	standard deviations in Figure 2	SD	No	1	0	2	0	0	High
METAY09V89.1	1		10244333	Effects of reduced or no tillage practices on C sequestration in soils in temperate regions	Metay A ; Mary B ; Arrouays D ; Labreuche J ; Martin M ; Nicolardot B ; Germon J C;	Canadian Journal of Soil Science	2009	89	623-634	jc.germon@dijon.inra.fr	France	Boigneville	48.55	2.617	Cfb		22	70	8	1970	1998	28	28	crop rotation / tillage	3*3 (though 2*3 here)	labour, travail superficiel et semis direct/(conventional tillage / shallow tillage / direct drilling)/ wheat, maize, and a combination	annual	comparator-intervention	randomised design (blocked)	plot	50*8 m	?	9 (1970 / 1974 / 1978 / 1982 / 1986 / 1990 / 1994 / 1998 / )	?	0-30 cm	Elemental analyser (Carlo Erba)	SOC	t/ha	Figure 2		yes + time series	SD	No	2	2	2	1	1	High
MIELK86V7.2a	2	a	Bibliographic checking: Abstract screening 2; 47	Physical environment near the surface of plowed and no-tilled soil	Mielke L.N.; Doran J.W. and Richards K.A	Soil Tillage Res	1986	7	355-366		USA	Lexington, Kentucky	38.031	-84.504	Cfa		Maury silt loam (Typic Paleudafs)			1970	1981	11	11	tillage	2	no tillage / plough tillage	annual	comparator-intervention	randomised design (blocked)	plot		4	1	8-12 samples per plot	0-7.5, 7.5-15, 15-30 cm	wet oxidation as previously described (Doran, 1980)	SOC	%	Table 2	measured	no	None	No	1	0	2	0	2	High
MIELK86V7.2b	2	b	Bibliographic checking: Abstract screening 2; 48	Physical environment near the surface of plowed and no-tilled soil	Mielke L.N.; Doran J.W. and Richards K.A	Soil Tillage Res	1986	7	355-366		USA	Waseca, Minnesota	44	-93.3	Dfa		Nicollet clay loam (Aquic Hapludolls)			1969	1980	11	11	tillage	2	no tillage / plough tillage	annual	comparator-intervention	randomised design (blocked)	plot		4	1	8-12 samples per plot	0-7.5, 7.5-15, 15-30 cm	wet oxidation as previously described (Doran, 1980)	SOC	%	Table 2	measured	no	None	No	1	0	2	0	2	High
MIGLI00V53.1	1		10244336	The effects of crop rotation and fertilization on wheat productivity in the Pampean semiarid region of Argentina. 1. Soil physical and chemical properties	Miglierina A M; Iglesias J O; Landriscini M R; Galantini J A; Rosell R A;	Soil and Tillage Research	2000	53	129-135	amiglier@criba.edu.ar	Argentina	INTA Agricultural Experimental Research Station, Bordenave	-37.8667	-63.0167	Cfa		Entic Haplustoll (FAO: Haplic Kastanozem)			1975	1989	15	15	fertiliser / multiple	3 x 2	continuous wheat and chisel ploughing / wheat-grazing (1 yr each) and disk ploughing / mixed grazing-winter legume crops(vetch+oat,vetch+triticale)+wheat (2 yrs each) and chisel ploughing. fertilised (64kg N.ha) / unfertilised	annual and perennial	comparator-intervention	randomised design (split-plot)	plot-level	20 x 10 m	3	1	3 samples per sub-plot	0-7, 7-14, 14-21 cm	Nelson and Sommers, 1982	SOC	mg/ha	Table 2	measured	no	None	No	1	0	2	0	1	High
MIKAN12V58.1	1		10246669	Relationships between winter wheat yields and soil carbon under various tillage systems	Mikanova O ; Simon T ; Javurek M ; Vach M ;	Plant, Soil and Environment	2012	58	540-544		Czech Republic	not stated	49.8	15.5	Cfb and Dfb					1995	2009	14	14	amendments / multiple / tillage	4	CT, NT, MT + straw, NT + mulch		comparator-intervention	split-plot design	plot		4	8 years, from 2002 to 2009	3	0-10 cm	Elemental analyser	TOC	%	Figure 3	not reported	yes,but this isthe variance over the 8 measurements made over time (SE, SD ???)	Undescribed measure	No	1	2	2	0	0	High
MIRSK08V72.1	1		10244342	Evaluating soil management using particulate and chemically labile soil organic matter fractions	Mirsky S B; Lanyon L E; Needelman B A;	Soil Science Society of America Journal	2008	72	180-185	smirsky@psu.edu	USA	Pennsylvania State University Larson E. Russell Agricultural Research Center in Rock Springs, Centre County,	40.7333	-77.95	Dfb		Hagerstown silt loam soils (fi ne, mixed, mesic Typic Hapludalfs)			1969 (crop rotation) / 1982 (fertiliser)	1996	14	14	amendments / crop rotation / fertiliser	2 x 3	crop rotation: continuous corn / corn-soybean. fertiliser: mineral NPK / liquid dairy manure based on N-requirements of each crop / liquid dairy manure based on P-requirements of each crop	annual and perennial	comparator-intervention	split-plot design	plot-level	5.76 x 12.8 m	4	1		0-15 cm	Dry combustion	POM-C	g/kg	Table 3 / Table 6	not reported	p-values for ANOVA after logarithmic transformationg for non-Normality	None (overall SD calculable)	No	1	0	2	0	0	High
MISHR10V107.3a	3	a	10246684	Tillage effects on soil organic carbon storage and dynamics in Corn Belt of Ohio USA	Mishra U ; Ussiri D A. N; Lal R ;	Soil & Tillage Research	2010	107	88-96	mishra.24@osu.edu	USA	Ohio Agricultural Research and Development Center (OARDC) Western Agricultural Research Station Farm, South Charleston, Ohio	39.825	-83.634	Cfa	Dick, 1983; Dick et al., 1991, 1998	20	65	15	1962	2006	44	44	tillage	3	conventional tillage / reduced tillage / no tillage	annual	comparator-intervention	randomised design (blocked)	plot-level		4	1	4 random samples per plot	0-10, 10-20, 20-30, 30-40 cm	Dry combustion following treatment with HCl to remove carbonates	OC / SOC	g/kg / Mg/ha	Table 2 / Table 4 / Figure 1	measured	error bars in Figure 1 not described	Undescribed measure	No	1	0	2	2	2	High
MISHR10V107.3b	3	b	10246684	Tillage effects on soil organic carbon storage and dynamics in Corn Belt of Ohio USA	Mishra U ; Ussiri D A. N; Lal R ;	Soil & Tillage Research	2010	107	88-96	mishra.24@osu.edu	USA	OARDC Northwestern Agricultural Research Station (NWARS) near Hoytville	41.1833	-83.7833	Dfa	Dick, 1983; Dick et al., 1991, 1998	40	39	21	1963	2006	43	43	crop rotation / tillage	3 x 3	tillage: conventional tillage / reduced tillage / no tillage. crop rotation: continuous corn / corn-soybean / corn-oat-meadow	annual	comparator-intervention	randomised design (blocked)	plot-level		3	1	4 random samples per plot	0-10, 10-20, 20-30, 30-40 cm	Dry combustion following treatment with HCl to remove carbonates	OC / SOC	g/kg / Mg/ha	Table 2 / Table 4 / Figure 1	measured	error bars in Figure 1 not described	Undescribed measure	No	1	0	2	2	2	High
MISHR10V107.3c	3	c	10246684	Tillage effects on soil organic carbon storage and dynamics in Corn Belt of Ohio USA	Mishra U ; Ussiri D A. N; Lal R ;	Soil & Tillage Research	2010	107	88-96	mishra.24@osu.edu	USA	Delaware (40 25N, 83 15 W), Coshocton (40 20 N, 81 84 W)	40.283	-82.451	Dfa and Cfa		26 and 25	60 and 53.1	14 and 21.9	1986	2006	20	20	tillage	2	conventional tillage / no tillage	annual	comparator-intervention	purposeful	field (farm) level		2	1	4 random samples per field	0-10, 10-20, 20-30, 30-40 cm	Dry combustion following treatment with HCl to remove carbonates	OC / SOC	g/kg / Mg/ha	Table 2 / Table 4 / Figure 1	measured	error bars in Figure 1 not described	Undescribed measure	No	0	0	0	1	2	Low
MITCH08V100.1	1		10244344	A historical summary of Alabama's old rotation (circa 1896): The world's oldest, continuous cotton experiment	Mitchell C C; Delaney D P; Balkcom K S;	Agronomy Journal	2008	100	1493-1498	mitchc1@auburn.edu	USA	Old Rotation, Auburn, Alabama	32.6	-85.6	Cfa		Pacolet fine sandy loam (clayey, kaolinitic, thermic, Typic Hapludults)			1956	1988-1994	32-38	38	crop rotation / fertiliser	6	continuous cotton / continuous cotton, winter legumes / continuous cotton, N (134kg N/ha) / corn-corn rot, winter legumes / corn-corn rot, winter legumes, N (134kg N/ha) / (corn+legumes)-corn-soybean	annual	comparator-intervention	purposeful	plot-level	6.5 x 41.4 m	1-3 replicates	3		0-15 cm	Dry combustion procedure or a Walkley±Black procedure (Nelson and Sommers, 1982)	SOC	%	Table 4	not reported	no	None	No	0	0	0	2	0	Low
MONRE93V73.1	1		10244351	Soil organic-carbon dynamics after 80 years of cropping a dark brown Chernozem	Monreal C M; Janzen H H;	Canadian Journal of Soil Science	1993	73	133-136		Canada	Lethbridge, Alberta	49.693	-112.842	Dfb	Hill (1954), Dormaar (1983) and McKenzie (1989)	sandy loam Dark Brown Chernozem			1911	1953	42	42	crop rotation	3	continuous wheat / fallow-wheat-wheat / fallow-wheat	annual	comparator-intervention	randomised design (blocked) / time series	plot-level	0.64 ha	not stated	4	4 samples per plot	0-15, 15-30 cm	Dry combustion	OC	g/kg	Table 1	not reported	only for 1910 (standard deviation)	SD (for 1910)	No	?	1	2	2	2	Unclear
MONRE97V77.3a	3	a	10244352	An analysis of soil organic matter dynamics in relation to management, erosion and yield of wheat in long-term crop rotation plots	Monreal C M; Zentner R P; Robertson J A;	Canadian Journal of Soil Science	1997	77	553-563		Canada	Swift Current, Saskatchewan	50.285	-107.797	Dfb		Brown Chernozem (Swinton, silt loam)			1967	1989	21	21	crop rotation	3	wheat-fallow / wheat-wheat-fallow / continuous wheat	annual	before-after-comparator-intervention	not stated			not stated, see Monreal et al. (1995c)	2 (1967 / 1990)	6 cores per plot	0-30 cm	Dry combustion after treatment with HCL to remove carbonates	OC	g/m2/30cm	Table 1	measured and calcluated	no	None	No	?	0	?	1	1	Unclear
MONRE97V77.3b	3	b	10244352	An analysis of soil organic matter dynamics in relation to management, erosion and yield of wheat in long-term crop rotation plots	Monreal C M; Zentner R P; Robertson J A;	Canadian Journal of Soil Science	1997	77	553-563		Canada	Lethbridge, Alberta	49.693	-112.842	Dfb		Dark Brown Chernozem (Lethbridge, sandy loam)			1910 (crop rotation) / 1967 (fertiliser)	1989	79 (crop rotation) / 22 (fertiliser)	various	crop rotation / fertiliser	3 x 2	crop rotation: wheat-fallow / wheat-wheat-fallow / continuous wheat. fertiliser: 0 / 45kg N/ha	annual	before-after-comparator-intervention	not stated			not stated, see (Monreal and Janzen 1993)	2	6 cores per plot	0-30 cm	Dry combustion after treatment with HCL to remove carbonates	OC	g/m2/30cm	Table 1	measured and calcluated	no	None	No	?	0	?	1 / 2	1	Unclear
MONRE97V77.3c	3	c	10244352	An analysis of soil organic matter dynamics in relation to management, erosion and yield of wheat in long-term crop rotation plots	Monreal C M; Zentner R P; Robertson J A;	Canadian Journal of Soil Science	1997	77	553-563		Canada	Breton, Alberta	53.1167	-114.467	Dfb		Gray Luvisol complex (Breton and Warburg, loams)			1930	1989	59	59	amendments / crop rotation / fertiliser	6	crop rotation: wheat-fallow / wheat-oat-barley-hay-hay. amendments: manure / no manure. fertiliser: NPKS / no fertiliser	annual and perennial	before-after-comparator-intervention	not stated			not stated, see Monreal et al. (1995c)	2	6 cores per plot	0-30 cm	Dry combustion after treatment with HCL to remove carbonates	OC	g/m2/30cm	Table 1	measured and calcluated	no	None	No	?	0	?	2	1	Unclear
MORAR06V22.3a	3	a	10244354	Long-term effects of recommended management practices on soil carbon changes and sequestration in north-eastern Italy	Morari F ; Lugato E ; Berti A ; Giardini L ;	Soil Use and Management	2006	22	71-81	emanuele.lugato@unipd.it	Italy	Legnaro/Padova (OCR)	45.35	11.97	Cfa	Nardi et al., (2004)	15	38	47	1962	2000	38	38	multiple	24	crop rotation, mineral N (0-70-140 kg/ha), amendments (manure, residues)	annual	comparator-intervention	split-plot design / time series	plot-level	7.8 x 6 m	3	3	5 sub-sample per plot, mixed	0-30 cm	dichromate oxidation (Walkley & Black, 1934) for the mineral soils and dry combustion for the peaty soil (Nelson & Sommers, 1982)	SOC	g/kg	Figure 1 / Figure 2	measured in 2000, calculated otherwise	standard error	SE	No	1	0	2	2	1	High
MORAR06V22.3b	3	b	10244354	Long-term effects of recommended management practices on soil carbon changes and sequestration in north-eastern Italy	Morari F ; Lugato E ; Berti A ; Giardini L ;	Soil Use and Management	2006	22	71-81	emanuele.lugato@unipd.it	Italy	Legnaro/Padova (HMM)	45.35	11.97	Cfa	Nardi et al., (2004)	15	38	47	1962	2000	38	38	multiple	8	mineral N, amendments in a continous maize rotation	annual	comparator-intervention	split-plot design	plot-level	7.8 x 6 m	3	1	5 sub-sample per plot, mixed	0-30 cm	dichromate oxidation (Walkley & Black, 1934) for the mineral soils and dry combustion for the peaty soil (Nelson & Sommers, 1982)	SOC	g/kg	Figure 3	measured	standard error	SE	No	1	0	2	2	1	High
MORAR06V22.3c	3	c	10244354	Long-term effects of recommended management practices on soil carbon changes and sequestration in north-eastern Italy	Morari F ; Lugato E ; Berti A ; Giardini L ;	Soil Use and Management	2006	22	71-81	emanuele.lugato@unipd.it	Italy	Legnaro/Padova (SF)	45.35	11.97	Cfa		sandy, clay and peaty			1964	2002	38	38	amendments / fertiliser	6	no fertiliser / FYM (20t/ha) / NPK (100kg/haN) / FYM+NPK / 2FYM / 2NPK	annual	comparator-intervention	randomised design (blocked) / time series	plot-level	2 x 2 m	2 (on 3 soil types)	3	5 sub-sample per plot, mixed	0-30 cm (0-20 and 20-60 cm in 2002)	dichromate oxidation (Walkley & Black, 1934) for the mineral soils and dry combustion for the peaty soil (Nelson & Sommers, 1982)	SOC	g/kg	Figure 5	measured	standard error	SE	Yes	0	0	2	2	2	Low
MOREN06V85.1	1		10244357	Long-term impact of conservation tillage on stratification ratio of soil organic carbon and loss of total and active CaCO3	Moreno F ; Murillo J M; Pelegrín F ; Girón I F;	Soil & Tillage Research	2006	85	86-93	fmoreno@irnase.csic.es	Spain	Sevilla	37.033	-6.017	Csa	Moreno et al. 1997	24	18	57	1991	2002	11	11	tillage	2	Traditional tillage (TT) / Conservation tillage (CT)	annual	comparator-intervention	not stated	plot	22*14 m	3	2 (2001 / 2002)	2	0-5, 5-10, 10-25, 25-40 cm	Walkley & Black method	SOC	%	Figure 1 (a)	not reported	yes	SE	No	1	0	?	0	2	Unclear
MOTTA02V33.2a	2	a	10246711	Tillage intensity effects on chemical indicators of soil quality in two coastal plain soils	Motta A C. V; Reeves D W; Touchton J T;	Communications in Soil Science and Plant Analysis	2002	33	913-932		USA	Monroeville, Alabama	31.528	-87.325	Cfa	Touchton et al. (18)	Coarse-loamy, siliceous, semiactive, thermic (Typic Paleudults)			1980	1997	17	17	tillage	4	no tillage / disk / chisel plow / mouldboard plow	annual (double crops)	comparator-intervention	randomised design (blocked)	plot-level		4	1	20 cores per plot	0–2.5, 2.5–7.5, 7.5–15.0, 15.0–22.5, 22.5–30 cm	C/N analyser (no carbonates present so TC=SOC)	SOC	g/kg	Figure 1	not reported	LSD in Figure 1	None (overall SD calculable)	No	1	0	2	0	2	High
MOTTA02V33.2b	2	b	10246711	Tillage intensity effects on chemical indicators of soil quality in two coastal plain soils	Motta A C. V; Reeves D W; Touchton J T;	Communications in Soil Science and Plant Analysis	2002	33	913-932		USA	Brewton, Alabama	31.105	-87.072	Cfa	Touchton et al. (18)	Fine-loamy, siliceous, subactive, thermic (Rhodic Paleudults)			1980	1997	17	17	tillage	4	no tillage / disk / chisel plow / mouldboard plow	annual (double crops)	comparator-intervention	randomised design (blocked)	plot-level		4	1	20 cores per plot	0–2.5, 2.5–7.5, 7.5–15.0, 15.0–22.5, 22.5–30 cm	C/N analyser (no carbonates present so TC=SOC)	SOC	g/kg	Figure 1	not reported	no	None	No	1	0	2	0	2	High
MOTTA07V38.1	1		10244360	Conservation tillage, rotations, and cover crop affecting soil quality in the tennessee valley: Particulate organic matter, organic matter, and microbial biomass	Motta A C. V; Reeves D W; Burmester C ; Feng Y ;	Communications in Soil Science and Plant Analysis	2007	38	2831-2847	mottaacv@ufpr.br	USA	Alabama Agriculture Experiment Station Tennessee Valley Research and Extension Center	34.6917	-86.8903	Cfa		Decatur silt loam soil			1979	2000	10 / 16 / 22	various	crop rotation / tillage	4 (of 7 provided)	biodynamic preparations and composting of manure) / bioorganic treatment (FYM and slurry) / conventional farming with mineral and organic fertiliser	annual	comparator-intervention	randomised design (blocked)	plot-level		4	1	10 cores per plot	0-3, 3-6, 6-12, 12-24 cm	Dry combustion using C/N analyser (no carbonates present so TC=SOC)	SOC	g/kg	Table 3	not reported	LSD in Table 3	None (overall SD calculable)	No	1	0	2	0	1	High
MRABE00V57.1	1		10244363	Total, particulate organic matter and structural stability of a Calcixeroll soil under different wheat rotations and tillage systems in a semiarid area of Morocco	Mrabet R ; Saber N ; El-Brahli A ; Lahlou S ; Bessam F ;	Soil & Tillage Research	2000	57	225-235	mrabet1@altavista.net	Morocco	Settat	33	-7.617	Csa	Mrabet 1997, Kacemi 1992, Kacemi et al. 1995, El-Brahli et al. 1997	table 1			1987-1988	1998	10	10	crop rotation / tillage	5 rotations/ 2 tillage	cont. Wheat; wheat-fallow; wheat-corn-fallow; wheatlentils-fallow; wheat-forage-fallow// NT, CT,	annual	comparator-intervention	randomised design (split-plot)	sub-plot	6*30 m	3	1	2 or 4 cores per plot	0-2.5, 2.5-7.0, 7.0-20.0 cm	Walkley & Black (Nelson and Sommers, 1982)	SOC	Mg/ha	Table 4	not reported	no	None	No	1	0	2	0	1	High
MRABE01V12.1	1		10246714	Soil chemical quality changes and implications for fertilizer management after 11 years of no-tillage wheat production systems in semiarid Morocco	Mrabet R ; Ibno-Namr K ; Bessam F ; Saber N ;	Land Degradation & Development	2001	12	505-517	mrabet1@altavista.net	Morocco	Settat	33	-7.617	Csa	Kacemi 1992, Kacemi et al. 1995, El-Brahli et al. 1998	Table 1			1987-1988	1998	10	10	crop rotation / tillage	6 rotations/ 2 tillage	cont. Wheat; wheat-fallow; wheat-corn-fallow; wheatlentils-fallow; wheat-forage-fallow// NT, CT,	annual	comparator-intervention	randomised design (split-plot)	sub-plot	6*30 m	3	1	2 or 4 cores per plot	0-2.5, 2.5-7.0, 7.0-20.0 cm	Walkley & Black (Nelson and Sommers, 1982)	SOC	Mg/ha	Table 4	not reported	no	None	No	1	0	2	0	1	High
MULLE98V53.1	1		10244364	Biological and biochemical soil properties in no-till corn with different cover crops	Mullen M D; Melhorn C G; Tyler D D; Duck B N;	Journal of Soil and Water Conservation	1998	53	219-224		USA	Milan No-till Research Station, Milan, Tennessee	35.92	-88.759	Cfa	Tyler et al. 1987	Memphis silt loam (fine-silty, mixed, thermic Typic Hapludalf)			1984	1994 / 1995	10	10	crop rotation / fertiliser	2 x 3	fertiliser: 0 / 168 kg/ha. crop rotation: no cover crop / hairy vetch / winter wheat	annual (double crops)	comparator-intervention	randomised design (split-plot)	plot-level		4	2 (1994 / 1995)	12 cores per plot	0-5 cm	TOC measured with C/N analyser	TC	g/kg	Table 1	not reported	no	None	No	1	0	2	0	0	High
MUNKH01V17.1	1		10240306	Soil mechanical behaviour of sandy loams in a temperate climate: case studies on long-term effects of fertilization and crop rotation	Munkholm L J; Schjønning P ; Petersen C T;	Soil Use and Management	2001	17	269-277	Lars.Munkholm@agrsci.dk	Denmark	Northern Sealand	56.1	10.2	Cfb		Table 2			1951/1958	1998	40	40	multiple	2	Organic vs. Conventional/ 2 soils	annual	comparator-intervention	blocked design		a grid: 10*10 m	1	2	6 x 9 samples per field	6-13 cm	LECO Carbon Analyser	SOM	g/100g	Table 2	Table 4	yes - though can this be used?	SE	No	0	0	2	2	0	Low
MUNKH02V53.1	1		10245134	Aggregate strength and mechanical behavior of a sandy loam soil under long-term fertilization treatments	Munkholm L J; Schjønning P ; Debosz K ; Jensen H E; Christensen B T;	European Journal of Soil Science	2002	53	129-137	Lars.Munkholm@agrsci.dk	Denmark	Askov	55.467	9.117	Cfb		Table 1			1894	1997	100	100	amendments / fertiliser	3 (on two exp. fields)	Unfertilized, Mineral fertilizer, animal manure (the two fields have the same rotation, though differs in timing)	annual	comparator-intervention	not stated	plot		3	1		6-13 cm	LECO Carbon Analyser	OM	g/kg	Table 1	Table 1	yes	SE	No	1	0	?	2	0	Unclear
MURAG07V71.1	1		10246730	Dynamics and turnover of soil organic matter as affected by tillage	Murage E W; Voroney P R; Kay B D; Deen B ; Beyaert R P;	Soil Science Society of America Journal	2007	71	1363-1370	eodoi@charter.net	Canada	Agriculture and Agri-food Canada Research Station, Delhi, Ontario	42.0833	-80.05	Dfb		Brunisolic Gray Brown Luvisols (Canadian System of Soil Classifi cation)			1988	1999	11	11	crop rotation / tillage	3	conventional tillage (mouldboard) in continuous corn / conservation tillage in continuous corn / conventional tillage on tobacco-rye	annual	comparator-intervention	randomised design (blocked)	plot-level	8.6 x 22 m	4	1	5 samples per plot	0-5, 5-10, 10-15, 15-20 cm	Mass spectrometer	TOC	g/m2	Table 1	calculated	standard deviations in Table 1	SD	No	1	0	2	0	1	High
MURAG08V88.1	1		10244369	Distribution of organic carbon in the stable soil humic fractions as affected by tillage management	Murage E W; Voroney P ;	Canadian Journal of Soil Science	2008	88	99-106	eodoi@charter.net	Canada	Agriculture and Agri-food Canada Research Station, Delhi, Ontario	42.0833	-80.05	Dfb		Brunisolic Gray Brown Luvisols (Canadian System of Soil Classification)			1988	1999	11	11	crop rotation / tillage	3	conventional tillage (mouldboard) in continuous corn / conservation tillage in continuous corn / conventional tillage on tobacco-rye	annual	comparator-intervention	randomised design (blocked)	plot-level		4	1	5 samples per plot	0-5, 5-10, 10-15, 15-20 cm	Mass spectrometer	SOC	g/m2	Table 1	calculated	standard deviations in Table 1	SD	No	1	0	2	0	1	High
MURPH07V58.1	1		10240308	Seasonal dynamics of carbon and nitrogen pools and fluxes under continuous arable and ley-arable rotations in a temperate environment	Murphy ; Stockdale ; Poulton ; Willison ; Goulding	European Journal of Soil Science	2007	58	1410-1424	daniel.murphy@uwa.edu.au	UK	Bedfordshire (Woburn)	51.988	-0.62	Cfb	Johnston 1973	13.4	18.2	68.4	1938	1996	58	58	amendments / crop rotation	2 x 2	cont arable (spring barley/spring barley/winter beens - rotation), ley-arable (in lay for 16 of the previously 18 years)//FYM, no FYM	annual/perennial	comparator-intervention	not stated		4.27*9.34 m	not stated	1	3 samples per plot	0-23 cm	high temperature oxidization using a TOC200 (Analytical Sciences, Cambridge, UK) after removal of carbonates	OC	%	Table 1	not reported	no	None	No	?	0	?	2	1	Unclear
MURUG09V73.1	1		10245136	Activities of Nitrogen-Mineralization Enzymes Associated with Soil Aggregate Size Fractions of Three Tillage Systems	Muruganandam Subathra ; Israel Daniel W; Robarge Wayne P;	Soil Science Society of America Journal	2009	73	751-759	dan_israel@ncsu.edu	USA	Upper Piedmont Research Station, Reidsville, North Carolina	36.38	-79.695	Cfa		27	25	48	1984	2004	20	20	tillage	3	tillage: no till / mouldboard plow / chisel plow	annual	comparator-intervention	randomised design (blocked)	plot-level		4	1		0-10 cm	Combustio using CHN analyser	TC	g/kg	Table 1	not reported	LSD in Table 1	None (overall SD calculable)	No	1	0	2	1	0	High
NARDI04V21.1	1		10246743	Soil organic matter properties after 40 years of different use of organic and mineral fertilisers	Nardi S ; Morari F ; Berti A ; Tosoni M ; Giardini L ;	European Journal of Agronomy	2004	21	357-367	francesco.morari@unipd.it	Italy	Legnaro	45.35	11.967	Cfa	Giardini and Parrini 1969; Giardini et al., 1983, 187, 1999	Table 1			1962	2000	38	38	amendments / fertiliser	8	only organic (L2, farmyard manure; Lq2, liquid manure), only mineral (M2, high mineral input) or mixed inputs (L1M1, farmyard manure + mineral input; Lq1M1, liquid manure + mineral input) and no fertilisation (O). Half of the treatments also includes crop residue incorporation ( + r) (Table 2)	annual	comparator-intervention	not stated			not stated	1	10 per plot	0-25, cm	Walkley and Black (1934)	TOC	kg/ha	Figure 3	measured	yes	Undescribed measure	No	?	0	?	2	1	Unclear
N'DAY97V77.1	1		10244374	Long-term mineral fertilizers and manure application on soil C and N distribution	N'Dayegamiye A ; Goulet M ; Laverdière M R;	Canadian Journal of Soil Science	1997	77	351-358		Canada	Not stated - somewhere in Québec	53	-74	Dfc		silt loam			1977	1993	16	16	amendments / fertiliser	2*3	cattle manure (0 and 20Mg/ha) * fertilizer( PK, NPK, 0 fertilizer)	annuals	comparator-intervention	split-plot design	plot	?	3	1	1	0-10, 10-20 cm	wet oxidation	TOC	g/kg	Table 1 / Table 2	not reported	no	None	No	1	0	2	0	1	High
NETT10V46.1	1		10246761	Does long-term farmyard manure fertilization affect short-term nitrogen mineralization from farmyard manure?	Nett L ; Averesch S ; Ruppel S ; Ruhlmann J ; Feller C ; George E ; Fink M	Biology and Fertility of Soils	2010	46	159-167	nett@igzev.de	Germany	Grossbeeren	52.349	13.319	Cfb		50mg/g	140mg/g	810mg/g	1989	2008	19	19	amendments	3	no manure, 2 levels of FYM	annual	comparator-intervention	not stated			4	1	6 per plot	0-20 cm?	CNS-analyser	TC	mg/g	Table 3	one given in the text	yes	SE	No	1	0	?	0	1	Unclear
NOVAK07V71.1	1		10244391	Carbon dynamics under long-term conservation and disk tillage management in a norfolk loamy sand	Novak J M; Bauer P J; Hunt P G;	Soil Science Society of America Journal	2007	71	453-456	novak@florence.ars.usda.gov	USA	Clemson University Pee Dee Research and Education Center, South Carolina	34.3	-79.7333	Cfa	Hunt et al. (1996)	Norfolk loamy sand (fi ne-loamy, kaolinitic, thermic, Typic Kandiudult)			1979	2003	24	24	tillage	2	conservation tillage / disk tillage	annual	comparator-intervention	not stated	plot-level		5	3 (1979 / 1980-1992 [averaged from annual measurements] / 1994-2003 [averaged from annual measurements])	3 samples per plot	0-5, 5-10, 10-15, 15-30, 30-45, 45-60, 60-90 (data only presented for 0-5 g/kg SOC / 0-16 Mg/ha SOC) cm	Dry combustion (assuming no carbonate content)	SOC	g/kg / Mg/ha	Table 2 / Figure 1 / Figure 2	measured	standard deviations presented across depths in Figure 2 (unclear if true/pseudo-replication)	Overall SD	No	2	0	?	1	0	Unclear
NOVOS07V58.1	1		10246778	Sorption of naphthalene derivatives on to soils from a long-term field experiment: A particle size fractionation and extraction study	Novoszad M ; Gerzabek M H; Lischka H ; Haberhauer G ; Jakusch M ;	European Journal of Soil Science	2007	58	26-33	martin.gerzabek@boku.ac.at	Austria	Gumpenstein	47.496	14.101	Dfb		7	47	46	1987 (1962)	2000	13	13	amendments / fertiliser	6 but only 3 in this study	liquid cattle manure+straw, solid cattle manure and NPK	annual	comparator-intervention	randomised design (blocked)	plot-level	2*2 m	4	1	?	0-20 cm	an elemental analyser	OC	%	Table 1	not reported	no	None	No	1	0	2	0	1	High
NUTTA86V66.1	1		10239437	Crop residue management practices, and N and P fertilizer effects on crop response and on some physical and chemical properties of a Black Chernozem over 25 years in a continuous wheat rotation	Nuttall W F; Bowren K E; Campbell C A;	Canadian journal of soil science	1986	66	159-171		Canada	Saskatchewan	52.9	-106.5	Dfb		Melfort silty clay (Msic), an Orthic Deep Black Chernozem			1959	1983	25	25	amendments / tillage	2 + 4	amendments: no fall tillage, straw redistributed by combine / no fall tillage, spring straw burning. tillage: mouldboard plow / heavy-duty cultivator / wide-level discer / tandem disc ("tillage equipment used was moldboard plow, heavy duty cultivator with 40-cm low-lift shovels, wide level discer with 53-cm shallow concave discs, or tandem disc (double disc) with 45-cm shallow concave discs serra…	annual	before-after-comparator-intervention	split-plot design	plot-level	3.66 x 38 m	4	3 (1957 / 1970 / 1983)		0-15 cm	Wet combustion (Walkley-Black method)	OC	%	Table 10	measured	no	None	No	1	0	2	1	0	High
NYIRA09V101.1	1		10246783	Dairy Cattle Manure Improves Soil Productivity in Low Residue Rotation Systems	Nyiraneza J ; Chantigny M H; N'Dayegamiye A ; Laverdiere M R;	Agronomy Journal	2009	101	207-214	judith.nyiraneza.1@ulaval.ca	Canada	Experimental Station of the Institut de Recherche et Développement en Agroenvironnement, Saint Lambert de Lauzon	46.5833	-72.2	Dfb		31	42	27	1977	2005	28	28	amendments / fertiliser	2 x 3	amendments: 0 / 20 Mg/ha manure (wet weight). fertiliser:none / PK / NPK	annual	comparator-intervention	split-plot design	plot-level	8 x 10 m	3	1	6 cores per plot	0-20 cm	Walkley–Black method (Allison et al., 1965)	TC	g/kg	Table 2	measured	p-values in Table 2	None (overall SD calculable)	No	1	0	2	1	1	High
ODELL84V137.1	1		Bibliographic checking: Abstract screening 2; 73	CHANGES IN ORGANIC CARBON AND NITROGEN OF MORROW PLOT SOILS UNDER DIFFERENT TREATMENTS, 1904–1973	ODELL, RUSSELL. ;Melsted, SW; Walker, WM	Soil Science	1984	137	160-171		USA	Morrow Plots, Urbana, University of Illinois	40.104	-88.226	Dfa					1904	1973	69	69	amendments / crop rotation	2 x 2	amendments: no treatment / manure+limestone+steamed bonemeal (MLbP). Crop rotation: continuous corn / corn-(oats [1904-1966] or soybean [1967-1982]) / corn-oats-clover		comparator-intervention	purposeful / time series		0.02 ha subplots (4) in each block	3 (amendments) / 1 (crop rotation)	10		not stated	Walkley-Black method (Allison 1965),	SOC	regression results	Table 4	measured	none, but R2, and a/b/c regression coefficients reported	None	No	1	2	0	2	?	Low
OLESE05V113.1	1		11644946	Drivhusgasser fra jordbruget - redutionsmuligheder: 4: Udledning af drivhusgasser ved pløjefri dyrkningssystemer	Olesen J E;	DJF rapport	2005	113	52-66		Denmark	Jyndevad, Højer	54.965	8.695	Cfb	Rasmussen, 1991				1967	1986	10	10	tillage	2	conventional tillage / reduced tillage	?	comparator-intervention	not stated		not stated	not stated	not stated	not stated	0-10, 10-20 cm	not stated	SOC	%	Table 4.2 (Rasmussen 1991)	not reported	no - only LSD	None (overall SD calculable)	No	0	?	?	0	1	Unclear
OLSON10V175.1	1		10246802	Impacts of Tillage, Slope, and Erosion on Soil Organic Carbon Retention	Olson K R;	Soil Science	2010	175	562-567	krolson@illinois.edu	USA	Dixon Springs Agricultural Research Centre, Illinois	37.435	-88.669	Cfa		Grantsburg soil (Albic Luvisol) (fine-silty, mixed, active, mesic Oxyaquic Fragiudalf)			1989	2009	20	20	tillage	3	NT (John Deere No-till planter with wavy coulters) / CP (straight-shanked chisel plowed to 15 cm with diskings to 5 cm) / MP (moldboard plowed to 17 cm with diskings to 5 cm)	annual	before-after-comparator-intervention	randomised design	plot-level	9 x 12 m	6	3 (1988 / 2000 / 2009)	4 cores per plot	0-15, 15-75 cm	Walkley–Black procedure (Soil Survey Staff, 1984)	SOC (volumetric)	Mg/ha/layer, g/kg (Table 1) / Mg/ha/layer (Table 2)	Table 1 / Table 2	measured	no	None	No	2	0	2	1	2	High
OMAY97V61.2a	2	a	10244408	Changes in soil microbial and chemical properties under long-term crop rotation and fertilization	Omay A B; Rice C W; Maddux L D; Gordon W B;	Soil Science Society of America Journal	1997	61	1672-1678	cwrice@ksu.edu	USA	Kansas River Valley Experiment Field, Silver Lake, Kansas	39.076	-95.769	Cfa		11.2	49.3	39.5	1980	1991	11	11	crop rotation / fertiliser	2 x 2	crop rotation: continuous corn / corn-soybean. fertiliser: 0 / 224 kg/ha N	annual	comparator-intervention	split-plot design	plot-level		4	1	15 samples per plot	0-15 cm	TC by NCS autoanalyser	SOC	not stated	Table 5	measured	LSD in Table 5	None (overall SD calculable)	No	1	0	2	0	0	High
OMAY97V61.2b	2	b	10244408	Changes in soil microbial and chemical properties under long-term crop rotation and fertilization	Omay A B; Rice C W; Maddux L D; Gordon W B;	Soil Science Society of America Journal	1997	61	1672-1678	cwrice@ksu.edu	USA	North Central Kansas Experiment Field, Scandia, Kansas	39.794	-97.784	Dfa		20.2	69.7	10.1	1981	1991	10	10	crop rotation / fertiliser	2 x 2	crop rotation: continuous corn / corn-soybean. fertiliser: 0 / 252 kg/ha N	annual	comparator-intervention	split-plot design	plot-level		4	1	15 samples per plot	0-15 cm	TC by NCS autoanalyser	SOC	not stated	Table 4	measured	LSD in Table 4	None (overall SD calculable)	No	1	0	2	0	0	High
OMONO06V70.1	1		10246806	Short-term versus continuous chisel and no-till effects on soil carbon and nitrogen	Omonode R A; Gal A ; Stott D E; Abney T S; Vyn T J;	Soil Science Society of America Journal	2006	70	419-425	tvyn@purdue.edu	USA	Agronomy Center for Research and Education near West Lafayette	40.471	-86.992	Dfa	Schreiber (1992)	Chalmers silty clay loam (finesilty, mixed, superactive, mesic Typic Endoaquoll)			1980	2003	23	23	crop rotation / tillage	4 x 3	crop rotation: continuous corn / continuous soybean / corn-soybean / corn-soybean-wheat. tillage: mouldboard plow / chisel plow / no tillage	annual	comparator-intervention	split-plot design	plot-level	15 x 90 m	3	1	3 samples per plot	0-5, 5-15, 15-30, 30-50, 50-75, 75-100 cm	Dry combustion (plus HCl treatment to remove carbonates for 50-100 cm depth samples)	OC	g/kg / Mg/ha	Table 4 (g/kg) / Table 5 (g/kg) / Table 7 (Mg/ha) (CT and NT only: ST-NT and STI-CP only 1996-2003 so <10 yrs)	measured	p-values from ANOVA in Table 3	None (overall SD calculable)	No	1	0	2	1	2	High
ORDÓÑ07V94.1	1		10244411	Soil properties and crop yields after 21 years of direct drilling trials in southern Spain	Ordóñez Fernández ; R ; González Fernández ; P ; Giráldez Cervera ; J V ; Perea Torres ; F	Soil & Tillage Research	2007	94	47-54	rafaela.ordonez.ext@juntadeandalucia.es	Spain	Sevilla	37.4	-5.583	Csa		70		1	1982/1983	2001	19	19	multiple	2	CT with stubbles burned, DD (direct drilling)residues left on the soil surface until it decays	annuals	comparator-intervention	randomised design	plot	15*180 m	4	2 (1990/2001)		0-3, 3-13, 13-26, 26-52 cm	wet oxidation	OC	%	Figure 3	yes table 1	no - only LSD	None (overall SD calculable)	No	1	0	2	0	2	High
ORTAS12V177.1	1		10246812	Long-Term Phosphorus Application Impacts on Aggregate-Associated Carbon and Nitrogen Sequestration in a Vertisol in the Mediterranean Turkey	Ortas I ; Lal R ;	Soil Science	2012	177	241-250	iortas@cu.edu.tr	Turkey	Adana	37.013	35.359	Csa		535 g/kg	291 g/kg	174 g/kg	1998	2010	12	12	fertiliser	4	no fertilizer; 50 kg P2O5/ha; 100kg P2O5/ha; 200 kgP2O5/ha	annuals	comparator-intervention	randomised design (blocked)	plot	10*20 m	3	1		0-15 cm	elemental analyzer	SOC	Mg/ha	Table 3	measured	yes - SD	SD	No	1	0	2	0	0	High
ORTAS13V178.1	1		10246811	Long-Term Impacts of Organic and Inorganic Fertilizers on Carbon Sequestration in Aggregates of an Entisol in Mediterranean Turkey	Ortas I ; Akpinar C ; Lal R ;	Soil Science	2013	178	12-23	iortas@cu.edu.tr	Turkey	Adana	37.013	35.359	Csa		Table 1			1996	2010	14	14	amendments / fertiliser	5	no fertilizer / NPK / compost / animal manure / mycorrhizal-inoculated compost	annuals	comparator-intervention	not stated	plot	10*20 m	3	1		0-15, 15-30 cm	elemental analyzer	SOC	Mg/ha	Table 4	measured, table 3	yes - SD	SD	No	1	0	?	0	2	Unclear
PARAT07V58.1	1		10246830	Sludge-derived organic carbon in an agricultural soil estimated by C-13 abundance measurements	Parat C ; Leveque J ; Chaussod R ; Andreux F	European Journal of Soil Science	2007	58	166-173	corinne.parat@Univ-pau.fr	France	Bordeaux	44.75	0.55	Cfb		sandy soil			1974		24	24	amendments	3	no sewage sludge (but adjusted with mineral fertilizers in same amount as sludge treated soils); S10(10 t sludge/ha/year; S100(100t sludge/ha/year)	maize	comparator-intervention	randomised design (blocked)	plot	18 m2	5	4 (1974/ 1981/ 1993/1998)	6	0-25 cm	dry combustion	TOC	kg/m2	Table 4	present in text	Yes, though these are pseudoreplicates - but look at the temporal replicates	SE	No	2	1	2	1	1	High
PAUST92V56.1	1		Bibliographic checking: Abstract screening 2; 16	Modeling soil organic matter in organic-amended and nitrogen fertilized long term plots	Paustian, K.; Parton, W. J, and Persson, J.	Soil Sci. Soc. Am. J.	1992	56	476–488		Sweden	Swedish University of Agricultural Sciences at Ultuna	59.81	17.66	Dfb		sandy clay loam with a clay content of 35%			1956	1988	30	30	amendments / fertiliser	9	bare fallow in one plot (in the other plots mainly barley and wheat were grown)/ no additions / N fertiliser / straw added / straw plus N fertiliser added / green manure / farmyard manure / sawdust / sawdust plus N fertiliser (80kg N/ha/year)	annual (except fallow)	before-after-comparator-intervention	randomised design (blocked) / time series		2 x 2 m	4	9		0-20 cm	not stated	TC	g/m2	Figure 3	not present	95% CI	95% CI	No	1	2	2	2	1	High
PELLE11V140.1	1		10246846	Impact on soil quality of a 10-year-old short-rotation coppice poplar stand compared with intensive agricultural and uncultivated systems in a Mediterranean area	Pellegrino E ; Di Bene ; C ; Tozzini C ; Bonari E	Agriculture, Ecosystems and Environment	2011	140	245-254	e.pellegrino@sssup.it	Italy	Pisa	43.667	10.317	Csa		20.1	40.5	39.4	1996	2005	10?	10	crop rotation	5	Wheat-maize/ uncultivated - mainly with perennial grasses/ Poplar -one year cutting cycle/Poplar - 2 year cotting cycles/Poplar- 3 year cutting cycles	annual/perennial/bioenergy	comparator-intervention	randomised design (blocked)	plot	500 m2	3	1	3 cores per replicate	0-10 cm	Walkley-Black (Nelson and Sommers,1982)	SOC	g/kg	Table 2	not reported	Yes- SE	SE	No	1	0	2	?	0	High
PERSS08V81.3a	3	a	10244442	Long-term effects of crop rotations with and without perennial leys on soil carbon stocks and grain yields of winter wheat	Persson T ; Bergkvist G ; Kätterer T	Nutrient Cycling in Agroecosystems	2008	81	193-202	goran.bergkvist@vpe.slu.se	Sweden	Säby	59.817	17.633	Dfb	Wallgren and Rådberg 1989	23	53	20	1969	2006	37	37	crop rotation / fertiliser	3//2	crop rotation as main plots and N doses as sub plots: rotation with clover and grass lay/ rotation with grass lay/ rotation with black fallow//high N/low N	annuals	comparator-intervention	split-plot design / time series	sub-plots		6 (one replicate for each phase of the rotations)	10		0-25 cm	LECO	SOC	kg/m2	Figure 2 / Figure 3	assumed bulk density, text	measurable using data in Figure 3	None (calculable)	Yes	2	2	2	2	1	High
PERSS08V81.3b	3	b	10244442	Long-term effects of crop rotations with and without perennial leys on soil carbon stocks and grain yields of winter wheat	Persson T ; Bergkvist G ; Kätterer T	Nutrient Cycling in Agroecosystems	2008	81	193-202	goran.bergkvist@vpe.slu.se	Sweden	Lanna	58.333	13.117	Dfb	Wallgren and Rådberg 1989	35	49	11.8	1965	2006	41	41	crop rotation / fertiliser	3//2	crop rotation as main plots and N doses as sub plots: rotation with clover and grass lay/ rotation with grass lay/ rotation with black fallow//high N/low N	annuals	comparator-intervention	split-plot design	sub-plots		6 (one replicate for each phase of the rotations)	1		0-25 cm	LECO	SOC	kg/m2	Figure 3	assumed bulk density, text	measurable using data in Figure 3	None (calculable)	No	2	0	2	2	1	High
PERSS08V81.3c	3	c	10244442	Long-term effects of crop rotations with and without perennial leys on soil carbon stocks and grain yields of winter wheat	Persson T ; Bergkvist G ; Kätterer T	Nutrient Cycling in Agroecosystems	2008	81	193-202	goran.bergkvist@vpe.slu.se	Sweden	Stenstugu	57.6	18.43	Cfb	Gomez and Gomez 1984	21	31	45.2	1968	2006	38	38	crop rotation / fertiliser	3//2	crop rotation in columns and N doses in rows: rotation with clover and grass lay/ rotation with grass lay/ rotation with black fallow//high N/low N	annuals	comparator-intervention	strip-plot design	plot		6 (one replicate for each phase of the rotations)	1		0-25 cm	LECO	SOC	kg/m2	Figure 3	assumed bulk density, text	measurable using data in Figure 3	None (calculable)	No	2	0	2	2	1	High
PERSS94V51.1	1		10246857	CARBON AND NITROGEN IN ARABLE SOILS AS AFFECTED BY SUPPLY OF N FERTILIZERS AND ORGANIC MANURES	Persson J ; Kirchmann H	Agriculture, Ecosystems and Environment	1994	51	249-255		Sweden	Uppsala	60	17	Dfb		36.5	41	22.5	1956	1994	36	36	amendments	14	bare fallow / no N / calcium nitrate / ammonium sulphate / calcium cyanamide / straw / straw and calcium nitrate / green manure / FYM / sawdust / sawdust and calcium nitrate / peat / peat and calcium nitrate / sewage sludge	cereals	comparator-intervention	randomised design (blocked) / time series	plot	4 m2	4	12		0-20 cm	wet combustion	SOC	%	Figure 1	not reported	no	None	No	1	2	2	2	1	High
PERUC97V24.1	1		10244443	Effect of rotation, nitrogen fertilization and management of crop residues on some chemical, microbiological and biochemical properties of soil	Perucci P ; Bonciarelli U ; Santilocchi R ; Bianchi A A	Biology and Fertility of Soils	1997	24	311-316		Italy	Perugia	43.111	12.39	Cfb		28.3	41.7	30	1971	1991	20	20	amendments / crop rotation / fertiliser	2//8	(1) after harvest, crop residues were removed from the soil (removed crop residue soils=RCR soils) and (2) at ploughing crop residues were buried in the soil (buried crop residue soils=BCR soils). In the latter case, 10 kg N/ 1000 kg residues (dry matter) was added.// 2-year maize-wheat (M-1W), and 3-year (M-2W), 4-year (M-3W), 5-year (M-4W) and 6-year (M-5W) rotations. Furthermore, three types o…	annuals	comparator-intervention	factorial design		7*3.5 m	3	1	5	0-20 cm	standardized procedures of the Italian Soil Science Society (SISS 1985)	SOC	%	Table 1	not reported	no	None	No	1	0	0	1	1	Low
PETER97Vx.1	1		Bibliographic checking: Abstract screening 2; 81	Management impacts on SOM and related soil properties in a long-term farming systems trial in Pennsylvania: 1981-1991.	Peters, S.E.; Wander, M.M., Saporito, L.S., Harris, G.H., Friedman, D.B.,	In: Paul, E.A., Paustian, K., Elliott, E.T., Cole, C.V. (Eds.), Soil Organic Matter in Temperate Ecosystems: Long-Term Experiments in North America. CRC Press, New York, pp. 183-196	1997				USA	Rodale Institute Research Centre, Pennsylvania	40.55	-75.717	Dfa		30	53	17	1981	1990	10	10	multiple	3	low input animal / low input cash grain / conventional cash grain (see Table 1 for details) (3-5 yr rotations)	annual	comparator-intervention	blocked design	plot	18.3 x 91.5 m	8	3 (1981 / 1990 / 1991)	not stated	0-10 cm (0-25 cm for 1991)	not stated	TC	g/kg	Table 2	not present	no	None	No	2	0	2	0	0	High
PIKUL01V60.1	1		10244449	Crop yield and soil condition under ridge and chisel-plow tillage in the northern Corn Belt, USA	Pikul Jr ; J L ; Carpenter-Boggs L ; Vigil M ; Schumacher T E; Lindstrom M J; Riedell W E;	Soil and Tillage Research	2001	60	21-33	jpikul@ngirl.ars.usda.gov	USA	Eastern South Dakota Soil and Water Research Farm, Brookings, South Dakota	44.3167	-96.7667	Dfa		Barnes clay loam			1990	2000	10	10	fertiliser / tillage	2 x 3	tillage: conventional tillage / reduced tillage. fertiliser: high / medium / low N	annual	before-after-comparator-intervention	randomised design (split-plot)	plot-level	30 x 30 m	3	3 (1989 / 1998 / 1999)	3 samples per plot	0-15, 15-60 (before 1996) / 0-15, 15-30, 30-60, 60-90, 90-120 (after 1996) cm	Loss on ignition	OC	Mg/ha	Table 6	measured	Significant p-values in Table 6	None (overall SD calculable)	No	1	0	2	0	2	High
PIKUL07V71.1	1		10244451	Particulate organic matter and water-stable aggregation of soil under contrasting management	Pikul Jr ; J L ; Osborne S ; Ellsbury M ; Riedell W ;	Soil Science Society of America Journal	2007	71	766-776	jpikul@ngirl.ars.usda.gov	USA	Eastern South Dakota Soil and Water Research Farm, Brookings, South Dakota	44.3167	-96.7667	Dfa	Pikul et al., 2005	Barnes sandy clay loam			1990	2002	12	12	crop rotation	2	corn–soybean– spring wheat companion seeded with alfalfa–alfalfa hay / continuous corn	annual	comparator-intervention	randomised design (blocked)	plot-level	90 x 30 m (main plots)	3	1	6 samples per replicate	0-5 cm	Dry combustion (testing for presence of carbonate, not found)	SC	g/kg	Table 5	not reported	no	None	No	1	0	2	0	0	High
PIKUL08V72.1	1		10244450	Change in surface soil carbon under rotated corn in eastern South Dakota	Pikul Jr ; J L ; Johnson J M. F; Schumacher T E; Vigil M ; Riedell W E;	Soil Science Society of America Journal	2008	72	1738-1744	joseph.pikul@ars.usda.gov	USA	Eastern South Dakota Soil and Water Research Farm, Brookings, South Dakota	44.3167	-96.7667	Dfa		Barnes soil (fi ne-loamy, mixed, superactive, frigid Calcic Hapludoll)			1990	2006	10	10	crop rotation / fertiliser	3 x 3	crop rotation: continuous corn / corn-soybean / corn-soybean-(spring wheat+alfalfa)-alfalfa. fertiliser: high / medium / no N	annual and perennial	comparator-intervention	randomised design (split-plot)	plot-level	30 x 30 m	3	3 (1996 / 2000 / 2006)	6 samples per plot	0-7.6, 7.6-15.2 cm	Dry combustion (no carbonates present)	SOC change	Mg/ha	Table 3	measured	no	None	No	1	0	2	0	0	High
PIKUL93V26.1	1		11644949	SOIL PROPERTIES AND CROP YIELD AMONG 4 TILLAGE SYSTEMS IN A WHEAT PEA ROTATION	Pikul J L; Ramig R E; Wilkins D E;	Soil & Tillage Research	1993	26	151-162		USA	not stated, possibly Oregon State University Agricultural Experiment Station	44.6	-123.2	?		Walla Walla silt loam (Typic Haploxeroll)			1968	1985	17	17	tillage	4	fall moldboard plow after wheat and fall moldboard plow after peas / fall rototill after wheat and fall sweep after peas / spring moldboard plow after wheat and fall moldboard plow after peas / no tillage after wheat and fall sweep after peas		comparator-intervention	split-plot design		7.3 x 36.5 m	4	1		0-2, 2-4, 4-6, 6-8, 8-10, 10-12, 12-14, 14-16, 16-18, 18-20, 20-22, 22-24, 24-46, 26-28, 28-30, 30-32, 32-34, 34-36, 36-38, 38-40 cm	Dry combustion (no carbonates present)	OC	kg/kg	Figure 4	measured	95% CI	95% CI	No	1	0	2	0	2	High
PIMEN05V55.1	1		Bibliographic checking: Abstract screening 2; 34	Environmental, energetic, and economic comparisons of organic and conventional farming systems	Pimentel, D; Hepperly, P; Hanson, J; et al.	BIOSCIENCE	2005	55	573-582	dp18@cornell.edu	USA	Rodale Institute FST in Kutztown, Pennsylvania	40.517	-75.777	Dfa		Comly silt loam			1981	2002	21	21	multiple	3	conventional / animal manure and legume-based organic / legume-based organic		before-after-comparator-intervention	not stated		18 x 92 m	8	2 (1981 / 2002)	not stated	not stated	not stated	SC	%	Figure 3	not present	no	None	No	2	0	?	1	?	Unclear
PLAZA10V26.2a	2	a	10246873	Tillage effects on soil aggregation and soil organic carbon profile distribution under Mediterranean semi-arid conditions	Plaza-Bonilla D ; Cantero-Martinez C ; Alvaro-Fuentes J	Soil Use and Managment	2010	26	465-474	daniel.plaza@pvcf.udl.cat	Spain	Selvanera	41.817	1.283	Cfb		17.1	46.4	36.5	1987	2007	20	20	tillage	2	NT; CT	winter-wheat, barley	comparator-intervention	randomised design (blocked)		50*7 m	3	1	3 per plot	0-5, 5-10, 10-20, 20-30, 30-40 cm	wet oxidation of the Walkley–Black method described by Nelson & Sommers (1996)	SOC	g/kg	Table 2	measured	Yes - SE	SE	No	1	0	2	1	2	High
PLAZA10V26.2b	2	b	10246873	Tillage effects on soil aggregation and soil organic carbon profile distribution under Mediterranean semi-arid conditions	Plaza-Bonilla D ; Cantero-Martinez C ; Alvaro-Fuentes J	Soil Use and Managment	2010	26	465-474	daniel.plaza@pvcf.udl.cat	Spain	Agramunt, Lleida	41.8333	1.28333	Cfb		17.9	51.9	30.1	1990	2007	17	17	tillage	2	NT; CT	winter-wheat, barley	comparator-intervention	randomised design (blocked)		50*9 m	4	1	3 per plot	0-5, 5-10, 10-20, 20-30, 30-40 cm	wet oxidation of the Walkley–Black method described by Nelson & Sommers (1996)	SOC	g/kg	Table 2	measured	Yes - SE	SE	No	1	0	2	0	2	High
PLAZA13V193.1	1		10246874	Soil aggregation and organic carbon protection in a no-tillage chronosequence under Mediterranean conditions	Plaza-Bonilla D ; Cantero-Martinez C ; Vinas P ; Alvaro-Fuentes J	Geoderma	2013	193	76-82	daniel.plaza@pvcf.udl.cat	Spain	Ebro river valley	41.8	1.17	Cfb	Alvaro-Fuentes et al (in press)	118 g/kg	417 g/kg	475g/kg	1990	2010	20	20	tillage	2	CT, NT, ++NT in a cronosequence (NT for 1, 4, 11, 20 years)	winter sereals	comparator-intervention	randomised design	plots		replicated (more details in: Alvaro-Fuentes et al (in press)	1	3	0-5, 5-10, 10-20, 20-30 cm	wet oxidation (Nelson and Sommers (1996)	SOC	g/kg	Table 1	not reported	Yes - SE (though might be from pseudoreplicates	SE	No	?	0	2	1	2	Unclear
PLAZA13V57.1	1		10244457	Physical, chemical, and biochemical mechanisms of soil organic matter stabilization under conservation tillage systems: A central role for microbes and microbial by-products in C sequestration	Plaza C ; Courtier-Murias D ; Fernández J M; Polo A ; Simpson A J	Soil Biology and Biochemestry	2013	57	124-134	c.plaza@ica.csic.es	Spain	Santa Olalla, Toledo	40.05	-4.433	Csa		18	24	58	1986	2011	25	25	tillage	2	NT, CT	continious winter barley	comparator-intervention	randomised design	plot		3	1	15 cores per plot	0-20 cm	dry combustion	OC	g/kg	Table 1	not reported	Yes, SE	SE	No	1	0	2	1	1	High
PLÉNE93V13.2a	2	a	10244458	Change in the organic carbon content of soil in a long-term continuous non-irrigated maize crop	Plénet D ; Lubet E ; Juste C	Agronomie	1993	13	685-698		France	Serreslous	43.663	-0.645	Cfb	Lubet et al 1993	Loamy sandy soil			1970 (1967)	1988	18	18 (in the summary they write 22 )	amendments / crop rotations	4	continuous maize crop with stalkes returned (TR), continuous maize crop with stalkes removed (TE), Continuous maize crop including a winter annual cover as rye-grass (RG), and rotation involving temporary grassland for 3 yr followed by a maize crop for 4 yr (PT)	annual/perennial	comparator-intervention	blocked design	block	34*5.6 m	4	8 (1970/1973/1974/1977/1978/1982/1985/1988)	6 per plot	0-23 cm	Sulfo-chromatic combustion	SOC	g/kg	Table 1	not reported	no - though time series (coeffience of variation is given for each of the measured years over all treatments)	Overall CV	No	1	2	2	0	1	High
[truncated: 280 more rows]
[truncated: 2 more columns]
