# Supplementary material for: Synergistic effects of multiple “good agricultural practices” for promoting organic carbon in soils: A systematic review of long-term experiments
Source: Ambio. 2025 May 27;54(11):1715–28. doi: 10.1007/s13280-025-02188-8 (PMC12480305; doi:10.1007/s13280-025-02188-8)
Supplement: Supplementary file 3 — Supplementary file3 (XLSX 35 KB) [file 13280_2025_2188_MOESM3_ESM.xlsx]

## Sheet: Sheet1
intercept	intercept_SE	rate	rate_SE	t_slope	p_slope	df	R2	ID
3.02089	0.0323304	-0.00589624	0.000615305	-9.58263	1.13006e-06	11	0.893024	Aref_CC_AN
3.15337	0.0192359	-0.00354243	0.00035935	-9.85788	4.17943e-07	12	0.890088	Aref_CC_AS
3.23945	0.0392566	-0.00348667	0.000733362	-4.75437	0.000468608	12	0.65322	AREF_CC_CN
3.1624	0.0266905	-0.00695243	0.000507968	-13.6868	2.97777e-08	11	0.944536	Aref_CC_CS
3.1349	0.0244627	-0.00394309	0.000586354	-6.72477	0.000271203	7	0.865958	Aref_Co_AN
3.11655	0.0134328	6.11959e-05	0.000321976	0.190063	0.854654	7	0.00513409	Aref_Co_AS
3.26157	0.0251929	-0.00470926	0.000603856	-7.79864	0.000107222	7	0.896784	AREF_Co_CN
3.42272	0.0203737	-0.00148631	0.000488345	-3.04357	0.0187522	7	0.569584	Aref_Co_CS
3.12576	0.0218759	-0.00292034	0.000408668	-7.146	1.1707e-05	12	0.809721	Aref_Coh_AN
3.26775	0.0321762	-0.000602476	0.000613056	-0.982743	0.348913	10	0.0880725	Aref_Coh_AS
3.48958	0.0242281	-0.0038464	0.000460276	-8.35672	4.30414e-06	11	0.86392	AREF_Coh_CN
3.5114	0.0170426	-0.0013671	0.000318376	-4.29397	0.00104294	12	0.605759	Aref_Coh_CS
1.65264	0.0202761	0.00407618	0.000780415	5.22309	6.18089e-06	39	0.411593	Bouysse_FYM
1.51547	0.0213717	0.000425393	0.000822581	0.517144	0.607976	39	0.00681069	Bouysse_RE
1.63009	0.0205667	0.00186187	0.000791598	2.35204	0.023814	39	0.124227	Bouysse_RR
2.83839	0.0335308	-0.0045132	0.00132896	-3.39605	0.0425848	3	0.793576	BReme_95_fw
2.86438	0.0322747	-0.00435142	0.00127917	-3.40175	0.0424069	3	0.794124	Breme_95_FWW
2.90974	0.021623	-0.00212531	0.000857004	-2.47993	0.0892755	3	0.672133	breme_95_W
0.943762	0.0551915	0.00135909	0.000814264	1.6691	0.237041	2	0.582107	BULL_FYMsince1852
0.637757	0.0322608	-0.00297166	0.000452336	-6.56958	0.00717411	3	0.935008	Bull_FYMuntil1871
0.0611176	0.0261607	-0.000838471	0.00038596	-2.17243	0.161933	2	0.702356	Bull_noFYM
3.41869	0.0409193	0.00446026	0.00263819	1.69065	0.151694	5	0.363731	Campbell_FW_NP
3.40966	0.0444028	0.00662953	0.00286278	2.31577	0.0684135	5	0.517504	Campbell_FWW_NP
3.54145	0.0427391	0.00229417	0.00275552	0.832573	0.443023	5	0.121756	Campbell_FWWWWW_NP
3.56216	0.0308459	0.00379576	0.00198873	1.90864	0.114586	5	0.42149	Campbell_Wlen_NP
1.09641	0.0151858	-0.0139304	0.000770501	-18.0796	3.91573e-07	7	0.979034	Christensen_ler_led1fallow
1.14457	0.0238111	-0.00825728	0.00120814	-6.83473	0.000245356	7	0.869679	Christensen_ler_led2strawremoval
1.13584	0.0204531	-0.00310981	0.00103776	-2.99667	0.0200363	7	0.561953	Christensen_ler_led3strawincorp
1.1193	0.0302138	-0.0054778	0.001533	-3.57326	0.00905733	7	0.645896	Christensen_ler_led4_inorgN
1.12218	0.01766	-0.00288528	0.000896038	-3.22004	0.0146527	7	0.596975	Christensen_ler_led5FYM_andinorgN
1.12931	0.0149684	-0.00899248	0.000759468	-11.8405	6.95537e-06	7	0.952445	Christensen_ler_led6_rootcropts
1.09889	0.0140766	-0.00357272	0.000714221	-5.00226	0.00156129	7	0.781405	Christensen_ler_led7_clover
0.538695	0.00974731	-0.0140815	0.00056751	-24.8127	4.04069e-20	27	0.957988	Christensen1990_Fallow
0.481995	0.00929587	-0.00598372	0.000541227	-11.0559	1.5798e-11	27	0.819074	Christensen1990_LED1
0.482566	0.00896993	-0.00726088	0.00052225	-13.9031	7.96886e-14	27	0.877437	Christensen1990_LED2
0.519403	0.00897708	-0.00813496	0.000522666	-15.5644	5.24633e-15	27	0.899721	Christensen1990_LED3
2.82013	0.0107345	-0.00295188	0.000240461	-12.2759	3.49671e-10	18	0.893301	Christensen2006B3_0.5NPK
2.94594	0.0164719	-0.00259746	0.000368983	-7.0395	1.44055e-06	18	0.733549	Christensen2006B3_1.5AM
2.89424	0.00770432	-0.00355354	0.000172583	-20.5904	5.82585e-14	18	0.959273	Christensen2006B3_1.5NPK
2.84619	0.0162815	-0.00237715	0.000340595	-6.9794	1.1952e-06	19	0.7194	Christensen2006B3_1AM
2.85427	0.0138529	-0.00234924	0.00028979	-8.10669	1.37582e-07	19	0.775728	Christensen2006B3_1NPK
2.76348	0.0203439	-0.00329468	0.000425577	-7.74166	2.71948e-07	19	0.759291	Christensen2006B3_Unmanured
2.75944	0.0202251	-0.00324552	0.000423092	-7.67095	3.10959e-07	19	0.75592	Christensen2006B3_Unmanuredinorg
2.65932	0.0179253	-0.00264983	0.000398983	-6.64147	4.16482e-06	17	0.721809	Christensen2006B5_0.5AM
2.63596	0.01713	-0.00275797	0.000381283	-7.23341	1.39851e-06	17	0.754768	Christensen2006B5_0.5NPK
2.80339	0.0235685	-0.00245769	0.000524591	-4.68496	0.000212894	17	0.56353	Christensen2006B5_1.5AM
2.66146	0.0163246	-0.00258321	0.000363354	-7.10934	1.751e-06	17	0.748307	Christensen2006B5_1.5NPK
2.73663	0.0185308	-0.00255252	0.00041246	-6.18853	9.91358e-06	17	0.692574	Christensen2006B5_1AM
2.64478	0.0201373	-0.00225403	0.000448218	-5.02887	0.000103159	17	0.59801	Christensen2006B5_1NPK
2.55741	0.0233205	-0.00339275	0.00051907	-6.53621	5.0821e-06	17	0.715348	Christensen2006B5_Unmanured
2.558	0.0235018	-0.0034915	0.000523106	-6.67454	3.91351e-06	17	0.7238	Christensen2006B5_Unmanuredinorg
3.40898	0.104402	0.00339966	0.00486424	0.698909	0.611666	1	0.328171	Congreves_fflaxw
3.53642	0.0186155	0.00368373	0.000867322	4.24725	0.147209	1	0.947477	Congreves_fryew
-0.172396	0.0399924	-0.00158177	0.00193582	-0.817107	0.473721	3	0.182041	control_Hoffman
3.63782	0.0204556	-0.000309595	0.000954635	-0.324308	0.747752	33	0.00317701	Control_vanven
3.43325	0.0527358	0.0119965	0.00365657	3.2808	0.0304777	4	0.729065	CONTW_Gan
3.19459	0.0250318	-0.00374684	0.000386491	-9.69451	2.11648e-09	22	0.810318	Darmody_2yr_plotNC
3.15817	0.0284642	-0.00248949	0.000439487	-5.66454	1.07182e-05	22	0.593248	Darmody_2yr_plotSB
3.42766	0.0216496	-0.0029478	0.000338156	-8.71726	2.02396e-08	21	0.783484	Darmody_3yr_plotNC
3.27741	0.0306025	-0.00148234	0.000477997	-3.10114	0.00540882	21	0.314108	DArmody_3yr_plotSB
3.03599	0.0358528	-0.00482754	0.000553567	-8.72079	1.36926e-08	22	0.77563	Darmody_ccorn_plotNC
3.07086	0.0233571	-0.00241131	0.000360633	-6.68633	1.01143e-06	22	0.6702	Darmody_ccorn_plotSB
3.72581	0.00849574	0.00237856	0.00034248	6.94511	6.72097e-05	9	0.842752	Dimas_CM1_FIT
3.77541	0.0238608	0.000164163	0.000961876	0.17067	0.868259	9	0.00322601	Dimas_CM1_NT
3.7828	0.0261158	0.00123323	0.00105278	1.17141	0.271513	9	0.132295	Dimas_CM1_ST
6.59249	0.0129904	-0.0037483	0.000666686	-5.62229	3.60717e-06	31	0.504873	Ellemr_FYM_NPK_LIME
6.12155	0.0140675	-0.00351993	0.000721966	-4.87548	3.0681e-05	31	0.433999	Ellemr_NPK_lime
6.4004	0.0167258	-0.00432766	0.000858391	-5.0416	1.90637e-05	31	0.450527	Ellmer_FYM_Ellmer
6.01198	0.0154951	-0.00425501	0.000795232	-5.35065	7.85694e-06	31	0.480123	Ellmer_None
6.51378	0.0124163	-0.00419059	0.000585203	-7.16092	2.79656e-08	34	0.601308	Ellmer2006_FYM
6.1142	0.0118742	-0.00434712	0.000559653	-7.76752	4.88927e-09	34	0.63958	Ellmer2006_nofert
3.39046	0.0312253	0.0069869	0.00216509	3.22707	0.0320644	4	0.722492	FW_Gan
3.42341	0.0193765	0.00579211	0.00134352	4.31115	0.0125347	4	0.822899	FWW_Gan
3.75324	0.0206658	0.00458982	0.000991097	4.63105	4.86396e-05	35	0.379945	FYM_vanven
3.43938	0.0217598	0.0128303	0.00194938	6.58175	0.00713646	3	0.935232	Gan_FWWWWW
-0.124641	0.065041	0.00342673	0.00314829	1.08844	0.356025	3	0.283103	Hoffma_FYM2
-0.20222	0.0527676	0.00383547	0.0025542	1.50163	0.230193	3	0.429104	Hoffman_9
2.05043	0.0706406	-0.00137389	0.00313881	-0.437712	0.684193	4	0.0457086	Hoffman_fertilised
-0.0763034	0.0822897	-0.00109648	0.00398321	-0.275276	0.800975	3	0.0246367	Hoffman_FYM1
-0.216147	0.0309934	0.00696491	0.00150022	4.64258	0.0188376	3	0.877818	Hoffman_FYM1NPK1
-0.156988	0.108554	-0.000624233	0.00525455	-0.118799	0.912943	3	0.00468234	Hoffman_NPK2
-0.0466536	0.0578222	-0.00100088	0.00279887	-0.357602	0.74432	3	0.0408836	HOffman_NPK3
-0.0153886	0.0333289	0.00146081	0.00161328	0.905495	0.431953	3	0.214643	HoffmanFYm3
-0.232452	0.0189268	0.0040114	0.000916145	4.37856	0.0220493	3	0.864693	HoffmanNPK1
2.05517	0.0172831	-0.00289194	0.000767946	-3.76581	0.0196757	4	0.779994	Hofman_unfert
2.72984	0.0614197	-0.0020292	0.0012101	-1.67688	0.154412	5	0.359953	Janzen1997_FW
2.70465	0.0741602	-0.00142278	0.00146112	-0.973757	0.374899	5	0.15941	Janzen1997_FWW
2.85228	0.0207897	-0.00229709	0.000409603	-5.6081	0.00249229	5	0.862829	Janzen1997_W
0.377017	0.0211631	-0.00896163	0.000594146	-15.0832	2.83587e-11	17	0.930471	Katterer_A
0.388339	0.0184956	-0.00570873	0.000519256	-10.994	3.79395e-09	17	0.876695	Katterer_B
0.37715	0.0173415	-0.00169256	0.000486856	-3.47651	0.0028874	17	0.415529	Katterer_C
0.467275	0.021404	-0.00477237	0.00060091	-7.9419	4.03019e-07	17	0.787696	Katterer_D
0.376978	0.0188864	-0.000794509	0.000530228	-1.49843	0.152361	17	0.116667	Katterer_E
0.476212	0.0245161	-0.001057	0.000688281	-1.5357	0.143013	17	0.121828	Katterer_F
0.433335	0.0232253	0.00436384	0.000652041	6.69258	3.78318e-06	17	0.724877	Katterer_G
0.457195	0.0304179	0.000757597	0.000853972	0.887145	0.38738	17	0.0442472	Katterer_H
0.486514	0.0496728	0.0139155	0.00139455	9.97854	1.5978e-08	17	0.854166	Katterer_I
0.478953	0.0315649	0.00579229	0.000886172	6.53631	5.08112e-06	17	0.715354	Katterer_J
0.469254	0.0307373	0.00655099	0.000862938	7.5915	7.39523e-07	17	0.772212	Katterer_K
0.413447	0.0293571	0.00469958	0.00082419	5.70206	2.59439e-05	17	0.656659	Katterer_L
0.491704	0.0548776	0.0177794	0.00154067	11.54	1.82532e-09	17	0.886797	Katterer_M
0.441241	0.0245111	0.00694794	0.000688141	10.0967	1.34436e-08	17	0.857074	Katterer_N
0.586432	0.05823	0.00995322	0.00163479	6.08839	1.20537e-05	17	0.685584	Katterer_O
0.881651	0.0241893	0.00516906	0.00103854	4.97723	0.0380762	2	0.925297	Kjellenberg_LEDK1
0.799198	0.133069	0.00484443	0.00571317	0.847942	0.485766	2	0.264437	Kjellenberg_LEDK2
0.971905	0.0595649	0.00404314	0.00255735	1.58099	0.254676	2	0.555508	Kjellenberg_LEDK3
0.941782	0.185855	0.00262983	0.00797946	0.329574	0.773037	2	0.051512	Kjellenberg_LEDK4
0.866313	0.0335828	0.000527643	0.00144184	0.365952	0.749485	2	0.062758	Kjellenberg_LEDK5
0.998993	0.0136346	-0.00420152	0.000585388	-7.17733	0.0188646	2	0.962627	Kjellenberg_LEDK6
0.851306	0.11508	0.00124416	0.00494082	0.251812	0.824699	2	0.0307305	Kjellenberg_LEDK7
0.938123	0.0379741	0.000237162	0.00163037	0.145465	0.897681	2	0.0104692	Kjellenberg_LEDK8
2.32111	0.0379752	-0.00209879	0.00046789	-4.48565	0.00416719	6	0.7703	Knights_Arable_control
2.90616	0.0643135	0.00316812	0.000792402	3.99812	0.00713427	6	0.727086	Knights_ArableFYM
2.32909	0.0327448	-0.000856487	0.000403446	-2.12293	0.0779676	6	0.428942	Knights_ArableN
2.36714	0.090081	-4.93319e-05	0.00110988	-0.0444479	0.96599	6	0.00032916	Knights_ArableNPKSMg
3.40382	0.0620186	0.00266051	0.001768	1.50482	0.271296	2	0.53101	lemke_10_fww_NPnostraw
3.44296	0.055796	0.00510531	0.0015906	3.20967	0.084891	2	0.837425	LEMKE_CONTQ_NP
3.41268	0.0189427	0.00224646	0.000540009	4.16003	0.0532135	2	0.896405	LEMKE_CONTW
3.42471	0.00374876	-0.000216705	0.000106868	-2.02779	0.179774	2	0.67277	Lemke_FW
3.40651	0.0354968	0.00141365	0.00101192	1.39699	0.297239	2	0.493873	LEmke_FW_np
3.42965	0.0604683	0.000822847	0.0017238	0.477345	0.680193	2	0.102277	Lemke_FWW
3.41731	0.0507787	0.00284128	0.00144757	1.96279	0.188663	2	0.658267	LEMKE_FWW_NP
3.42946	0.0247048	0.00530496	0.000704271	7.53255	0.0171718	2	0.965951	LEMKE_FWWHHH
3.43574	0.0299714	0.00203562	0.00085441	2.38248	0.140084	2	0.739455	Lemke_GMWW
8.21204	0.102695	0.00192994	0.00426858	0.452126	0.681868	3	0.0637924	LugatoClay_F1
8.10115	0.0942652	0.00699096	0.0039182	1.78423	0.172385	3	0.514835	LugatoClay_F1M1
8.17002	0.0878176	0.00861758	0.0036502	2.36085	0.0993235	3	0.650089	LugatoClay_F2
8.03496	0.0859548	-0.00114046	0.00357278	-0.319209	0.770504	3	0.0328491	LugatoClay_M1
8.14188	0.0621274	-0.0038822	0.00258237	-1.50335	0.229782	3	0.429663	LugatoClay_M2
8.07374	0.0525853	-0.00193424	0.00218575	-0.884932	0.441367	3	0.207001	LugatoCLay_O
8.01017	0.11762	-0.0076303	0.00446158	-1.71022	0.229353	2	0.593897	LugatoCM_M_HI
8.06343	0.0785232	-0.014627	0.00297855	-4.91078	0.0390536	2	0.923418	LugatoCM_M_LI
8.05463	0.0755667	-0.0105701	0.00286641	-3.68757	0.0663086	2	0.87178	LugatoCM_MM_HI
8.06028	0.0795072	-0.012121	0.00301588	-4.01907	0.0566948	2	0.889825	LugatoCM_MM_LI
8.00717	0.125559	-0.00999432	0.00476274	-2.09844	0.170742	2	0.687669	LugatoCM_O_HI
8.10954	0.0271558	-0.0141784	0.00103008	-13.7644	0.00523679	2	0.989554	LugatoCM_O_LI
7.97065	0.152991	-0.007587	0.00580329	-1.30736	0.321178	2	0.460799	LugatoCR_HI_M
7.98768	0.152462	-0.00684464	0.0057832	-1.18354	0.358208	2	0.411896	LUGATOCR_HI_MM
8.00175	0.131698	-0.00992824	0.00499557	-1.98741	0.185228	2	0.663854	LugatoCR_HI_O
8.04103	0.0945172	-0.0103669	0.00358524	-2.89155	0.101685	2	0.806969	LugatoCR_LI_M
8.05239	0.0859904	-0.010845	0.0032618	-3.32485	0.0797838	2	0.846798	LUGATOCR_LI_MM
8.07599	0.0474565	-0.0127365	0.00180013	-7.07531	0.0193967	2	0.961583	LugatoCR_LI_O
5.57034	0.081986	0.0211163	0.00340781	6.19646	0.00846738	3	0.927529	LugatoSand_F1
6.25982	0.153697	0.018586	0.00638853	2.90928	0.0620328	3	0.738309	LugatoSand_F1M1
6.50814	0.226164	-0.00897033	0.00940067	-0.954222	0.410368	3	0.232842	Lugatosand_M2
6.52995	0.231986	-0.0130123	0.00964269	-1.34945	0.269997	3	0.377723	LugatoSand_O
6.2279	0.0659199	0.0289567	0.00274001	10.5681	0.00180991	3	0.973841	LugatosSand_F2
6.33013	0.0914081	0.000889996	0.00379945	0.234244	0.829872	3	0.0179615	LugatSAnd_M1
0.703832	0.0423093	-0.00376276	0.00175933	-2.13875	0.0992276	4	0.533486	Maltas_GD
0.768376	0.0654596	-0.00413278	0.00272197	-1.5183	0.203551	4	0.365608	Maltas_Gu60
0.713005	0.0369873	-0.00315736	0.00153803	-2.05287	0.109334	4	0.513042	Maltas_Mi35
0.729303	0.0486478	0.00170622	0.0020229	0.843452	0.446462	4	0.150998	Maltas_Mi70
0.745958	0.0503354	-0.00832257	0.00209307	-3.97624	0.0164526	4	0.798087	Maltas_MinD
0.733793	0.0422657	-0.0043717	0.00175751	-2.48743	0.0676702	4	0.607355	Matlras_Stroh
0.265824	0.052423	-0.00843172	0.000821303	-10.2663	0.000150686	5	0.954709	Mattingly_unmanured_CB
0.186609	0.0423483	-0.00455091	0.000663465	-6.85931	0.00100638	5	0.903939	Mattingly_unmanured_CW
1.3979	0.0213668	-0.00503355	0.000778456	-6.46607	0.00064912	6	0.874504	Mattsson_Hvilan_Ley
1.38286	0.0255695	-0.00656756	0.000931571	-7.04998	0.000407438	6	0.892284	Mattsson_Hvilan_noLeyB
1.39798	0.0262121	-0.00665688	0.000954985	-6.97067	0.000433238	6	0.89009	Mattsson_Hvilan_noLeyC
0.168282	0.0293157	0.00123864	0.00106806	1.15971	0.290227	6	0.183109	Mattsson_PEtersb_ley
0.175851	0.0349683	-0.00324809	0.001274	-2.54952	0.0435185	6	0.520003	Mattsson_Petersb_noleyB
0.197743	0.0381032	-0.00192934	0.00138821	-1.3898	0.213963	6	0.243527	MAttsson_Petersb_noleyC
0.675133	0.0398143	0.00283156	0.000668419	4.2362	0.000117702	43	0.29445	MERBACK_FYM
0.532548	0.0573056	-0.000850436	0.0006674	-1.27425	0.209263	44	0.0355894	MERBACK_NOFYM
3.55451	0.0732684	-0.000436599	0.0037085	-0.117729	0.925395	1	0.0136707	MOrari_HI_4yr
3.5432	0.101019	0.000286437	0.00511309	0.0560203	0.964374	1	0.00312846	MOrari_HI_6yr
3.62494	0.0529295	-0.00706952	0.00267904	-2.63882	0.230606	1	0.874425	MORari_LI_4yr
3.60763	0.00935665	-0.00090315	0.00047359	-1.90703	0.30746	1	0.784332	MOrari_LI_6yr
3.13217	0.0384916	0.0132921	0.00250382	5.30873	2.50291e-05	22	0.561601	Mr0_indratne
1.90486	0.028393	-0.00650994	0.00169782	-3.8343	0.000902706	22	0.400575	Persson_rotA
1.93245	0.0228682	-0.00696274	0.00153746	-4.52873	6.27909e-05	36	0.362938	Persson_rotb
1.8993	0.0180234	-0.00986837	0.00123648	-7.981	6.58206e-09	30	0.679817	Persson_rotC
2.94689	0.0161394	-0.00427301	0.000572695	-7.46124	0.00498475	3	0.948867	Rasmus_0N_noburn
3.0169	0.0148574	0.000290095	0.000527204	0.550252	0.620467	3	0.0916736	Rasmus_manure_noburn
2.89365	0.0136902	-0.00581585	0.000485786	-11.972	0.00125362	3	0.979498	rasmus_noN_fallburn
3.01253	0.0122889	-0.00319618	0.000436062	-7.32963	0.0052464	3	0.947112	Rasmus_peas_noburn
3.5675	0.0401257	-0.00573675	0.0011772	-4.87321	0.0082007	4	0.855846	rasmus94_30fbno
3.54086	0.0437314	-0.00486963	0.00128298	-3.79555	0.019177	4	0.782682	rasmus94_30nbMN
3.59163	0.0429886	-0.00464738	0.00126119	-3.68491	0.0211128	4	0.77245	rasmus94_30nbN45
3.56345	0.0366046	-0.00424449	0.0010739	-3.9524	0.0167841	4	0.796142	rasmus94_30nbNg90
3.63215	0.0358425	-0.00621489	0.00105154	-5.91028	0.00410269	4	0.897255	rasmus94_30nbno
3.59368	0.0292163	-0.00502522	0.000857143	-5.86276	0.00422549	4	0.895757	rasmus94_30nbpv
3.57195	0.0324776	-0.0055671	0.000952824	-5.84274	0.00427858	4	0.895117	rasmus94_30sb45
3.57697	0.0374061	-0.00544473	0.00109741	-4.96143	0.00769829	4	0.860217	rasmus94_30sb90
3.58091	0.0426444	-0.00572918	0.00125109	-4.57933	0.0101886	4	0.83981	rasmus94_30sbno
0.165592	0.0414732	0.000945592	0.000515986	1.83259	0.104222	8	0.295676	Schmidt_N
0.174318	0.0347098	0.00108327	0.00043184	2.50849	0.0364565	8	0.440267	Schmidt_NPK
0.16425	0.0414473	0.000620923	0.000513517	1.20916	0.257407	9	0.139749	Schmidt_PK
0.29131	0.0497303	0.00279742	0.000616139	4.54025	0.00140541	9	0.696088	Schmidt_STI
0.432925	0.0218558	-0.0025165	0.000877218	-2.86873	0.0284744	6	0.578344	Schmidt_STII
0.160265	0.0406467	2.20138e-05	0.000503598	0.043713	0.966088	9	0.000212269	Schmidt_U
2.63032	0.0539893	-0.00676369	0.00279066	-2.42369	0.0598444	5	0.540199	Seremecic_wm
2.74917	0.0441301	-0.00327967	0.00228104	-1.43779	0.210006	5	0.292511	Seremecic_wmf
2.85527	0.0400169	-0.00587832	0.00206844	-2.84192	0.036165	5	0.617635	Seremecic_wmsf
2.68127	0.0479913	-0.00324559	0.00248062	-1.30838	0.247659	5	0.255048	Seremecic_Wsm
2.9114	0.0591713	-0.00537799	0.00305851	-1.75837	0.139015	5	0.382095	Seremecic_wwf
-0.067711	0.025308	-0.00450704	0.00113981	-3.95419	0.00421121	8	0.661528	Shetsova_3NPK
-0.0430512	0.0382035	-0.0074292	0.0017206	-4.3178	0.00255365	8	0.699738	Shetsova_control
-0.0200651	0.0375229	-0.0026862	0.00168995	-1.58952	0.150606	8	0.240019	Shetsova_FYM
0.00990872	0.0355647	-3.22414e-05	0.00160175	-0.0201288	0.984434	8	5.06437e-05	Shetsova_FYM2NPK
-0.0619724	0.0376383	-0.00789486	0.00169514	-4.65734	0.00162907	8	0.730556	Shetsova_NPK
3.81254	0.0565177	-0.00720271	0.00280148	-2.57104	0.0499723	5	0.569346	Simon_2FYM
2.35091	0.0570018	0.00715872	0.00282548	2.53363	0.0522977	5	0.562145	Simon_2NPK
2.34628	0.0499286	0.00786518	0.00247487	3.17802	0.0245927	5	0.66887	simon_control
2.46339	0.125667	-0.00224581	0.00622908	-0.360537	0.733177	5	0.0253386	Simon_CT
3.41933	0.0413879	-0.00393159	0.00205152	-1.91642	0.113448	5	0.423477	Simon_FYM
2.48441	0.0961988	0.0029915	0.0047684	0.62736	0.557955	5	0.0729721	Simon_NPK
2.32421	0.0767449	0.00174521	0.0038041	0.45877	0.665652	5	0.0403937	Simon_RT
3.13166	0.0281467	0.00322355	0.00163876	1.96706	0.0595299	27	0.125346	Tribert_C
3.30466	0.0247537	0.00813903	0.00144121	5.64734	5.38408e-06	27	0.541537	Tribert_FYM
3.21985	0.024155	0.00572067	0.00140636	4.06772	0.0003699	27	0.37997	Tribert_Residues
3.23407	0.0250875	0.00629243	0.00146065	4.30797	0.000195108	27	0.407356	Tribert_Slurry
0.210721	0.0111314	-0.0128338	0.000627015	-20.4681	2.20934e-18	28	0.937352	Tyson_crop
0.408877	0.0243418	0.0134987	0.00137114	9.84486	1.3577e-10	28	0.775859	Tyson_Pasture
