# Supplementary material for: Synergistic effects of multiple “good agricultural practices” for promoting organic carbon in soils: A systematic review of long-term experiments
Source: Ambio. 2025 May 27;54(11):1715–28. doi: 10.1007/s13280-025-02188-8 (PMC12480305; doi:10.1007/s13280-025-02188-8)
Supplement: Supplementary file 6 — Supplementary file4 (XLSX 16 KB) [file 13280_2025_2188_MOESM6_ESM.xlsx]

## Sheet: Pairs
Var1	Var2	types	pred	se	ci.lb	ci.ub	pi.lb	pi.ub	n
None	With	AMENDMENTS FALLOW	-0.00702663	0.00113174	-0.00924481	-0.00480845	-0.0169448	0.00289155	25
Organic	With	AMENDMENTS FALLOW	-0.0102764	0.00148063	-0.0131784	-0.00737447	-0.0203696	-0.000183312	4
None	Without	AMENDMENTS FALLOW	-0.00113876	0.0011115	-0.00331726	0.00103975	-0.0110481	0.00877063	84
Organic	Without	AMENDMENTS FALLOW	0.000979266	0.00111174	-0.00119971	0.00315824	-0.00893022	0.0108888	96
None	Monoculture	AMENDMENTS ROTATION	-0.00422566	0.000812366	-0.00581787	-0.00263345	-0.0113568	0.00290548	34
Organic	Monoculture	AMENDMENTS ROTATION	-0.00256689	0.000818668	-0.00417145	-0.00096233	-0.00970079	0.00456701	26
None	Rotation	AMENDMENTS ROTATION	-0.00300094	0.000809827	-0.00458817	-0.00141371	-0.010131	0.00412908	53
Organic	Rotation	AMENDMENTS ROTATION	0.00165208	0.000808499	6.74545e-05	0.00323671	-0.00547736	0.00878153	63
None	Rotation G/L	AMENDMENTS ROTATION	0.000551974	0.000816308	-0.00104796	0.00215191	-0.00658089	0.00768484	22
Organic	Rotation G/L	AMENDMENTS ROTATION	0.00138226	0.000820296	-0.000225496	0.00299001	-0.00575237	0.00851688	11
None	High	AMENDMENTS TILLAGE	-0.00166897	0.000735	-0.00310955	-0.000228399	-0.00816135	0.0048234	77
Organic	High	AMENDMENTS TILLAGE	-0.000294665	0.000735053	-0.00173534	0.00114601	-0.00678706	0.00619773	79
None	Reduced	AMENDMENTS TILLAGE	-0.00480022	0.000765698	-0.00630097	-0.00329948	-0.0113062	0.00170576	32
Organic	Reduced	AMENDMENTS TILLAGE	0.00312056	0.000777131	0.00159741	0.0046437	-0.00339064	0.00963175	21
With	Monoculture	FALLOW ROTATION	-0.00920912	0.000988029	-0.0111456	-0.00727262	-0.0174366	-0.000981684	10
Without	Monoculture	FALLOW ROTATION	-0.00191576	0.000928425	-0.00373544	-9.60767e-05	-0.0101165	0.00628497	50
With	Rotation	FALLOW ROTATION	-0.00374171	0.000977015	-0.00565662	-0.00182679	-0.0119641	0.00448068	19
Without	Rotation	FALLOW ROTATION	0.00011976	0.000924331	-0.00169189	0.00193141	-0.00807919	0.00831871	97
With	Rotation G/L	FALLOW ROTATION	#N/A	#N/A	#N/A	#N/A	#N/A	#N/A	0
Without	Rotation G/L	FALLOW ROTATION	0.00129912	0.000930754	-0.000525129	0.00312336	-0.00690263	0.00950086	33
With	High	FALLOW TILLAGE	-0.00885549	0.00118972	-0.0111873	-0.00652368	-0.0183362	0.000625235	16
Without	High	FALLOW TILLAGE	-0.000242626	0.00105737	-0.00231504	0.00182979	-0.00966291	0.00917766	140
With	Reduced	FALLOW TILLAGE	-0.00538566	0.00109549	-0.00753277	-0.00323855	-0.0148227	0.00405134	13
Without	Reduced	FALLOW TILLAGE	0.00057871	0.00107513	-0.00152851	0.00268593	-0.00884929	0.0100067	40
Monoculture	High	ROTATION TILLAGE	-0.00281894	0.000707859	-0.00420632	-0.00143156	-0.00897945	0.00334158	52
Rotation	High	ROTATION TILLAGE	-0.000703997	0.000701	-0.00207793	0.000669937	-0.0068615	0.0054535	73
Rotation G/L	High	ROTATION TILLAGE	0.00113992	0.000709786	-0.00025124	0.00253107	-0.00502145	0.00730128	31
Monoculture	Reduced	ROTATION TILLAGE	-0.00398559	0.000760383	-0.00547591	-0.00249526	-0.0101701	0.00219893	8
Rotation	Reduced	ROTATION TILLAGE	-0.00040438	0.000723805	-0.00182301	0.00101425	-0.00657201	0.00576325	43
Rotation G/L	Reduced	ROTATION TILLAGE	0.00459983	0.00101573	0.00260904	0.00659062	-0.00172396	0.0109236	2

## Sheet: Types
Var1	Intervention	pred	se	ci.lb	ci.ub	pi.lb	pi.ub	n
None	AMENDMENTS	-0.00235148	0.000710566	-0.00374417	-0.0009588	-0.00864013	0.00393716	109
Organic	AMENDMENTS	-0.0001415	0.000710631	-0.00153431	0.00125131	-0.00643017	0.00614717	100
With	FALLOW	-0.00651224	0.000992394	-0.00845729	-0.00456718	-0.0151624	0.0021379	29
Without	FALLOW	-0.000266272	0.000969012	-0.0021655	0.00163296	-0.00890622	0.00837367	180
High	TILLAGE	-0.00122716	0.00067512	-0.00255037	9.60519e-05	-0.00719542	0.0047411	156
Reduced	TILLAGE	-0.00135821	0.000700242	-0.00273066	1.42377e-05	-0.00733758	0.00462116	53
Monoculture	ROTATION	-0.00312629	0.000710997	-0.00451981	-0.00173276	-0.00936381	0.00311123	60
Rotation	ROTATION	-0.000560581	0.000705682	-0.00194369	0.000822532	-0.00679578	0.00567462	116
Rotation G/L	ROTATION	0.00134197	0.000716676	-6.26857e-05	0.00274663	-0.00489804	0.00758199	33

## Sheet: Number
Interventions	Interventions.nr	pred	se	ci.lb	ci.ub	pi.lb	pi.ub	n
A	0	-0.00956236	0.00106569	-0.0116511	-0.00747365	-0.0167285	-0.00239622	5
B	1	-0.00399909	0.0008027	-0.00557235	-0.00242583	-0.0110323	0.00303412	33
C	2	-0.00154509	0.000793496	-0.00310031	1.01322e-05	-0.00857428	0.0054841	85
D	3	0.000174826	0.000794331	-0.00138203	0.00173168	-0.00685473	0.00720438	65
E	4	0.00507395	0.000828796	0.00344954	0.00669836	-0.00197087	0.0121188	21
